# Supplementary material for: PCYT1A deficiency disturbs fatty acid metabolism and induces ferroptosis in the mouse retina
Source: BMC Biol. 2024 Jun 10;22:134. doi: 10.1186/s12915-024-01932-y (PMC11165903; doi:10.1186/s12915-024-01932-y)
Supplement: Supplementary file 2 — Additional file 2: Table S1. Protein Expression Results from 4D Label-Free Proteomic Analysis of Retinas from 2-Month-Old PCYT1A-RKO Mice. Table S2. qPCR-related primer sequences. Table S3. Retina Cell Clusters and Markers from Single-Cell RNA-Seq Data of Eye Tissue in 3-Month-Old Wild-Type Mice. Table S4. Key resources table. [file 12915_2024_1932_MOESM2_ESM.xlsx]

## Sheet: Table S1
Table S1: Protein-expression
name	WT_1	WT_2	WT_3	KO_1	KO_2	KO_3	Protein.IDs	Gene.Name	Fasta.headers	Number.of.proteins	Peptides	Razor...unique.peptides	Unique.peptides	Sequence.coverage....	Mol..weight..kDa.	ID	imputed	num_NAs	KO_vs_WT_CI.L	KO_vs_WT_CI.R	KO_vs_WT_diff	KO_vs_WT_p.adj	KO_vs_WT_p.val	regulation
Ca8	15.4407	15.3343	14.8555	12.882	12.7616	12.5865	P28651	Ca8	sp|P28651|CAH8_MOUSE Carbonic anhydrase-related protein OS=Mus musculus OX=10090 GN=Ca8 PE=1 SV=5	1	3	3	3	21	33.081	P28651	TRUE	2	-2.93049	-2.00307	-2.46678	1.54642e-13	1.2868e-05	dowm
Erbb3	15.6903	15.5688	15.2845	12.6688	12.7914	12.6687	Q61526	Erbb3	sp|Q61526|ERBB3_MOUSE Receptor tyrosine-protein kinase erbB-3 OS=Mus musculus OX=10090 GN=Erbb3 PE=1 SV=2	1	2	2	2	1.3	147.61	Q61526	TRUE	3	-3.1519	-2.45787	-2.80489	1.54642e-13	1.1076e-06	dowm
Nfya	15.102	15.4689	15.6987	12.7687	12.9279	12.6771	P23708	Nfya	sp|P23708|NFYA_MOUSE Nuclear transcription factor Y subunit alpha OS=Mus musculus OX=10090 GN=Nfya PE=1 SV=2	1	2	2	2	12.1	36.778	P23708	TRUE	3	-3.07719	-2.18664	-2.63192	1.54642e-13	6.96724e-06	dowm
Pcp2	19.001	18.9094	18.5375	16.314	15.9177	16.5484	P12660	Pcp2	sp|P12660|PCP2_MOUSE Purkinje cell protein 2 OS=Mus musculus OX=10090 GN=Pcp2 PE=1 SV=2	1	4	4	4	47.5	13.053	P12660	FALSE	0	-3.07751	-2.03439	-2.55595	1.54642e-13	2.06967e-05	dowm
Q80WR5	12.7894	12.847	12.875	15.219	15.4733	14.9254	Q80WR5		sp|Q80WR5|CA174_MOUSE UPF0688 protein C1orf174 homolog OS=Mus musculus OX=10090 PE=1 SV=1	1	3	3	3	19.1	24.774	Q80WR5	TRUE	3	1.97036	2.76718	2.36877	1.54642e-13	6.73235e-06	up
Smarca1	14.7549	14.7827	15.1997	12.6958	12.8258	12.7564	Q6PGB8	Smarca1	sp|Q6PGB8|SMCA1_MOUSE Probable global transcription activator SNF2L1 OS=Mus musculus OX=10090 GN=Smarca1 PE=1 SV=1	1	15	2	2	12.9	121.71	Q6PGB8	TRUE	3	-2.53304	-1.77322	-2.15313	1.54642e-13	8.90301e-06	dowm
Zmym3	12.8521	12.6531	12.7418	14.4823	14.3887	14.3506	Q9JLM4	Zmym3	sp|Q9JLM4|ZMYM3_MOUSE Zinc finger MYM-type protein 3 OS=Mus musculus OX=10090 GN=Zmym3 PE=1 SV=1	1	2	2	2	2	152.88	Q9JLM4	TRUE	3	1.38403	1.93244	1.65824	1.54642e-13	6.09659e-06	up
Pcyt1a	15.9647	15.2137	15.2471	13.164	12.7966	12.6409	P49586;Q811Q9	Pcyt1a	sp|P49586|PCY1A_MOUSE Choline-phosphate cytidylyltransferase A OS=Mus musculus OX=10090 GN=Pcyt1a PE=1 SV=1	2	7	7	7	31.3	41.666	P49586	TRUE	2	-3.23447	-1.98143	-2.60795	3.13924e-11	5.28095e-05	dowm
Plcl1	14.4019	14.4586	14.1338	13.0737	12.7322	12.8394	Q3USB7	Plcl1	sp|Q3USB7|PLCL1_MOUSE Inactive phospholipase C-like protein 1 OS=Mus musculus OX=10090 GN=Plcl1 PE=1 SV=3	1	5	5	4	7.1	122.67	Q3USB7	TRUE	3	-1.81946	-1.07995	-1.4497	7.2395e-10	7.42072e-05	dowm
Hnmt	15.3477	14.5668	14.728	12.8776	12.889	13.0907	Q91VF2	Hnmt	sp|Q91VF2|HNMT_MOUSE Histamine N-methyltransferase OS=Mus musculus OX=10090 GN=Hnmt PE=1 SV=1	1	2	2	2	11.9	33.664	Q91VF2	TRUE	3	-2.4779	-1.37886	-1.92838	1.07564e-07	0.000138531	dowm
Prkca	18.7901	18.6609	18.9153	17.5072	17.5023	17.834	P20444;P63318	Prkca	sp|P20444|KPCA_MOUSE Protein kinase C alpha type OS=Mus musculus OX=10090 GN=Prkca PE=1 SV=3	2	21	21	13	39.7	76.851	P20444	FALSE	0	-1.52878	-0.819731	-1.17426	9.30356e-07	0.000191122	dowm
Grm6	15.3579	15.841	16.1906	14.1247	14.1459	13.8445	Q5NCH9	Grm6	sp|Q5NCH9|GRM6_MOUSE Metabotropic glutamate receptor 6 OS=Mus musculus OX=10090 GN=Grm6 PE=1 SV=1	1	11	11	11	17.2	95.192	Q5NCH9	FALSE	0	-2.33003	-1.18619	-1.75811	1.10032e-05	0.000288424	dowm
Trpm1	14.9539	15.0506	15.704	12.8286	13.4941	13.4521	Q2TV84	Trpm1	sp|Q2TV84|TRPM1_MOUSE Transient receptor potential cation channel subfamily M member 1 OS=Mus musculus OX=10090 GN=Trpm1 PE=1 SV=2	1	14	14	14	11.9	183.52	Q2TV84	FALSE	0	-2.65881	-1.29697	-1.97789	5.61048e-05	0.000392935	dowm
Vsx2	16.1491	16.3442	16.5442	15.3025	15.4666	15.1552	Q61412;P70368;P97458;Q9WUI0;Q91V10	Vsx2	sp|Q61412|VSX2_MOUSE Visual system homeobox 2 OS=Mus musculus OX=10090 GN=Vsx2 PE=1 SV=1	5	11	11	11	44.3	39.435	Q61412	FALSE	0	-1.41233	-0.663166	-1.03775	0.000189379	0.000507509	dowm
Gbp2	13.0232	13.2281	13.3116	14.0848	14.1099	14.4893	Q9Z0E6;Q01514	Gbp2	sp|Q9Z0E6|GBP2_MOUSE Guanylate-binding protein 2 OS=Mus musculus OX=10090 GN=Gbp2 PE=1 SV=1	2	4	4	4	9.8	66.739	Q9Z0E6	FALSE	0	0.648221	1.43254	1.04038	0.000491962	0.000640073	dowm
Fgf2	13.0772	13.2773	15.3389	17.5956	18.3904	17.9231	P15655	Fgf2	sp|P15655|FGF2_MOUSE Fibroblast growth factor 2 OS=Mus musculus OX=10090 GN=Fgf2 PE=1 SV=1	1	5	5	5	26.6	17.153	P15655	FALSE	0	2.53489	5.6089	4.0719	0.000505589	0.000644866	up
Nme7	14.9227	14.0994	14.9755	12.7575	13.1606	12.5724	Q9QXL8	Nme7	sp|Q9QXL8|NDK7_MOUSE Nucleoside diphosphate kinase 7 OS=Mus musculus OX=10090 GN=Nme7 PE=1 SV=1	1	2	2	2	8.4	44.433	Q9QXL8	TRUE	3	-2.54205	-1.12934	-1.8357	0.000746531	0.000714241	dowm
Cdc23	14.501	14.5565	14.5655	13.8858	13.8036	13.9639	Q8BGZ4	Cdc23	sp|Q8BGZ4|CDC23_MOUSE Cell division cycle protein 23 homolog OS=Mus musculus OX=10090 GN=Cdc23 PE=1 SV=2	1	11	11	11	24.5	68.561	Q8BGZ4	FALSE	0	-0.91344	-0.399629	-0.656535	0.00103139	0.000780717	dowm
Cuedc2	13.9182	13.8836	13.727	12.8537	13.211	12.9274	Q9CXX9	Cuedc2	sp|Q9CXX9|CUED2_MOUSE CUE domain-containing protein 2 OS=Mus musculus OX=10090 GN=Cuedc2 PE=1 SV=1	1	2	2	2	8.5	31.852	Q9CXX9	TRUE	3	-1.18784	-0.503266	-0.845551	0.00203112	0.000933447	dowm
Ifit3	12.5238	12.8932	12.7777	14.392	13.8238	13.7014	Q64345	Ifit3	sp|Q64345|IFIT3_MOUSE Interferon-induced protein with tetratricopeptide repeats 3 OS=Mus musculus OX=10090 GN=Ifit3 PE=1 SV=1	1	6	6	6	20.1	47.222	Q64345	TRUE	2	0.707088	1.77457	1.24083	0.00605036	0.00128049	up
Rbp3	17.9174	18.0587	17.828	18.7293	18.4998	18.6357	P49194	Rbp3	sp|P49194|RET3_MOUSE Retinol-binding protein 3 OS=Mus musculus OX=10090 GN=Rbp3 PE=2 SV=3	1	42	42	42	52.3	134.45	P49194	FALSE	0	0.384134	0.989575	0.686854	0.00871627	0.00145119	up
Cntn4	14.6542	14.7618	14.9379	14.1367	13.9016	14.1109	Q69Z26	Cntn4	sp|Q69Z26|CNTN4_MOUSE Contactin-4 OS=Mus musculus OX=10090 GN=Cntn4 PE=1 SV=2	1	6	6	6	9.2	113.49	Q69Z26	FALSE	0	-1.05953	-0.410288	-0.734909	0.00899208	0.00146785	dowm
Gng13	17.0805	17.4516	17.8419	16.0826	16.3681	16.332	Q9JMF3	Gng13	sp|Q9JMF3|GBG13_MOUSE Guanine nucleotide-binding protein G(I)/G(S)/G(O) subunit gamma-13 OS=Mus musculus OX=10090 GN=Gng13 PE=1 SV=1	1	4	4	3	41.8	7.9793	Q9JMF3	FALSE	0	-1.72786	-0.666319	-1.19709	0.0094709	0.00149648	dowm
Ntng1	14.0409	14.5966	15.0565	12.9478	12.9849	13.2791	Q8R4G0	Ntng1	sp|Q8R4G0|NTNG1_MOUSE Netrin-G1 OS=Mus musculus OX=10090 GN=Ntng1 PE=1 SV=2	1	6	6	6	13.7	60.565	Q8R4G0	TRUE	1	-2.16135	-0.826894	-1.49412	0.0104185	0.00155228	dowm
Atg2b	13.8628	13.7479	14.2861	13.0838	13.1061	12.8905	Q80XK6	Atg2b	sp|Q80XK6|ATG2B_MOUSE Autophagy-related protein 2 homolog B OS=Mus musculus OX=10090 GN=Atg2b PE=1 SV=3	1	8	8	8	5.4	231.4	Q80XK6	TRUE	2	-1.36525	-0.512324	-0.938789	0.0133827	0.00169373	dowm
Fbxo11	12.0625	11.4771	12.0282	12.7472	12.9988	12.8214	Q7TPD1	Fbxo11	sp|Q7TPD1|FBX11_MOUSE F-box only protein 11 OS=Mus musculus OX=10090 GN=Fbxo11 PE=1 SV=3	1	2	2	2	3.5	103.73	Q7TPD1	TRUE	4	0.528411	1.47137	0.99989	0.0230717	0.00204529	up
Rap1gap	16.1515	16.2391	15.9303	15.4707	15.1099	15.397	A2ALS5	Rap1gap	sp|A2ALS5|RPGP1_MOUSE Rap1 GTPase-activating protein 1 OS=Mus musculus OX=10090 GN=Rap1gap PE=1 SV=2	1	12	12	12	25.2	73.432	A2ALS5	FALSE	0	-1.15276	-0.409445	-0.781102	0.0260443	0.00214023	dowm
Fsd1	13.9103	14.0532	13.6386	13.2014	12.8564	12.5933	Q7TPM6	Fsd1	sp|Q7TPM6|FSD1_MOUSE Fibronectin type III and SPRY domain-containing protein 1 OS=Mus musculus OX=10090 GN=Fsd1 PE=1 SV=1	1	3	3	3	7.5	55.524	Q7TPM6	TRUE	1	-1.47275	-0.494569	-0.983662	0.0465938	0.00266445	dowm
Aqp5	12.7283	12.7744	12.7363	13.2771	13.3671	13.1477	Q9WTY4	Aqp5	sp|Q9WTY4|AQP5_MOUSE Aquaporin-5 OS=Mus musculus OX=10090 GN=Aqp5 PE=1 SV=1	1	2	2	2	12.1	28.274	Q9WTY4	TRUE	3	0.247747	0.787521	0.517634	0.0789433	0.00336243	up
Tssc4	13.5723	13.6167	13.3139	12.6504	12.5986	12.9986	Q9JHE7	Tssc4	sp|Q9JHE7|TSSC4_MOUSE Protein TSSC4 OS=Mus musculus OX=10090 GN=Tssc4 PE=1 SV=1	1	2	2	2	8.2	33.569	Q9JHE7	TRUE	2	-1.14507	-0.35848	-0.751773	0.081635	0.00341822	dowm
Gabrr1	12.7627	13.4197	13.7009	12.1975	12.0386	12.1443	P56475;P56476	Gabrr1	sp|P56475|GBRR1_MOUSE Gamma-aminobutyric acid receptor subunit rho-1 OS=Mus musculus OX=10090 GN=Gabrr1 PE=2 SV=2	2	4	4	4	10.2	55.487	P56475	FALSE	0	-1.7793	-0.555962	-1.16763	0.0827112	0.0034405	dowm
Lss	16.0105	15.807	15.9504	16.4755	16.5787	16.3704	Q8BLN5	Lss	sp|Q8BLN5|LSS_MOUSE Lanosterol synthase OS=Mus musculus OX=10090 GN=Lss PE=1 SV=2	1	7	7	7	13.2	83.14	Q8BLN5	FALSE	0	0.260915	0.843545	0.55223	0.0884333	0.00355885	up
Stat5b	15.3035	15.2217	15.187	14.6664	14.7869	14.7878	P42232;P42230	Stat5b; Stat5a	sp|P42232|STA5B_MOUSE Signal transducer and activator of transcription 5B OS=Mus musculus OX=10090 GN=Stat5b PE=1 SV=1;sp|P42230|STA5A_MOUSE Signal transducer and activator of transcription 5A OS=Mus musculus OX=10090 GN=Stat5a PE=1 SV=1	2	10	10	10	13.9	90.001	P42232	FALSE	0	-0.749373	-0.231445	-0.490409	0.0892748	0.00357625	dowm
Ccdc9	14.0164	14.0551	13.815	14.5445	15.1081	14.7052	Q8VC31;A3KGF9	Ccdc9	sp|Q8VC31|CCDC9_MOUSE Coiled-coil domain-containing protein 9 OS=Mus musculus OX=10090 GN=Ccdc9 PE=1 SV=1	2	6	6	6	13.3	61.445	Q8VC31	FALSE	0	0.387214	1.26028	0.823747	0.0922681	0.0036382	up
Ptgr3	14.6242	14.5534	14.3198	15.072	15.0385	15.0568	Q8BGC4	Ptgr3	sp|Q8BGC4|PTGR3_MOUSE Prostaglandin reductase-3 OS=Mus musculus OX=10090 GN=Ptgr3 PE=1 SV=1	1	4	4	4	13.5	40.528	Q8BGC4	FALSE	0	0.256576	0.856735	0.556655	0.108707	0.00395047	up
Arl6ip4	12.7763	13.6154	13.4941	14.3008	14.61	14.3294	Q9JM93	Arl6ip4	sp|Q9JM93|AR6P4_MOUSE ADP-ribosylation factor-like protein 6-interacting protein 4 OS=Mus musculus OX=10090 GN=Arl6ip4 PE=1 SV=1	1	2	2	2	12.2	25.524	Q9JM93	TRUE	1	0.510309	1.72599	1.11815	0.117251	0.00411237	up
Serinc1	14.0942	15.0235	14.7625	15.5781	15.9064	16.0794	Q9QZI8	Serinc1	sp|Q9QZI8|SERC1_MOUSE Serine incorporator 1 OS=Mus musculus OX=10090 GN=Serinc1 PE=1 SV=1	1	4	4	4	11.3	50.508	Q9QZI8	FALSE	0	0.557709	1.89809	1.2279	0.121448	0.00419212	up
Kptn	15.0733	14.2353	14.7045	13.719	12.4311	12.6918	Q8VCX6	Kptn	sp|Q8VCX6|KPTN_MOUSE KICSTOR complex protein kaptin OS=Mus musculus OX=10090 GN=Kptn PE=2 SV=1	1	2	2	2	8.4	47.544	Q8VCX6	TRUE	2	-2.6779	-0.769502	-1.7237	0.137888	0.00448426	dowm
Ccdc136	15.1645	15.549	15.5193	14.8539	14.3765	14.6374	Q3TVA9	Ccdc136	sp|Q3TVA9|CC136_MOUSE Coiled-coil domain-containing protein 136 OS=Mus musculus OX=10090 GN=Ccdc136 PE=1 SV=2	1	11	11	11	14.6	131.93	Q3TVA9	FALSE	0	-1.22787	-0.348795	-0.788333	0.146583	0.00463917	dowm
Acsl4	14.2289	14.1435	14.2888	14.7668	14.6096	14.7026	Q9QUJ7	Acsl4	sp|Q9QUJ7|ACSL4_MOUSE Long-chain-fatty-acid--CoA ligase 4 OS=Mus musculus OX=10090 GN=Acsl4 PE=1 SV=2	1	8	7	7	16.5	79.076	Q9QUJ7	FALSE	0	0.205618	0.739487	0.472553	0.162984	0.00493411	up
Mvp	13.2745	12.8731	13.3787	13.8682	13.8823	13.8381	Q9EQK5	Mvp	sp|Q9EQK5|MVP_MOUSE Major vault protein OS=Mus musculus OX=10090 GN=Mvp PE=1 SV=4	1	5	5	5	8.8	95.923	Q9EQK5	FALSE	0	0.29796	1.07684	0.687399	0.166764	0.00500282	up
Prox1	14.9971	15.0308	15.5555	14.5639	14.2066	14.1071	P48437	Prox1	sp|P48437|PROX1_MOUSE Prospero homeobox protein 1 OS=Mus musculus OX=10090 GN=Prox1 PE=1 SV=2	1	8	8	8	13.8	83.125	P48437	FALSE	0	-1.41546	-0.388332	-0.901897	0.173375	0.00512384	dowm
Dynlt3	15.6251	15.5249	15.3548	14.7661	15.051	14.9666	P56387	Dynlt3	sp|P56387|DYLT3_MOUSE Dynein light chain Tctex-type 3 OS=Mus musculus OX=10090 GN=Dynlt3 PE=1 SV=1	1	3	3	3	44	12.957	P56387	FALSE	0	-0.904288	-0.243033	-0.573661	0.192354	0.005422	dowm
Des	12.8334	13.6128	12.7388	14.1757	14.814	14.1053	P31001	Des	sp|P31001|DESM_MOUSE Desmin OS=Mus musculus OX=10090 GN=Des PE=1 SV=3	1	10	4	4	17.5	53.497	P31001	TRUE	2	0.550612	2.05608	1.30335	0.195705	0.00547461	up
Nck1	14.1118	14.2967	13.8845	12.8941	12.7356	13.5478	Q99M51	Nck1	sp|Q99M51|NCK1_MOUSE Cytoplasmic protein NCK1 OS=Mus musculus OX=10090 GN=Nck1 PE=1 SV=1	1	4	4	4	14.1	42.89	Q99M51	TRUE	2	-1.63867	-0.438279	-1.03847	0.196924	0.00549316	dowm
Gss	14.7895	14.8649	14.9677	14.1454	13.6208	14.3234	P51855	Gss	sp|P51855|GSHB_MOUSE Glutathione synthetase OS=Mus musculus OX=10090 GN=Gss PE=1 SV=1	1	8	8	8	26.8	52.246	P51855	FALSE	0	-1.33881	-0.349552	-0.844179	0.22069	0.00585446	up
Vps35l	13.5968	13.5153	13.2328	12.9711	12.8277	12.8135	Q8BWQ6	Vps35l	sp|Q8BWQ6|VP35L_MOUSE VPS35 endosomal protein-sorting factor-like OS=Mus musculus OX=10090 GN=Vps35l PE=1 SV=2	1	6	6	6	7.3	109.08	Q8BWQ6	TRUE	1	-0.916216	-0.238911	-0.577564	0.22197	0.00587393	dowm
Ppt1	16.533	16.6246	16.7921	17.0906	17.5814	17.3036	O88531	Ppt1	sp|O88531|PPT1_MOUSE Palmitoyl-protein thioesterase 1 OS=Mus musculus OX=10090 GN=Ppt1 PE=1 SV=2	1	6	6	6	28.4	34.49	O88531	FALSE	0	0.275647	1.07496	0.675304	0.238893	0.00613186	up
Wdr26	14.1322	14.0046	13.9028	13.6377	13.3055	13.3993	Q8C6G8	Wdr26	sp|Q8C6G8|WDR26_MOUSE WD repeat-containing protein 26 OS=Mus musculus OX=10090 GN=Wdr26 PE=1 SV=3	1	5	5	5	10.1	70.543	Q8C6G8	FALSE	0	-0.901213	-0.230095	-0.565654	0.243307	0.00619938	dowm
Phaf1	13.5201	13.6671	13.5329	13.0544	12.9375	13.2133	Q922R1	Phaf1	sp|Q922R1|PHAF1_MOUSE Phagosome assembly factor 1 OS=Mus musculus OX=10090 GN=Phaf1 PE=1 SV=2	1	4	4	4	18	47.416	Q922R1	TRUE	1	-0.80533	-0.20457	-0.50495	0.248513	0.00627917	dowm
Khdrbs2	14.1513	12.7154	12.7212	15.0783	14.7808	14.7614	Q9WU01	Khdrbs2	sp|Q9WU01|KHDR2_MOUSE KH domain-containing, RNA-binding, signal transduction-associated protein 2 OS=Mus musculus OX=10090 GN=Khdrbs2 PE=1 SV=1	1	5	3	3	13.2	38.866	Q9WU01	TRUE	2	0.671518	2.68362	1.67757	0.263972	0.00651744	up
Tpbg	15.6224	15.8995	16.0119	15.1334	14.4053	15.1002	Q9Z0L0	Tpbg	sp|Q9Z0L0|TPBG_MOUSE Trophoblast glycoprotein OS=Mus musculus OX=10090 GN=Tpbg PE=1 SV=3	1	7	7	7	23.5	46.451	Q9Z0L0	FALSE	0	-1.54389	-0.386001	-0.964946	0.264837	0.00653084	dowm
Gse1	13.7086	13.7494	13.219	12.9314	12.685	12.3096	Q3U3C9	Gse1	sp|Q3U3C9|GSE1_MOUSE Genetic suppressor element 1 OS=Mus musculus OX=10090 GN=Gse1 PE=1 SV=2	1	2	2	2	2.5	136.23	Q3U3C9	TRUE	1	-1.46754	-0.366513	-0.917024	0.265958	0.0065482	dowm
Nt5m	13.3325	13.5914	13.3627	13.0464	12.7174	12.7385	Q8VCE6	Nt5m	sp|Q8VCE6|NT5M_MOUSE 5(3)-deoxyribonucleotidase, mitochondrial OS=Mus musculus OX=10090 GN=Nt5m PE=1 SV=1	1	2	2	2	15.9	25.602	Q8VCE6	TRUE	3	-0.952308	-0.237183	-0.594746	0.268798	0.00659229	dowm
Tomm40l	14.4406	14.7079	14.9959	14.0019	12.6292	12.6799	Q9CZR3	Tomm40l	sp|Q9CZR3|TM40L_MOUSE Mitochondrial import receptor subunit TOM40B OS=Mus musculus OX=10090 GN=Tomm40l PE=1 SV=1	1	4	4	4	17.2	34.004	Q9CZR3	TRUE	2	-2.59493	-0.627333	-1.61113	0.299647	0.0070778	dowm
Fam234a	14.8843	14.8035	15.168	15.5255	15.6131	15.4076	Q8C0Z1	Fam234a	sp|Q8C0Z1|F234A_MOUSE Protein FAM234A OS=Mus musculus OX=10090 GN=Fam234a PE=1 SV=1	1	11	11	11	26.8	60.575	Q8C0Z1	FALSE	0	0.218548	0.908302	0.563425	0.30455	0.00715629	up
Clpx	13.344	13.239	13.0682	13.6732	13.9328	13.6749	Q9JHS4	Clpx	sp|Q9JHS4|CLPX_MOUSE ATP-dependent Clp protease ATP-binding subunit clpX-like, mitochondrial OS=Mus musculus OX=10090 GN=Clpx PE=1 SV=2	1	6	6	6	12	69.228	Q9JHS4	FALSE	0	0.209366	0.877093	0.543229	0.31279	0.00728912	up
Appl2	16.7426	16.5955	16.7181	16.2516	16.0829	16.3161	Q8K3G9	Appl2	sp|Q8K3G9|DP13B_MOUSE DCC-interacting protein 13-beta OS=Mus musculus OX=10090 GN=Appl2 PE=1 SV=1	1	17	16	15	37.9	73.853	Q8K3G9	FALSE	0	-0.757383	-0.179661	-0.468522	0.319265	0.00739439	dowm
Npepl1	14.4975	14.4231	14.1461	13.1308	13.0283	13.8849	Q6NSR8	Npepl1	sp|Q6NSR8|PEPL1_MOUSE Probable aminopeptidase NPEPL1 OS=Mus musculus OX=10090 GN=Npepl1 PE=1 SV=1	1	6	6	6	20.8	55.939	Q6NSR8	TRUE	1	-1.63508	-0.379954	-1.00752	0.340446	0.00774482	dowm
F11r	12.436	12.9606	14.0868	14.965	14.6283	14.8094	O88792	F11r	sp|O88792|JAM1_MOUSE Junctional adhesion molecule A OS=Mus musculus OX=10090 GN=F11r PE=1 SV=2	1	4	4	4	20.7	32.423	O88792	TRUE	1	0.618007	2.66148	1.63974	0.3412	0.00775748	up
Slc18a3	15.6368	15.7574	15.9411	15.1611	15.1644	15.3991	O35304	Slc18a3	sp|O35304|VACHT_MOUSE Vesicular acetylcholine transporter OS=Mus musculus OX=10090 GN=Slc18a3 PE=1 SV=1	1	5	5	5	14.9	56.615	O35304	FALSE	0	-0.871563	-0.202219	-0.536891	0.342015	0.00777117	dowm
Amacr	15.8268	15.6549	15.8956	16.2391	16.6063	16.2726	O09174	Amacr	sp|O09174|AMACR_MOUSE Alpha-methylacyl-CoA racemase OS=Mus musculus OX=10090 GN=Amacr PE=1 SV=4	1	10	10	10	37	41.704	O09174	FALSE	0	0.217745	0.942688	0.580216	0.346584	0.00784826	up
Xpo5	15.6068	15.5838	15.372	14.9514	14.4175	14.9917	Q924C1	Xpo5	sp|Q924C1|XPO5_MOUSE Exportin-5 OS=Mus musculus OX=10090 GN=Xpo5 PE=1 SV=1	1	19	19	18	20.6	136.97	Q924C1	FALSE	0	-1.19805	-0.269914	-0.733981	0.371769	0.0082829	dowm
Ndufaf2	14.1429	14.2812	13.908	14.807	15.484	14.7426	Q59J78	Ndufaf2	sp|Q59J78|NDUF2_MOUSE NADH dehydrogenase [ubiquinone] 1 alpha subcomplex assembly factor 2 OS=Mus musculus OX=10090 GN=Ndufaf2 PE=1 SV=1	1	3	3	3	20.2	19.628	Q59J78	FALSE	0	0.327185	1.47379	0.900486	0.386386	0.00854351	up
Clptm1l	13.5963	14.0883	14.2308	14.6831	14.7739	14.6126	Q8BXA5	Clptm1l	sp|Q8BXA5|CLP1L_MOUSE Lipid scramblase CLPTM1L OS=Mus musculus OX=10090 GN=Clptm1l PE=1 SV=1	1	4	4	4	10.8	62.183	Q8BXA5	FALSE	0	0.257013	1.1791	0.718057	0.404274	0.00887193	up
Dip2a	14.4611	14.2243	14.3757	13.9093	12.8571	13.0941	Q8BWT5	Dip2a	sp|Q8BWT5|DIP2A_MOUSE Disco-interacting protein 2 homolog A OS=Mus musculus OX=10090 GN=Dip2a PE=1 SV=3	1	4	3	3	3.9	165.25	Q8BWT5	TRUE	2	-1.76102	-0.372669	-1.06685	0.432342	0.0094112	dowm
Abca8a	15.7471	15.5216	15.7966	16.2478	16.4099	16.0507	Q8K442	Abca8a	sp|Q8K442|ABC8A_MOUSE ABC-type organic anion transporter ABCA8A OS=Mus musculus OX=10090 GN=Abca8a PE=1 SV=2	1	21	20	18	17	184.18	Q8K442	FALSE	0	0.19038	0.905024	0.547702	0.437881	0.00952145	up
Tp53rkb	15.4583	14.8648	14.834	14.4431	14.0948	14.2735	Q99PW4	Tp53rkb	sp|Q99PW4|PRPKB_MOUSE EKC/KEOPS complex subunit Tp53rkb OS=Mus musculus OX=10090 GN=Tp53rkb PE=2 SV=1	1	4	4	4	31.1	27.393	Q99PW4	FALSE	0	-1.29345	-0.270305	-0.781879	0.443926	0.00964336	dowm
Sumf2	12.7703	12.5049	12.9409	13.3687	13.2669	13.22	Q8BPG6	Sumf2	sp|Q8BPG6|SUMF2_MOUSE Inactive C-alpha-formylglycine-generating enzyme 2 OS=Mus musculus OX=10090 GN=Sumf2 PE=1 SV=2	1	2	2	2	9.7	34.737	Q8BPG6	TRUE	2	0.188771	0.904182	0.546477	0.444815	0.00966143	up
Acsl3	17.3687	17.3123	17.3508	17.7417	17.8994	17.6532	Q9CZW4	Acsl3	sp|Q9CZW4|ACSL3_MOUSE Fatty acid CoA ligase Acsl3 OS=Mus musculus OX=10090 GN=Acsl3 PE=1 SV=2	1	27	27	26	51.4	80.491	Q9CZW4	FALSE	0	0.142181	0.699557	0.420869	0.468818	0.0101639	up
Sfr1	13.3667	13.5257	13.2626	12.977	12.9721	12.9305	Q8BP27	Sfr1	sp|Q8BP27|SFR1_MOUSE Swi5-dependent recombination DNA repair protein 1 homolog OS=Mus musculus OX=10090 GN=Sfr1 PE=1 SV=2	1	4	4	3	13.2	35.182	Q8BP27	TRUE	1	-0.708176	-0.14212	-0.425148	0.479794	0.0104037	dowm
Irgm1	13.4765	13.5344	13.8748	14.6904	14.5909	14.0243	Q60766	Irgm1	sp|Q60766|IRGM1_MOUSE Immunity-related GTPase family M protein 1 OS=Mus musculus OX=10090 GN=Irgm1 PE=1 SV=1	1	4	4	4	13.2	46.551	Q60766	FALSE	0	0.26801	1.34518	0.806595	0.485956	0.0105414	up
Gdpgp1	13.1262	13.573	13.0742	12.5278	12.7342	12.656	Q3TLS3	Gdpgp1	sp|Q3TLS3|GDPP1_MOUSE GDP-D-glucose phosphorylase 1 OS=Mus musculus OX=10090 GN=Gdpgp1 PE=1 SV=2	1	2	2	2	6.5	42.514	Q3TLS3	TRUE	3	-1.03166	-0.205342	-0.6185	0.486792	0.0105603	dowm
Tpp1	16.7837	17.0308	17.0179	17.5926	17.9136	17.3239	O89023	Tpp1	sp|O89023|TPP1_MOUSE Tripeptidyl-peptidase 1 OS=Mus musculus OX=10090 GN=Tpp1 PE=1 SV=2	1	5	5	5	12.5	61.341	O89023	FALSE	0	0.220903	1.1109	0.665903	0.4876	0.0105785	up
Gnb3	18.972	19.0784	19.2923	18.3584	18.6857	18.655	Q61011	Gnb3	sp|Q61011|GBB3_MOUSE Guanine nucleotide-binding protein G(I)/G(S)/G(T) subunit beta-3 OS=Mus musculus OX=10090 GN=Gnb3 PE=1 SV=2	1	15	12	12	65	37.24	Q61011	FALSE	0	-0.915235	-0.180486	-0.54786	0.494564	0.0107376	dowm
Tbl1xr1	13.7092	13.949	14.1171	13.5029	12.9378	12.6556	Q8BHJ5	Tbl1xr1	sp|Q8BHJ5|TBL1R_MOUSE F-box-like/WD repeat-containing protein TBL1XR1 OS=Mus musculus OX=10090 GN=Tbl1xr1 PE=1 SV=1	1	7	3	3	24.5	55.66	Q8BHJ5	TRUE	2	-1.49343	-0.292509	-0.892968	0.500186	0.0108682	dowm
Setd7	15.7357	15.868	15.517	15.1742	14.7645	15.2501	Q8VHL1	Setd7	sp|Q8VHL1|SETD7_MOUSE Histone-lysine N-methyltransferase SETD7 OS=Mus musculus OX=10090 GN=Setd7 PE=1 SV=2	1	3	3	3	17.8	40.506	Q8VHL1	FALSE	0	-1.0786	-0.209344	-0.643971	0.507595	0.0110435	dowm
Folh1	15.0422	14.9915	15.2562	15.5783	15.7697	15.4511	O35409;Q9CZR2	Folh1	sp|O35409|FOLH1_MOUSE Glutamate carboxypeptidase 2 OS=Mus musculus OX=10090 GN=Folh1 PE=1 SV=2	2	21	21	19	35.2	84.573	O35409	FALSE	0	0.161766	0.844384	0.503075	0.517973	0.0112955	up
Sorbs2	16.5408	16.6861	17.0053	17.3404	17.548	17.1861	Q3UTJ2	Sorbs2	sp|Q3UTJ2|SRBS2_MOUSE Sorbin and SH3 domain-containing protein 2 OS=Mus musculus OX=10090 GN=Sorbs2 PE=1 SV=2	1	27	27	26	29.7	132.35	Q3UTJ2	FALSE	0	0.195521	1.03264	0.614082	0.527119	0.0115242	up
Ppt2	14.0892	14.6762	14.2967	15.049	14.8649	15.0654	O35448	Ppt2	sp|O35448|PPT2_MOUSE Lysosomal thioesterase PPT2 OS=Mus musculus OX=10090 GN=Ppt2 PE=1 SV=1	1	3	3	3	13.2	34.366	O35448	FALSE	0	0.20235	1.07571	0.639028	0.532112	0.0116517	up
Cd44	17.1059	17.271	17.7633	18.0105	18.3942	18.0185	P15379	Cd44	sp|P15379|CD44_MOUSE CD44 antigen OS=Mus musculus OX=10090 GN=Cd44 PE=1 SV=3	1	5	5	5	7.1	85.616	P15379	FALSE	0	0.235403	1.2866	0.760999	0.552597	0.0121966	up
Sgpl1	15.2629	15.3153	15.6446	15.8688	15.8841	15.9325	Q8R0X7	Sgpl1	sp|Q8R0X7|SGPL1_MOUSE Sphingosine-1-phosphate lyase 1 OS=Mus musculus OX=10090 GN=Sgpl1 PE=1 SV=1	1	6	6	6	12.5	63.676	Q8R0X7	FALSE	0	0.149241	0.8258	0.48752	0.561346	0.0124408	up
Scarb2	15.8816	15.9232	16.0371	16.3372	16.4364	16.254	O35114	Scarb2	sp|O35114|SCRB2_MOUSE Lysosome membrane protein 2 OS=Mus musculus OX=10090 GN=Scarb2 PE=1 SV=3	1	6	6	6	18.6	54.043	O35114	FALSE	0	0.120318	0.670144	0.395231	0.565908	0.0125711	up
Rtn3	20.5068	20.5368	20.5441	20.1982	19.8388	20.15	Q9ES97	Rtn3	sp|Q9ES97|RTN3_MOUSE Reticulon-3 OS=Mus musculus OX=10090 GN=Rtn3 PE=1 SV=2	1	9	9	9	17.5	103.88	Q9ES97	FALSE	0	-0.794198	-0.139616	-0.466907	0.580146	0.0129916	dowm
Lrit1	15.5504	15.7274	15.6377	15.3483	15.167	15.2022	Q8K099	Lrit1	sp|Q8K099|LRIT1_MOUSE Leucine-rich repeat, immunoglobulin-like domain and transmembrane domain-containing protein 1 OS=Mus musculus OX=10090 GN=Lrit1 PE=2 SV=2	1	12	12	12	29.2	68.463	Q8K099	FALSE	0	-0.679698	-0.119013	-0.399356	0.582763	0.0130713	dowm
Cyp2d11	15.0641	15.3739	14.934	15.4786	15.9292	15.9699	P24457	Cyp2d11	sp|P24457|CP2DB_MOUSE Cytochrome P450 2D11 OS=Mus musculus OX=10090 GN=Cyp2d11 PE=2 SV=2	1	2	2	1	5.2	56.987	P24457	FALSE	0	0.196051	1.14108	0.668565	0.594906	0.0134514	up
Farp1	15.6974	15.697	15.7884	16.1241	16.1556	16.0072	F8VPU2	Farp1	sp|F8VPU2|FARP1_MOUSE FERM, ARHGEF and pleckstrin domain-containing protein 1 OS=Mus musculus OX=10090 GN=Farp1 PE=1 SV=1	1	13	13	13	15.9	118.87	F8VPU2	FALSE	0	0.107919	0.628153	0.368036	0.594936	0.0134523	up
Mrps2	13.8194	14.118	14.7372	13.3149	12.5373	13.4055	Q924T2	Mrps2	sp|Q924T2|RT02_MOUSE 28S ribosomal protein S2, mitochondrial OS=Mus musculus OX=10090 GN=Mrps2 PE=1 SV=1	1	2	2	2	12.4	32.313	Q924T2	TRUE	1	-1.94688	-0.331063	-1.13897	0.601317	0.0136593	dowm
Hkdc1	14.9514	15.1993	15.3382	15.5235	15.7311	15.734	Q91W97	Hkdc1	sp|Q91W97|HKDC1_MOUSE Hexokinase HKDC1 OS=Mus musculus OX=10090 GN=Hkdc1 PE=2 SV=1	1	20	16	15	23.8	102.26	Q91W97	FALSE	0	0.144173	0.855571	0.499872	0.606835	0.0138426	up
Rnf157	14.5901	14.3826	13.0702	12.7352	12.6846	12.388	Q3TEL6	Rnf157	sp|Q3TEL6|RN157_MOUSE E3 ubiquitin ligase Rnf157 OS=Mus musculus OX=10090 GN=Rnf157 PE=1 SV=2	1	3	3	3	5.7	74.533	Q3TEL6	TRUE	4	-2.41663	-0.406727	-1.41168	0.607572	0.0138674	dowm
Frmd4a	14.8836	15.0535	15.0074	14.2854	14.6045	13.7932	Q8BIE6	Frmd4a	sp|Q8BIE6|FRM4A_MOUSE FERM domain-containing protein 4A OS=Mus musculus OX=10090 GN=Frmd4a PE=1 SV=2	1	5	5	4	7.1	113.88	Q8BIE6	FALSE	0	-1.29158	-0.216028	-0.753803	0.611284	0.0139934	dowm
Ppp2r2d	13.9902	13.9752	13.3557	13.0983	13.114	13.0936	Q925E7	Ppp2r2d	sp|Q925E7|2ABD_MOUSE Serine/threonine-protein phosphatase 2A 55 kDa regulatory subunit B delta isoform OS=Mus musculus OX=10090 GN=Ppp2r2d PE=1 SV=1	1	10	5	5	30.9	51.957	Q925E7	TRUE	2	-1.15239	-0.191071	-0.671732	0.616405	0.0141704	dowm
Ltbp2	13.9977	14.1337	14.8792	13.4811	13.5583	13.4565	O08999	Ltbp2	sp|O08999|LTBP2_MOUSE Latent-transforming growth factor beta-binding protein 2 OS=Mus musculus OX=10090 GN=Ltbp2 PE=1 SV=2	1	3	3	3	2.3	195.83	O08999	TRUE	1	-1.43845	-0.237953	-0.838204	0.617735	0.014217	dowm
Rps6ka5	15.6519	15.5351	15.5116	15.1718	14.9667	15.2712	Q8C050	Rps6ka5	sp|Q8C050|KS6A5_MOUSE Ribosomal protein S6 kinase alpha-5 OS=Mus musculus OX=10090 GN=Rps6ka5 PE=1 SV=2	1	12	12	12	22.8	96.582	Q8C050	FALSE	0	-0.738693	-0.120597	-0.429645	0.625228	0.0144844	dowm
Vat1	16.5712	16.5417	16.6021	16.8468	16.9926	16.9242	Q62465	Vat1	sp|Q62465|VAT1_MOUSE Synaptic vesicle membrane protein VAT-1 homolog OS=Mus musculus OX=10090 GN=Vat1 PE=1 SV=3	1	13	13	13	47.5	43.096	Q62465	FALSE	0	0.0963477	0.602766	0.349557	0.636796	0.0149146	up
Marcksl1	12.5865	12.7995	14.876	15.09	18.3993	16.7664	P28667	Marcksl1	sp|P28667|MRP_MOUSE MARCKS-related protein OS=Mus musculus OX=10090 GN=Marcksl1 PE=1 SV=2	1	2	2	2	14	20.165	P28667	TRUE	2	0.91273	5.74977	3.33125	0.640458	0.0150555	up
Ints5	12.7399	13.095	12.6787	13.2342	13.7479	13.4361	Q8CHT3	Ints5	sp|Q8CHT3|INT5_MOUSE Integrator complex subunit 5 OS=Mus musculus OX=10090 GN=Ints5 PE=2 SV=1	1	5	5	5	7.9	108.35	Q8CHT3	FALSE	0	0.173634	1.09605	0.634844	0.641533	0.0150973	up
Jak1	13.1858	13.254	13.701	13.8281	14.1104	13.9859	P52332	Jak1	sp|P52332|JAK1_MOUSE Tyrosine-protein kinase JAK1 OS=Mus musculus OX=10090 GN=Jak1 PE=1 SV=1	1	3	3	3	3.4	133.37	P52332	FALSE	0	0.162001	1.02713	0.594565	0.643821	0.015187	up
Ssbp2	14.0814	15.3226	15.2024	14.0707	12.9605	12.6409	Q9CYZ8	Ssbp2	sp|Q9CYZ8|SSBP2_MOUSE Single-stranded DNA-binding protein 2 OS=Mus musculus OX=10090 GN=Ssbp2 PE=1 SV=1	1	3	3	1	10.8	37.845	Q9CYZ8	TRUE	2	-2.84222	-0.44734	-1.64478	0.644908	0.0152299	dowm
Ttc33	14.5409	14.4066	13.9755	13.8577	12.6193	12.9555	Q9D6K7	Ttc33	sp|Q9D6K7|TTC33_MOUSE Tetratricopeptide repeat protein 33 OS=Mus musculus OX=10090 GN=Ttc33 PE=1 SV=1	1	2	2	2	11.1	29.371	Q9D6K7	TRUE	2	-2.01208	-0.314986	-1.16353	0.647661	0.0153396	dowm
Efnb1	16.0759	16.1315	15.9558	16.3726	16.4812	16.3998	P52795	Efnb1	sp|P52795|EFNB1_MOUSE Ephrin-B1 OS=Mus musculus OX=10090 GN=Efnb1 PE=1 SV=1	1	8	8	8	38.3	37.859	P52795	FALSE	0	0.0973924	0.629637	0.363515	0.65369	0.0155849	up
Tsc2	13.6347	13.9757	13.6824	13.4456	12.6277	12.8001	Q61037	Tsc2	sp|Q61037|TSC2_MOUSE Tuberin OS=Mus musculus OX=10090 GN=Tsc2 PE=1 SV=1	1	2	2	2	1.5	202.07	Q61037	TRUE	2	-1.39773	-0.215231	-0.80648	0.655907	0.0156768	dowm
Plin3	14.3087	14.206	13.813	14.6444	14.7595	14.5613	Q9DBG5	Plin3	sp|Q9DBG5|PLIN3_MOUSE Perilipin-3 OS=Mus musculus OX=10090 GN=Plin3 PE=1 SV=1	1	7	7	7	26.8	47.262	Q9DBG5	FALSE	0	0.145303	0.946389	0.545846	0.657346	0.015737	up
Grk2	15.198	14.9445	15.144	14.6562	13.9978	14.5819	Q99MK8;Q3UYH7	Grk2	sp|Q99MK8|ARBK1_MOUSE Beta-adrenergic receptor kinase 1 OS=Mus musculus OX=10090 GN=Grk2 PE=1 SV=2	2	7	7	7	13.4	79.638	Q99MK8	FALSE	0	-1.18682	-0.180279	-0.683549	0.662491	0.0159559	dowm
Nrbp1	14.1056	14.2492	13.9761	13.763	13.0469	13.4706	Q99J45	Nrbp1	sp|Q99J45|NRBP_MOUSE Nuclear receptor-binding protein OS=Mus musculus OX=10090 GN=Nrbp1 PE=1 SV=1	1	3	3	3	9	59.865	Q99J45	TRUE	1	-1.18727	-0.179575	-0.683424	0.664521	0.0160437	dowm
Apoe	15.9694	15.8588	16.3599	16.5986	16.9951	16.536	P08226	Apoe	sp|P08226|APOE_MOUSE Apolipoprotein E OS=Mus musculus OX=10090 GN=Apoe PE=1 SV=2	1	14	14	14	43.7	35.866	P08226	FALSE	0	0.166444	1.12797	0.647208	0.67582	0.0165496	up
Mcu	16.407	16.5343	16.6623	16.1671	16.13	16.1799	Q3UMR5	Mcu	sp|Q3UMR5|MCU_MOUSE Calcium uniporter protein, mitochondrial OS=Mus musculus OX=10090 GN=Mcu PE=1 SV=2	1	9	9	9	31.1	39.681	Q3UMR5	FALSE	0	-0.655587	-0.0954638	-0.375525	0.68163	0.0168214	dowm
Get1	12.4453	12.7017	13.9978	14.412	14.4438	14.289	Q8K0D7	Get1	sp|Q8K0D7|GET1_MOUSE Guided entry of tail-anchored proteins factor 1 OS=Mus musculus OX=10090 GN=Get1 PE=1 SV=1	1	3	3	3	16.1	19.866	Q8K0D7	TRUE	2	0.338522	2.3282	1.33336	0.682268	0.0168518	up
Krr1	14.2687	14.4803	13.9159	12.7743	12.8118	13.8385	Q8BGA5	Krr1	sp|Q8BGA5|KRR1_MOUSE KRR1 small subunit processome component homolog OS=Mus musculus OX=10090 GN=Krr1 PE=2 SV=1	1	4	4	4	12.1	43.537	Q8BGA5	TRUE	2	-1.88719	-0.273046	-1.08012	0.68438	0.016953	dowm
Gne	14.5115	14.4577	14.1699	13.9964	13.7529	13.9727	Q91WG8	Gne	sp|Q91WG8|GLCNE_MOUSE Bifunctional UDP-N-acetylglucosamine 2-epimerase/N-acetylmannosamine kinase OS=Mus musculus OX=10090 GN=Gne PE=1 SV=1	1	5	5	4	9.7	79.198	Q91WG8	FALSE	0	-0.825794	-0.118948	-0.472371	0.686264	0.0170444	dowm
Cmtm4	12.7409	14.4389	15.8087	16.0924	17.6315	17.4177	Q8CJ61	Cmtm4	sp|Q8CJ61|CKLF4_MOUSE CKLF-like MARVEL transmembrane domain-containing protein 4 OS=Mus musculus OX=10090 GN=Cmtm4 PE=1 SV=1	1	4	4	4	29.3	22.921	Q8CJ61	TRUE	1	0.683302	4.75206	2.71768	0.686992	0.0170799	up
Smpd1	13.5626	12.7401	12.9752	14.0136	13.8336	13.7112	Q04519	Smpd1	sp|Q04519|ASM_MOUSE Sphingomyelin phosphodiesterase OS=Mus musculus OX=10090 GN=Smpd1 PE=1 SV=2	1	2	2	2	3.3	69.926	Q04519	TRUE	2	0.188907	1.33153	0.760216	0.692532	0.017355	up
Camsap2	15.0268	15.1132	15.0926	14.8163	14.5888	14.7268	Q8C1B1	Camsap2	sp|Q8C1B1|CAMP2_MOUSE Calmodulin-regulated spectrin-associated protein 2 OS=Mus musculus OX=10090 GN=Camsap2 PE=1 SV=3	1	9	9	9	9	164.33	Q8C1B1	FALSE	0	-0.642693	-0.0911708	-0.366932	0.692575	0.0173571	dowm
Golga7	15.3596	15.3334	15.738	16.1734	16.2304	15.7999	Q91W53	Golga7	sp|Q91W53|GOGA7_MOUSE Golgin subfamily A member 7 OS=Mus musculus OX=10090 GN=Golga7 PE=1 SV=1	1	5	5	5	53.3	15.792	Q91W53	FALSE	0	0.146731	1.03504	0.590884	0.692844	0.0173707	up
Ptk7	13.9767	13.9818	14.4885	14.684	14.6994	14.717	Q8BKG3	Ptk7	sp|Q8BKG3|PTK7_MOUSE Inactive tyrosine-protein kinase 7 OS=Mus musculus OX=10090 GN=Ptk7 PE=1 SV=1	1	11	11	11	15.8	117.53	Q8BKG3	FALSE	0	0.136847	0.965406	0.551127	0.69288	0.0173725	up
Mon2	13.8576	13.842	13.8495	13.4562	13.4311	13.6156	Q80TL7	Mon2	sp|Q80TL7|MON2_MOUSE Protein MON2 homolog OS=Mus musculus OX=10090 GN=Mon2 PE=1 SV=2	1	8	8	8	6.4	189.08	Q80TL7	FALSE	0	-0.611896	-0.0855864	-0.348741	0.698211	0.0176459	dowm
Ppm1e	16.6973	16.642	16.3096	15.8724	15.6927	16.2368	Q80TL0	Ppm1e	sp|Q80TL0|PPM1E_MOUSE Protein phosphatase 1E OS=Mus musculus OX=10090 GN=Ppm1e PE=1 SV=2	1	13	13	13	24.8	83.418	Q80TL0	FALSE	0	-1.08171	-0.149631	-0.615671	0.702517	0.0178728	dowm
Cstf2	15.8794	16.0059	15.2844	16.2405	17.0166	16.5795	Q8BIQ5	Cstf2	sp|Q8BIQ5|CSTF2_MOUSE Cleavage stimulation factor subunit 2 OS=Mus musculus OX=10090 GN=Cstf2 PE=1 SV=2	1	6	3	3	14.5	61.341	Q8BIQ5	FALSE	0	0.213555	1.56444	0.888996	0.707524	0.0181439	up
Tasor	13.8956	14.022	14.0773	14.2458	14.4941	14.4336	Q69ZR9	Tasor	sp|Q69ZR9|TASOR_MOUSE Protein TASOR OS=Mus musculus OX=10090 GN=Tasor PE=1 SV=2	1	7	7	7	6.3	181.39	Q69ZR9	FALSE	0	0.0932587	0.692486	0.392872	0.712476	0.01842	up
Arhgef9	15.5604	15.4494	15.7228	15.3083	14.9697	15.0902	Q3UTH8;Q5DU57;Q7TNR9	Arhgef9	sp|Q3UTH8|ARHG9_MOUSE Rho guanine nucleotide exchange factor 9 OS=Mus musculus OX=10090 GN=Arhgef9 PE=1 SV=1	3	3	3	3	6.2	60.926	Q3UTH8	FALSE	0	-0.801774	-0.107854	-0.454814	0.712887	0.0184433	dowm
Elavl3	16.3064	16.4923	16.4782	16.68	16.961	16.8598	Q60900	Elavl3	sp|Q60900|ELAV3_MOUSE ELAV-like protein 3 OS=Mus musculus OX=10090 GN=Elavl3 PE=1 SV=1	1	11	11	7	37.9	39.533	Q60900	FALSE	0	0.0962761	0.719638	0.407957	0.714844	0.018555	up
Ccdc177	15.3817	15.5812	15.1435	14.9387	14.8718	14.9277	Q3UHB8	Ccdc177	sp|Q3UHB8|CC177_MOUSE Coiled-coil domain-containing protein 177 OS=Mus musculus OX=10090 GN=Ccdc177 PE=1 SV=1	1	8	8	8	18	79.856	Q3UHB8	FALSE	0	-0.804892	-0.10731	-0.456101	0.716068	0.0186255	dowm
Scp2	17.8002	17.7269	17.823	18.1551	18.7987	18.2425	P32020	Scp2	sp|P32020|SCP2_MOUSE Sterol carrier protein 2 OS=Mus musculus OX=10090 GN=Scp2 PE=1 SV=3	1	16	16	16	29.8	59.125	P32020	FALSE	0	0.144311	1.08645	0.61538	0.71737	0.0187011	up
Slc9a1	13.6829	14.273	14.412	14.7911	14.8639	14.7186	Q61165	Slc9a1	sp|Q61165|SL9A1_MOUSE Sodium/hydrogen exchanger 1 OS=Mus musculus OX=10090 GN=Slc9a1 PE=1 SV=1	1	6	6	6	8.5	91.467	Q61165	FALSE	0	0.155779	1.18139	0.668586	0.719905	0.0188501	up
Erlin1	17.0989	17.0698	17.177	17.4058	17.5109	17.4183	Q91X78	Erlin1	sp|Q91X78|ERLN1_MOUSE Erlin-1 OS=Mus musculus OX=10090 GN=Erlin1 PE=1 SV=2	1	5	3	3	19.5	39.182	Q91X78	FALSE	0	0.0762088	0.583308	0.329759	0.723044	0.0190378	up
Pde1b	16.1836	15.8955	15.6729	15.3989	15.0308	15.4882	Q01065;Q61481	Pde1b	sp|Q01065|PDE1B_MOUSE Dual specificity calcium/calmodulin-dependent 3,5-cyclic nucleotide phosphodiesterase 1B OS=Mus musculus OX=10090 GN=Pde1b PE=1 SV=2	2	12	12	11	29.5	61.225	Q01065	FALSE	0	-1.08239	-0.140395	-0.611391	0.725457	0.0191847	dowm
Map4	18.9039	18.8592	18.6844	18.3054	18.4825	18.4977	P27546	Map4	sp|P27546|MAP4_MOUSE Microtubule-associated protein 4 OS=Mus musculus OX=10090 GN=Map4 PE=1 SV=3	1	41	41	40	51.3	117.43	P27546	FALSE	0	-0.685673	-0.0889152	-0.387294	0.725541	0.0191898	dowm
Rngtt	13.3707	13.4944	13.4568	13.1277	12.6923	13.0702	O55236	Rngtt	sp|O55236|MCE1_MOUSE mRNA-capping enzyme OS=Mus musculus OX=10090 GN=Rngtt PE=1 SV=1	1	6	6	6	13.4	68.683	O55236	TRUE	1	-0.845845	-0.108621	-0.477233	0.728734	0.0193879	up
Acaa2	17.4554	17.5396	17.4626	17.7861	17.9161	17.764	Q8BWT1	Acaa2	sp|Q8BWT1|THIM_MOUSE 3-ketoacyl-CoA thiolase, mitochondrial OS=Mus musculus OX=10090 GN=Acaa2 PE=1 SV=3	1	17	17	17	63.7	41.829	Q8BWT1	FALSE	0	0.0760175	0.596419	0.336218	0.731144	0.01954	up
Rdh10	15.0052	14.9315	15.145	15.5012	15.3049	15.4009	Q8VCH7	Rdh10	sp|Q8VCH7|RDH10_MOUSE Retinol dehydrogenase 10 OS=Mus musculus OX=10090 GN=Rdh10 PE=1 SV=2	1	4	4	4	15.2	38.075	Q8VCH7	FALSE	0	0.0846701	0.665557	0.375113	0.731741	0.0195781	up
Elp3	15.8036	15.4637	15.3801	14.927	14.6568	15.2181	Q9CZX0	Elp3	sp|Q9CZX0|ELP3_MOUSE Elongator complex protein 3 OS=Mus musculus OX=10090 GN=Elp3 PE=1 SV=1	1	6	6	6	15.7	62.384	Q9CZX0	FALSE	0	-1.09282	-0.137446	-0.615135	0.735318	0.0198094	dowm
Ina	17.3203	17.5224	17.4824	17.6805	17.9616	17.9073	P46660	Ina	sp|P46660|AINX_MOUSE Alpha-internexin OS=Mus musculus OX=10090 GN=Ina PE=1 SV=3	1	28	23	23	59.3	55.382	P46660	FALSE	0	0.090621	0.725495	0.408058	0.737427	0.0199484	up
Mug1	15.7629	12.6402	12.6142	16.4979	16.3957	16.2582	P28665	Mug1	sp|P28665|MUG1_MOUSE Murinoglobulin-1 OS=Mus musculus OX=10090 GN=Mug1 PE=1 SV=3	1	4	4	1	4	165.3	P28665	TRUE	2	0.601368	4.82165	2.71151	0.737882	0.0199786	up
Ech1	14.9529	14.983	15.1456	15.3407	15.4164	15.3598	O35459	Ech1	sp|O35459|ECH1_MOUSE Delta(3,5)-Delta(2,4)-dienoyl-CoA isomerase, mitochondrial OS=Mus musculus OX=10090 GN=Ech1 PE=1 SV=1	1	7	7	7	32.7	36.118	O35459	FALSE	0	0.0764535	0.613864	0.345159	0.738314	0.0200074	up
Vipas39	14.2452	13.9594	14.0997	13.8212	12.6926	12.8544	Q8BGQ1	Vipas39	sp|Q8BGQ1|SPE39_MOUSE Spermatogenesis-defective protein 39 homolog OS=Mus musculus OX=10090 GN=Vipas39 PE=1 SV=1	1	4	4	4	10.8	56.624	Q8BGQ1	TRUE	2	-1.74061	-0.216747	-0.978678	0.738365	0.0200108	dowm
Nop56	17.4249	17.5336	17.4969	17.7692	18.1263	17.8296	Q9D6Z1	Nop56	sp|Q9D6Z1|NOP56_MOUSE Nucleolar protein 56 OS=Mus musculus OX=10090 GN=Nop56 PE=1 SV=2	1	25	25	25	52.8	64.464	Q9D6Z1	FALSE	0	0.0935793	0.752863	0.423221	0.738912	0.0200474	up
Prpsap2	17.0714	16.8657	16.6466	16.5011	16.3283	16.3854	Q8R574	Prpsap2	sp|Q8R574|KPRB_MOUSE Phosphoribosyl pyrophosphate synthase-associated protein 2 OS=Mus musculus OX=10090 GN=Prpsap2 PE=1 SV=1	1	14	14	13	56.1	40.88	Q8R574	FALSE	0	-0.811839	-0.100751	-0.456295	0.739387	0.0200792	dowm
Slc25a32	13.6277	13.6812	13.765	13.4569	12.7092	12.9625	Q8BMG8	Slc25a32	sp|Q8BMG8|MFTC_MOUSE Mitochondrial folate transporter/carrier OS=Mus musculus OX=10090 GN=Slc25a32 PE=1 SV=1	1	2	2	2	9.8	35.048	Q8BMG8	TRUE	2	-1.15371	-0.14314	-0.648425	0.739465	0.0200845	dowm
Ints8	12.5094	12.192	12.483	13.0026	12.6617	13.1378	Q80V86	Ints8	sp|Q80V86|INT8_MOUSE Integrator complex subunit 8 OS=Mus musculus OX=10090 GN=Ints8 PE=1 SV=1	1	3	3	3	4.7	113.35	Q80V86	TRUE	4	0.117809	0.96073	0.53927	0.742931	0.0203204	up
Itga3	13.5747	13.2179	14.1671	14.3985	14.6608	14.3346	Q62470	Itga3	sp|Q62470|ITA3_MOUSE Integrin alpha-3 OS=Mus musculus OX=10090 GN=Itga3 PE=1 SV=1	1	6	6	6	6.8	116.74	Q62470	FALSE	0	0.176772	1.44599	0.811381	0.743823	0.0203821	up
Rrs1	13.4993	13.5592	13.3167	13.8209	14.0839	13.77	Q9CYH6	Rrs1	sp|Q9CYH6|RRS1_MOUSE Ribosome biogenesis regulatory protein homolog OS=Mus musculus OX=10090 GN=Rrs1 PE=1 SV=1	1	3	3	3	9.3	41.551	Q9CYH6	FALSE	0	0.0940656	0.772348	0.433207	0.744906	0.0204575	up
Creb1	15.4143	15.5972	15.6416	16.1458	17.4966	16.3759	Q01147;P81269	Creb1	sp|Q01147|CREB1_MOUSE Cyclic AMP-responsive element-binding protein 1 OS=Mus musculus OX=10090 GN=Creb1 PE=1 SV=2	2	5	5	5	18.3	35.122	Q01147	FALSE	0	0.242699	2.00077	1.12174	0.746059	0.0205383	up
Prrc2a	14.4776	14.3759	14.2662	14.038	12.7174	12.4156	Q7TSC1	Prrc2a	sp|Q7TSC1|PRC2A_MOUSE Protein PRRC2A OS=Mus musculus OX=10090 GN=Prrc2a PE=1 SV=1	1	7	7	7	5	229.2	Q7TSC1	TRUE	2	-2.34828	-0.284212	-1.31625	0.746699	0.0205835	dowm
Cp	17.7382	17.7324	18.0501	18.2225	18.3906	18.2002	Q61147;CON__ENSEMBL:ENSBTAP00000031900	Cp	sp|Q61147|CERU_MOUSE Ceruloplasmin OS=Mus musculus OX=10090 GN=Cp PE=1 SV=2	2	41	41	41	50	121.15	Q61147	FALSE	0	0.0926828	0.769021	0.430852	0.74789	0.0206681	up
Ctps1	16.3551	16.2936	16.2322	15.9617	15.7059	16.0181	P70698	Ctps1	sp|P70698|PYRG1_MOUSE CTP synthase 1 OS=Mus musculus OX=10090 GN=Ctps1 PE=1 SV=2	1	8	8	7	17.4	66.682	P70698	FALSE	0	-0.711073	-0.0856432	-0.398358	0.748072	0.0206811	dowm
Birc6	21.097	20.9066	20.7091	20.592	20.4147	20.3318	O88738	Birc6	sp|O88738|BIRC6_MOUSE Baculoviral IAP repeat-containing protein 6 OS=Mus musculus OX=10090 GN=Birc6 PE=1 SV=2	1	11	11	11	4.1	532.16	O88738	FALSE	0	-0.818149	-0.0980833	-0.458116	0.749369	0.0207741	dowm
Dgki	15.2381	15.2479	15.2216	14.7772	14.3456	14.9491	D3YWQ0	Dgki	sp|D3YWQ0|DGKI_MOUSE Diacylglycerol kinase iota OS=Mus musculus OX=10090 GN=Dgki PE=1 SV=1	1	11	11	9	15.2	118.21	D3YWQ0	FALSE	0	-0.975452	-0.114931	-0.545192	0.754096	0.0211207	dowm
Micu3	14.9263	14.9874	15.0238	14.6589	14.4651	14.7231	Q9CTY5	Micu3	sp|Q9CTY5|MICU3_MOUSE Calcium uptake protein 3, mitochondrial OS=Mus musculus OX=10090 GN=Micu3 PE=2 SV=2	1	12	12	12	29.3	59.809	Q9CTY5	FALSE	0	-0.651798	-0.0751562	-0.363477	0.759738	0.0215503	up
Ptgds	16.5996	16.05	17.1006	17.8241	17.3007	17.3804	O09114	Ptgds	sp|O09114|PTGDS_MOUSE Prostaglandin-H2 D-isomerase OS=Mus musculus OX=10090 GN=Ptgds PE=1 SV=1	1	2	2	2	13.8	21.066	O09114	FALSE	0	0.189819	1.64692	0.918368	0.759847	0.0215588	up
Uprt	14.8291	14.9396	14.6913	14.3896	14.0757	14.5334	B1AVZ0	Uprt	sp|B1AVZ0|UPP_MOUSE Uracil phosphoribosyltransferase homolog OS=Mus musculus OX=10090 GN=Uprt PE=1 SV=1	1	5	5	5	23.5	34.278	B1AVZ0	FALSE	0	-0.873907	-0.100327	-0.487117	0.760848	0.021637	dowm
Kctd8	16.1559	16.1601	16.2419	16.4807	16.4947	16.4969	Q50H33	Kctd8	sp|Q50H33|KCTD8_MOUSE BTB/POZ domain-containing protein KCTD8 OS=Mus musculus OX=10090 GN=Kctd8 PE=1 SV=1	1	10	10	9	26.7	52.768	Q50H33	FALSE	0	0.0618607	0.54775	0.304805	0.764919	0.0219612	up
Rrp1b	15.1716	15.4394	15.5392	15.7485	16.0191	15.7615	Q91YK2	Rrp1b	sp|Q91YK2|RRP1B_MOUSE Ribosomal RNA processing protein 1 homolog B OS=Mus musculus OX=10090 GN=Rrp1b PE=1 SV=2	1	13	13	13	28.5	80.581	Q91YK2	FALSE	0	0.0920186	0.827258	0.459638	0.768566	0.0222603	up
Cav1	16.089	16.3229	16.4165	16.8621	16.7651	16.5453	P49817;P51637	Cav1	sp|P49817|CAV1_MOUSE Caveolin-1 OS=Mus musculus OX=10090 GN=Cav1 PE=1 SV=1	2	7	7	7	52.8	20.538	P49817	FALSE	0	0.0889156	0.807167	0.448041	0.770837	0.0224509	up
Radil	14.417	14.1662	14.7349	14.8767	14.9911	14.9897	Q69Z89	Radil	sp|Q69Z89|RADIL_MOUSE Ras-associating and dilute domain-containing protein OS=Mus musculus OX=10090 GN=Radil PE=1 SV=2	1	6	6	6	7.5	120.35	Q69Z89	FALSE	0	0.100836	0.925506	0.513171	0.773352	0.0226661	up
Ly6h	17.1149	17.5376	17.3852	17.8572	17.9069	17.6646	Q9WUC3	Ly6h	sp|Q9WUC3|LY6H_MOUSE Lymphocyte antigen 6H OS=Mus musculus OX=10090 GN=Ly6h PE=1 SV=2	1	4	4	4	34.5	14.669	Q9WUC3	FALSE	0	0.0910116	0.836321	0.463666	0.773618	0.0226891	up
Jam2	14.5047	14.5494	14.7945	15.0548	15.3426	14.9107	Q9JI59	Jam2	sp|Q9JI59|JAM2_MOUSE Junctional adhesion molecule B OS=Mus musculus OX=10090 GN=Jam2 PE=1 SV=1	1	7	7	7	31.5	33.047	Q9JI59	FALSE	0	0.0954821	0.87749	0.486486	0.773641	0.0226911	up
Brcc3	15.1481	13.4244	15.2132	13.3995	12.6352	13.0009	P46737	Brcc3	sp|P46737|BRCC3_MOUSE Lys-63-specific deubiquitinase BRCC36 OS=Mus musculus OX=10090 GN=Brcc3 PE=1 SV=1	1	2	2	2	7.9	33.34	P46737	TRUE	2	-2.8583	-0.308403	-1.58335	0.775527	0.0228557	dowm
Asap2	14.9475	14.8354	14.6565	14.4673	13.9707	14.4101	Q7SIG6	Asap2	sp|Q7SIG6|ASAP2_MOUSE Arf-GAP with SH3 domain, ANK repeat and PH domain-containing protein 2 OS=Mus musculus OX=10090 GN=Asap2 PE=1 SV=3	1	13	13	12	20.5	106.8	Q7SIG6	FALSE	0	-0.958413	-0.102522	-0.530468	0.777419	0.0230234	dowm
Jup	14.0248	14.5602	14.0757	14.7929	14.6846	14.7425	Q02257	Jup	sp|Q02257|PLAK_MOUSE Junction plakoglobin OS=Mus musculus OX=10090 GN=Jup PE=1 SV=3	1	12	8	8	22.8	81.8	Q02257	FALSE	0	0.0998157	0.939725	0.51977	0.778943	0.0231603	up
Sntb2	15.1123	15.2454	15.7251	15.9543	16.1435	15.7887	Q61235	Sntb2	sp|Q61235|SNTB2_MOUSE Beta-2-syntrophin OS=Mus musculus OX=10090 GN=Sntb2 PE=1 SV=2	1	19	17	17	41.2	56.381	Q61235	FALSE	0	0.11477	1.08768	0.601226	0.78035	0.0232883	up
Rbmx	15.2934	15.4469	15.4283	15.7132	16.3192	15.8162	Q9WV02	Rbmx	sp|Q9WV02|RBMX_MOUSE RNA-binding motif protein, X chromosome OS=Mus musculus OX=10090 GN=Rbmx PE=1 SV=1	1	16	2	2	41.2	42.3	Q9WV02	FALSE	0	0.106637	1.01341	0.560022	0.780931	0.0233417	up
Myadm	14.5724	14.4567	14.9393	15.0261	15.3089	15.1495	O35682	Myadm	sp|O35682|MYADM_MOUSE Myeloid-associated differentiation marker OS=Mus musculus OX=10090 GN=Myadm PE=1 SV=2	1	3	3	3	10.9	35.284	O35682	FALSE	0	0.0961639	0.914513	0.505339	0.781077	0.0233551	up
Ap3m2	16.7896	16.7682	16.5315	16.2957	16.1979	16.4238	Q8R2R9	Ap3m2	sp|Q8R2R9|AP3M2_MOUSE AP-3 complex subunit mu-2 OS=Mus musculus OX=10090 GN=Ap3m2 PE=1 SV=1	1	13	13	10	44.5	46.916	Q8R2R9	FALSE	0	-0.707399	-0.0738742	-0.390637	0.782512	0.023488	dowm
Pigb	14.7664	14.5655	14.5589	15.1503	15.6205	14.9295	Q9JJQ0	Pigb	sp|Q9JJQ0|PIGB_MOUSE GPI mannosyltransferase 3 OS=Mus musculus OX=10090 GN=Pigb PE=2 SV=2	1	6	6	6	13.5	63.119	Q9JJQ0	FALSE	0	0.112505	1.09375	0.603129	0.785593	0.0237788	up
Rsl1d1	17.4008	17.6333	17.4237	17.7672	18.0185	17.8375	Q8BVY0	Rsl1d1	sp|Q8BVY0|RL1D1_MOUSE Ribosomal L1 domain-containing protein 1 OS=Mus musculus OX=10090 GN=Rsl1d1 PE=1 SV=1	1	15	15	15	47.3	50.421	Q8BVY0	FALSE	0	0.0719902	0.704933	0.388461	0.787024	0.0239165	up
Xpnpep3	14.3093	14.3528	14.2735	14.0516	12.5558	12.8153	B7ZMP1	Xpnpep3	sp|B7ZMP1|XPP3_MOUSE Xaa-Pro aminopeptidase 3 OS=Mus musculus OX=10090 GN=Xpnpep3 PE=1 SV=1	1	3	3	3	10.3	56.677	B7ZMP1	TRUE	2	-2.12551	-0.216455	-1.17098	0.787578	0.0239702	dowm
Ubr4	15.586	15.4508	15.3613	15.083	14.9163	15.2197	A2AN08	Ubr4	sp|A2AN08|UBR4_MOUSE E3 ubiquitin-protein ligase UBR4 OS=Mus musculus OX=10090 GN=Ubr4 PE=1 SV=1	1	40	40	40	10.7	572.28	A2AN08	FALSE	0	-0.71507	-0.0710117	-0.393041	0.792386	0.024448	dowm
H2bc8	24.4372	24.4179	24.4714	24.6878	24.8607	24.7291	Q6ZWY9;Q64478;P10853;Q8CGP1;Q64525;Q8CGP2	H2bc8; H2bc9; H2b	sp|Q6ZWY9|H2B1C_MOUSE Histone H2B type 1-C/E/G OS=Mus musculus OX=10090 GN=H2bc8 PE=1 SV=3;sp|Q64478|H2B1H_MOUSE Histone H2B type 1-H OS=Mus musculus OX=10090 GN=H2bc9 PE=1 SV=3;sp|P10853|H2B1F_MOUSE Histone H2B type 1-F/J/L OS=Mus musculus OX=10090 GN=H2b	6	12	12	1	56.3	13.906	Q6ZWY9	FALSE	0	0.0569605	0.577155	0.317058	0.793537	0.0245654	up
F8a1	14.0184	14.0534	13.8088	12.242	12.8149	13.6542	Q00558	F8a1	sp|Q00558|HAP40_MOUSE 40-kDa huntingtin-associated protein OS=Mus musculus OX=10090 GN=F8a1 PE=1 SV=2	1	3	3	3	13.9	40.473	Q00558	TRUE	2	-1.92426	-0.188826	-1.05654	0.794583	0.0246732	dowm
Sbf1	14.7839	14.4025	14.4983	13.8428	13.359	14.2499	Q6ZPE2	Sbf1	sp|Q6ZPE2|MTMR5_MOUSE Myotubularin-related protein 5 OS=Mus musculus OX=10090 GN=Sbf1 PE=1 SV=2	1	14	14	14	12.1	208.69	Q6ZPE2	FALSE	0	-1.35594	-0.132767	-0.744352	0.794979	0.0247142	dowm
Plxdc1	12.6108	12.3929	12.4654	12.6982	13.0401	12.9709	Q91ZV7	Plxdc1	sp|Q91ZV7|PLDX1_MOUSE Plexin domain-containing protein 1 OS=Mus musculus OX=10090 GN=Plxdc1 PE=1 SV=2	1	2	2	2	5.8	55.635	Q91ZV7	TRUE	3	0.0729861	0.753791	0.413389	0.796983	0.0249243	up
Klhl36	15.2905	15.3393	15.3334	14.8552	15.0091	15.094	Q8R124	Klhl36	sp|Q8R124|KLH36_MOUSE Kelch-like protein 36 OS=Mus musculus OX=10090 GN=Klhl36 PE=1 SV=1	1	9	9	9	20.7	69.949	Q8R124	FALSE	0	-0.611214	-0.0587427	-0.334978	0.798289	0.0250632	dowm
Tmem41b	15.9239	15.9644	15.8237	16.3287	16.8878	16.2359	Q8K1A5	Tmem41b	sp|Q8K1A5|TM41B_MOUSE Transmembrane protein 41B OS=Mus musculus OX=10090 GN=Tmem41b PE=1 SV=1	1	3	3	3	12.4	32.429	Q8K1A5	FALSE	0	0.101731	1.05853	0.58013	0.798294	0.0250637	up
Scaf1	13.7531	14.3291	13.869	14.7457	14.8269	14.3098	Q5U4C3	Scaf1	sp|Q5U4C3|SFR19_MOUSE Splicing factor, arginine/serine-rich 19 OS=Mus musculus OX=10090 GN=Scaf1 PE=1 SV=1	1	4	4	4	4.3	133.84	Q5U4C3	FALSE	0	0.111692	1.17574	0.643716	0.800293	0.0252797	up
Insyn2a	14.6158	14.6934	14.9455	14.3423	12.9795	13.8368	Q3USH1	Insyn2a	sp|Q3USH1|INSY2_MOUSE Inhibitory synaptic factor 2A OS=Mus musculus OX=10090 GN=Insyn2a PE=1 SV=1	1	3	3	3	9.7	46.222	Q3USH1	TRUE	1	-1.886	-0.178025	-1.03201	0.801373	0.0253981	dowm
Ptprn	13.1992	13.366	13.0446	12.7485	12.9425	12.7201	Q60673	Ptprn	sp|Q60673|PTPRN_MOUSE Receptor-type tyrosine-protein phosphatase-like N OS=Mus musculus OX=10090 GN=Ptprn PE=1 SV=2	1	3	2	2	4.6	106.08	Q60673	TRUE	3	-0.731026	-0.068144	-0.399585	0.803456	0.0256298	dowm
Adipor1	12.2407	12.4499	12.5481	13.6987	12.6334	13.7588	Q91VH1	Adipor1	sp|Q91VH1|PAQR1_MOUSE Adiponectin receptor protein 1 OS=Mus musculus OX=10090 GN=Adipor1 PE=1 SV=1	1	2	2	2	8.3	42.366	Q91VH1	TRUE	3	0.160753	1.74073	0.95074	0.804978	0.025802	up
Pygl	14.8593	14.9148	15.2739	14.4647	14.4918	14.7075	Q9ET01	Pygl	sp|Q9ET01|PYGL_MOUSE Glycogen phosphorylase, liver form OS=Mus musculus OX=10090 GN=Pygl PE=1 SV=4	1	20	15	15	29.3	97.462	Q9ET01	FALSE	0	-0.844852	-0.0777709	-0.461311	0.805493	0.0258608	dowm
Csnk1g1	14.277	13.93	13.9616	12.7694	12.5568	13.8104	Q8BTH8	Csnk1g1	sp|Q8BTH8|KC1G1_MOUSE Casein kinase I isoform gamma-1 OS=Mus musculus OX=10090 GN=Csnk1g1 PE=1 SV=2	1	6	2	2	13.5	52.743	Q8BTH8	TRUE	2	-1.85098	-0.170365	-1.01067	0.805514	0.0258632	dowm
Heatr3	14.044	14.0314	13.9185	13.6554	12.8102	13.4695	Q8BQM4	Heatr3	sp|Q8BQM4|HEAT3_MOUSE HEAT repeat-containing protein 3 OS=Mus musculus OX=10090 GN=Heatr3 PE=1 SV=1	1	5	5	5	10.5	74.305	Q8BQM4	TRUE	1	-1.25689	-0.115669	-0.686278	0.805535	0.0258656	dowm
Naga	15.0726	15.3522	15.3015	15.6382	16.1541	15.5988	Q9QWR8	Naga	sp|Q9QWR8|NAGAB_MOUSE Alpha-N-acetylgalactosaminidase OS=Mus musculus OX=10090 GN=Naga PE=1 SV=2	1	11	11	11	30.6	47.234	Q9QWR8	FALSE	0	0.092676	1.0172	0.55494	0.807126	0.0260493	up
Usp11	13.6914	13.7816	13.4623	13.2308	13.0485	13.3726	Q99K46	Usp11	sp|Q99K46|UBP11_MOUSE Ubiquitin carboxyl-terminal hydrolase 11 OS=Mus musculus OX=10090 GN=Usp11 PE=1 SV=4	1	8	6	6	10.1	105.38	Q99K46	FALSE	0	-0.784472	-0.0711068	-0.427789	0.807926	0.0261427	dowm
Itpr1	13.9628	13.8631	14.1887	14.318	14.4216	14.3944	P11881;P70227;Q9Z329	Itpr1	sp|P11881|ITPR1_MOUSE Inositol 1,4,5-trisphosphate receptor type 1 OS=Mus musculus OX=10090 GN=Itpr1 PE=1 SV=2	3	6	6	6	2.8	313.16	P11881	FALSE	0	0.0619997	0.684278	0.373139	0.807989	0.0261502	up
Gpc6	13.7799	13.7918	14.0211	13.6716	12.9559	13.0665	Q9R087	Gpc6	sp|Q9R087|GPC6_MOUSE Glypican-6 OS=Mus musculus OX=10090 GN=Gpc6 PE=1 SV=1	1	3	3	3	8.8	63.056	Q9R087	TRUE	1	-1.16082	-0.10501	-0.632917	0.808236	0.0261792	dowm
Tiprl	15.6454	16.0292	15.5605	15.2563	14.5054	15.2428	Q8BH58	Tiprl	sp|Q8BH58|TIPRL_MOUSE TIP41-like protein OS=Mus musculus OX=10090 GN=Tiprl PE=1 SV=1	1	9	9	9	53.5	31.253	Q8BH58	FALSE	0	-1.36454	-0.122513	-0.743526	0.809391	0.0263158	dowm
Dpysl5	17.7614	17.9178	17.446	17.2595	17.0138	17.3538	Q9EQF6	Dpysl5	sp|Q9EQF6|DPYL5_MOUSE Dihydropyrimidinase-related protein 5 OS=Mus musculus OX=10090 GN=Dpysl5 PE=1 SV=1	1	20	20	20	62.1	61.516	Q9EQF6	FALSE	0	-0.916583	-0.0821338	-0.499359	0.809688	0.0263511	dowm
Entpd5	14.7699	14.6545	14.4011	14.9177	15.0078	15.1468	Q9WUZ9	Entpd5	sp|Q9WUZ9|ENTP5_MOUSE Ectonucleoside triphosphate diphosphohydrolase 5 OS=Mus musculus OX=10090 GN=Entpd5 PE=1 SV=1	1	5	5	5	17.3	47.101	Q9WUZ9	FALSE	0	0.0675981	0.763572	0.415585	0.811507	0.0265701	up
Letmd1	13.777	13.8041	13.9192	13.5859	13.3471	13.5288	Q924L1	Letmd1	sp|Q924L1|LTMD1_MOUSE LETM1 domain-containing protein 1 OS=Mus musculus OX=10090 GN=Letmd1 PE=1 SV=1	1	6	6	6	19.7	41.7	Q924L1	FALSE	0	-0.636253	-0.0560149	-0.346134	0.812326	0.02667	dowm
Coro1c	16.7828	17.2934	16.9649	17.42	17.7227	17.4345	Q9WUM4;Q920M5	Coro1c	sp|Q9WUM4|COR1C_MOUSE Coronin-1C OS=Mus musculus OX=10090 GN=Coro1c PE=1 SV=2	2	13	13	13	30.8	53.12	Q9WUM4	FALSE	0	0.0828491	0.941156	0.512002	0.812342	0.026672	up
Golga4	15.1894	14.9477	14.8917	14.3089	14.4562	14.7889	Q91VW5	Golga4	sp|Q91VW5|GOGA4_MOUSE Golgin subfamily A member 4 OS=Mus musculus OX=10090 GN=Golga4 PE=1 SV=2	1	9	9	9	5.9	257.56	Q91VW5	FALSE	0	-0.90384	-0.0793514	-0.491596	0.812734	0.02672	dowm
Oat	17.5737	17.5821	17.6173	17.9347	17.8807	17.8327	P29758	Oat	sp|P29758|OAT_MOUSE Ornithine aminotransferase, mitochondrial OS=Mus musculus OX=10090 GN=Oat PE=1 SV=1	1	17	17	17	61.3	48.354	P29758	FALSE	0	0.0467737	0.536562	0.291668	0.813762	0.0268471	up
Sar1a	14.6621	14.3911	14.6839	14.3672	13.6996	13.8848	P36536	Sar1a	sp|P36536|SAR1A_MOUSE GTP-binding protein SAR1a OS=Mus musculus OX=10090 GN=Sar1a PE=1 SV=1	1	5	4	4	36.9	22.371	P36536	FALSE	0	-1.09511	-0.0951794	-0.595145	0.81419	0.0269005	dowm
Sntg2	14.3413	14.3317	14.464	14.9193	14.9392	14.5505	Q925E0	Sntg2	sp|Q925E0|SNTG2_MOUSE Gamma-2-syntrophin OS=Mus musculus OX=10090 GN=Sntg2 PE=1 SV=1	1	5	5	5	11.7	59.597	Q925E0	FALSE	0	0.0675872	0.780428	0.424007	0.814701	0.0269643	up
Spg7	14.853	14.9657	15.1249	14.666	14.478	14.6829	Q3ULF4	Spg7	sp|Q3ULF4|SPG7_MOUSE Paraplegin OS=Mus musculus OX=10090 GN=Spg7 PE=1 SV=1	1	8	8	8	16.3	85.995	Q3ULF4	FALSE	0	-0.685236	-0.0592061	-0.372221	0.815029	0.0270055	dowm
Pcp4	18.0518	18.3526	17.7652	17.5869	16.7215	17.4464	P63054	Pcp4	sp|P63054|PCP4_MOUSE Calmodulin regulator protein PCP4 OS=Mus musculus OX=10090 GN=Pcp4 PE=3 SV=2	1	2	2	2	27.4	6.8073	P63054	FALSE	0	-1.48253	-0.127398	-0.804965	0.815797	0.0271026	dowm
Srsf9	15.0949	14.9643	15.1406	15.2653	15.6344	15.4992	Q9D0B0	Srsf9	sp|Q9D0B0|SRSF9_MOUSE Serine/arginine-rich splicing factor 9 OS=Mus musculus OX=10090 GN=Srsf9 PE=1 SV=1	1	6	5	5	29.7	25.661	Q9D0B0	FALSE	0	0.0627831	0.736677	0.39973	0.816946	0.0272492	up
Wdfy1	12.4573	12.2227	12.4442	15.7168	16.1396	12.8025	E9Q4P1	Wdfy1	sp|E9Q4P1|WDFY1_MOUSE WD repeat and FYVE domain-containing protein 1 OS=Mus musculus OX=10090 GN=Wdfy1 PE=1 SV=1	1	9	9	9	27.1	46.217	E9Q4P1	TRUE	3	0.392982	4.63015	2.51156	0.817511	0.0273219	up
Rpl26	17.8115	17.5499	16.9813	17.9401	18.5489	18.1631	P61255	Rpl26	sp|P61255|RL26_MOUSE 60S ribosomal protein L26 OS=Mus musculus OX=10090 GN=Rpl26 PE=1 SV=1	1	9	9	9	44.8	17.258	P61255	FALSE	0	0.119312	1.42032	0.769816	0.818909	0.0275036	up
Osbpl6	14.0215	14.0075	13.8406	13.7274	13.5788	13.5621	Q8BXR9	Osbpl6	sp|Q8BXR9|OSBL6_MOUSE Oxysterol-binding protein-related protein 6 OS=Mus musculus OX=10090 GN=Osbpl6 PE=1 SV=1	1	5	5	5	7.2	108.92	Q8BXR9	FALSE	0	-0.617277	-0.0502565	-0.333767	0.822984	0.0280488	dowm
Tuba1b	21.4891	21.6907	21.5541	21.281	21.2935	20.9843	P05213	Tuba1b	sp|P05213|TBA1B_MOUSE Tubulin alpha-1B chain OS=Mus musculus OX=10090 GN=Tuba1b PE=1 SV=2	1	25	2	0	78	50.151	P05213	FALSE	0	-0.724661	-0.058776	-0.391719	0.823462	0.0281143	dowm
Cntf	13.8583	12.7367	14.7699	15.2681	15.3617	15.0247	P51642	Cntf	sp|P51642|CNTF_MOUSE Ciliary neurotrophic factor OS=Mus musculus OX=10090 GN=Cntf PE=2 SV=1	1	3	3	3	19.2	22.587	P51642	TRUE	1	0.212727	2.64698	1.42985	0.824607	0.0282727	up
Lima1	16.507	16.6819	16.8994	17.0285	17.3563	17.0677	Q9ERG0	Lima1	sp|Q9ERG0|LIMA1_MOUSE LIM domain and actin-binding protein 1 OS=Mus musculus OX=10090 GN=Lima1 PE=1 SV=3	1	18	18	17	34.3	84.059	Q9ERG0	FALSE	0	0.0672236	0.842303	0.454763	0.82546	0.0283919	up
Krt8	17.9573	17.6747	17.8477	18.4664	18.5004	18.013	P11679	Krt8	sp|P11679|K2C8_MOUSE Keratin, type II cytoskeletal 8 OS=Mus musculus OX=10090 GN=Krt8 PE=1 SV=4	1	11	5	2	22.2	54.565	P11679	FALSE	0	0.073634	0.926391	0.500012	0.825954	0.0284615	up
Cadps	18.1618	18.2475	17.9667	17.6602	17.6781	17.8944	Q80TJ1;Q8BYR5	Cadps	sp|Q80TJ1|CAPS1_MOUSE Calcium-dependent secretion activator 1 OS=Mus musculus OX=10090 GN=Cadps PE=1 SV=3	2	46	46	46	44.4	153.11	Q80TJ1	FALSE	0	-0.706934	-0.0553107	-0.381122	0.827836	0.0287299	dowm
Retreg2	14.2432	14.0498	14.3628	14.5578	14.5619	14.5822	Q6NS82	Retreg2	sp|Q6NS82|RETR2_MOUSE Reticulophagy regulator 2 OS=Mus musculus OX=10090 GN=Retreg2 PE=1 SV=2	1	5	5	5	12.9	57.541	Q6NS82	FALSE	0	0.0497918	0.647561	0.348676	0.829848	0.0290231	up
Dimt1	13.6031	13.7183	14.0253	13.5471	13.1169	12.9664	Q9D0D4	Dimt1	sp|Q9D0D4|DIM1_MOUSE Probable dimethyladenosine transferase OS=Mus musculus OX=10090 GN=Dimt1 PE=2 SV=1	1	7	7	7	31.9	35.274	Q9D0D4	TRUE	1	-1.06273	-0.0814708	-0.572102	0.830188	0.0290732	dowm
Camk1	14.0183	13.8386	13.6232	13.508	12.9481	13.3754	Q91YS8	Camk1	sp|Q91YS8|KCC1A_MOUSE Calcium/calmodulin-dependent protein kinase type 1 OS=Mus musculus OX=10090 GN=Camk1 PE=1 SV=1	1	5	3	3	17.9	41.624	Q91YS8	TRUE	1	-1.02116	-0.077922	-0.54954	0.83071	0.0291507	dowm
Ncbp2	15.2221	15.2382	14	15.6584	16.865	15.8829	Q9CQ49	Ncbp2	sp|Q9CQ49|NCBP2_MOUSE Nuclear cap-binding protein subunit 2 OS=Mus musculus OX=10090 GN=Ncbp2 PE=1 SV=1	1	3	3	3	19.2	18.017	Q9CQ49	FALSE	0	0.184189	2.44657	1.31538	0.832207	0.0293753	up
Hist2h2aa2	16.9861	17.1332	17.3166	17.5187	18.4118	17.6901	Q6GSS7;Q64523	Hist2h2aa2; H2ac20	sp|Q6GSS7|H2A2A_MOUSE Histone H2A type 2-A OS=Mus musculus OX=10090 GN=Hist2h2aa2 PE=1 SV=3;sp|Q64523|H2A2C_MOUSE Histone H2A type 2-C OS=Mus musculus OX=10090 GN=H2ac20 PE=1 SV=3	2	9	2	1	63.8	14.095	Q6GSS7	FALSE	0	0.101794	1.35472	0.728259	0.832417	0.0294072	up
Erap1	12.7597	12.9865	13.563	13.7298	13.6831	13.7577	Q9EQH2	Erap1	sp|Q9EQH2|ERAP1_MOUSE Endoplasmic reticulum aminopeptidase 1 OS=Mus musculus OX=10090 GN=Erap1 PE=1 SV=2	1	6	6	6	8.3	106.6	Q9EQH2	FALSE	0	0.0849481	1.15595	0.620451	0.834799	0.0297734	up
Ivd	16.1111	15.9031	16.1839	16.4078	16.7075	16.3504	Q9JHI5	Ivd	sp|Q9JHI5|IVD_MOUSE Isovaleryl-CoA dehydrogenase, mitochondrial OS=Mus musculus OX=10090 GN=Ivd PE=1 SV=1	1	9	9	9	27.1	46.325	Q9JHI5	FALSE	0	0.0575199	0.787596	0.422558	0.835447	0.0298749	up
Dnm2	17.4657	17.3078	17.3217	17.1294	16.7197	17.0155	P39054	Dnm2	sp|P39054|DYN2_MOUSE Dynamin-2 OS=Mus musculus OX=10090 GN=Dnm2 PE=1 SV=2	1	23	10	10	31.7	98.144	P39054	FALSE	0	-0.764731	-0.0556811	-0.410206	0.835761	0.0299242	dowm
Mrps25	13.9305	13.7794	13.7054	13.645	12.7865	12.8197	Q9D125	Mrps25	sp|Q9D125|RT25_MOUSE 28S ribosomal protein S25, mitochondrial OS=Mus musculus OX=10090 GN=Mrps25 PE=1 SV=1	1	3	3	3	28.7	19.92	Q9D125	TRUE	2	-1.34536	-0.0974501	-0.721403	0.836294	0.0300085	dowm
Cdhr1	13.5579	13.3364	12.8996	12.81	12.7321	12.2173	Q8VHP6	Cdhr1	sp|Q8VHP6|CDHR1_MOUSE Cadherin-related family member 1 OS=Mus musculus OX=10090 GN=Cdhr1 PE=1 SV=1	1	2	2	2	2.8	94.026	Q8VHP6	TRUE	3	-1.26483	-0.0915332	-0.67818	0.836388	0.0300234	dowm
Rars2	14.8888	14.992	14.7836	14.6635	14.5074	14.2442	Q3U186	Rars2	sp|Q3U186|SYRM_MOUSE Probable arginine--tRNA ligase, mitochondrial OS=Mus musculus OX=10090 GN=Rars2 PE=1 SV=1	1	13	13	13	27.5	65.335	Q3U186	FALSE	0	-0.777348	-0.0554925	-0.41642	0.837766	0.030244	dowm
Mtmr1	14.6471	14.5548	14.6773	14.01	14.2104	14.4421	Q9Z2C4	Mtmr1	sp|Q9Z2C4|MTMR1_MOUSE Myotubularin-related protein 1 OS=Mus musculus OX=10090 GN=Mtmr1 PE=1 SV=1	1	4	4	4	9.7	75.313	Q9Z2C4	FALSE	0	-0.757285	-0.0539129	-0.405599	0.838037	0.0302879	dowm
Polr2g	15.4343	15.3178	15.6403	15.6925	16.2278	15.9655	P62488	Polr2g	sp|P62488|RPB7_MOUSE DNA-directed RNA polymerase II subunit RPB7 OS=Mus musculus OX=10090 GN=Polr2g PE=1 SV=1	1	6	6	6	47.1	19.294	P62488	FALSE	0	0.0652727	0.930318	0.497795	0.839466	0.0305212	up
Atp1b1	20.424	20.5287	20.5512	20.758	20.9873	20.7631	P14094	Atp1b1	sp|P14094|AT1B1_MOUSE Sodium/potassium-transporting ATPase subunit beta-1 OS=Mus musculus OX=10090 GN=Atp1b1 PE=1 SV=1	1	12	12	12	35.9	35.194	P14094	FALSE	0	0.0435607	0.626081	0.334821	0.84027	0.0306542	up
Hspbp1	14.935	15.0736	14.7452	14.6526	13.9202	14.3747	Q99P31	Hspbp1	sp|Q99P31|HPBP1_MOUSE Hsp70-binding protein 1 OS=Mus musculus OX=10090 GN=Hspbp1 PE=1 SV=1	1	7	7	6	26.6	39.166	Q99P31	FALSE	0	-1.12622	-0.0779979	-0.602111	0.840708	0.0307273	dowm
Sec11a	15.8981	16.0676	16.3828	16.522	16.7694	16.4759	Q9R0P6	Sec11a	sp|Q9R0P6|SC11A_MOUSE Signal peptidase complex catalytic subunit SEC11A OS=Mus musculus OX=10090 GN=Sec11a PE=1 SV=1	1	4	4	4	20.1	20.626	Q9R0P6	FALSE	0	0.0607423	0.885048	0.472895	0.841558	0.0308701	up
Nyx	13.4018	13.6249	14.1903	13.0252	13.1063	11.9548	P83503	Nyx	sp|P83503|NYX_MOUSE Nyctalopin OS=Mus musculus OX=10090 GN=Nyx PE=2 SV=1	1	3	3	3	9.9	52.43	P83503	TRUE	2	-1.95351	-0.133569	-1.04354	0.841907	0.0309292	dowm
Tst	14.4418	14.1396	15.1928	15.5586	15.4597	15.1814	P52196	Tst	sp|P52196|THTR_MOUSE Thiosulfate sulfurtransferase OS=Mus musculus OX=10090 GN=Tst PE=1 SV=3	1	6	6	6	25.9	33.466	P52196	FALSE	0	0.101685	1.51541	0.808549	0.843618	0.0312224	up
Ufsp2	14.7766	14.7037	14.991	15.1989	15.1811	15.1115	Q99K23	Ufsp2	sp|Q99K23|UFSP2_MOUSE Ufm1-specific protease 2 OS=Mus musculus OX=10090 GN=Ufsp2 PE=1 SV=1	1	11	11	11	31.2	52.515	Q99K23	FALSE	0	0.0427057	0.637391	0.340048	0.843751	0.0312454	up
Phax	15.7683	15.7206	15.6262	15.3289	15.2308	15.5193	Q9JJT9	Phax	sp|Q9JJT9|PHAX_MOUSE Phosphorylated adapter RNA export protein OS=Mus musculus OX=10090 GN=Phax PE=1 SV=1	1	7	7	7	20	43.247	Q9JJT9	FALSE	0	-0.64782	-0.0428234	-0.345322	0.844941	0.0314535	dowm
Tbc1d17	14.4573	14.4092	14.6716	14.2156	14.0377	14.2218	Q8BYH7	Tbc1d17	sp|Q8BYH7|TBC17_MOUSE TBC1 domain family member 17 OS=Mus musculus OX=10090 GN=Tbc1d17 PE=1 SV=2	1	5	5	5	11.2	72.859	Q8BYH7	FALSE	0	-0.664875	-0.0437911	-0.354333	0.845258	0.0315093	dowm
Irf2bpl	15.0361	15.1376	14.7765	14.5562	14.3701	14.7248	Q8K3X4	Irf2bpl	sp|Q8K3X4|I2BPL_MOUSE Probable E3 ubiquitin-protein ligase IRF2BPL OS=Mus musculus OX=10090 GN=Irf2bpl PE=1 SV=1	1	6	6	5	12.3	80.564	Q8K3X4	FALSE	0	-0.812667	-0.0533629	-0.433015	0.845521	0.0315558	dowm
Gfap	17.5845	17.8776	18.773	18.6867	19.0861	19.4964	P03995	Gfap	sp|P03995|GFAP_MOUSE Glial fibrillary acidic protein OS=Mus musculus OX=10090 GN=Gfap PE=1 SV=4	1	27	24	23	64	49.899	P03995	FALSE	0	0.124393	1.8983	1.01135	0.845699	0.0315875	up
Lhfpl3	14.0749	13.9046	14.3142	12.6734	13.8942	12.4503	Q9CTN8	Lhfpl3	sp|Q9CTN8|LHPL3_MOUSE LHFPL tetraspan subfamily member 3 protein OS=Mus musculus OX=10090 GN=Lhfpl3 PE=2 SV=2	1	2	2	2	10.4	24.686	Q9CTN8	TRUE	2	-2.05066	-0.133116	-1.09189	0.846503	0.0317311	dowm
Stt3a	15.1848	15.1442	15.5779	15.6119	16.3356	15.8679	P46978	Stt3a	sp|P46978|STT3A_MOUSE Dolichyl-diphosphooligosaccharide--protein glycosyltransferase subunit STT3A OS=Mus musculus OX=10090 GN=Stt3a PE=1 SV=1	1	9	9	9	13.5	80.597	P46978	FALSE	0	0.077371	1.19501	0.636192	0.846723	0.0317706	up
Mpdu1	17.9996	18.1643	18.3287	18.5722	18.849	18.4183	Q9R0Q9	Mpdu1	sp|Q9R0Q9|MPU1_MOUSE Mannose-P-dolichol utilization defect 1 protein OS=Mus musculus OX=10090 GN=Mpdu1 PE=1 SV=1	1	3	3	3	13.8	26.497	Q9R0Q9	FALSE	0	0.0545669	0.843381	0.448974	0.846781	0.0317811	up
Heatr5b	14.55	13.9514	13.9429	13.6194	13.1625	13.7017	Q8C547	Heatr5b	sp|Q8C547|HTR5B_MOUSE HEAT repeat-containing protein 5B OS=Mus musculus OX=10090 GN=Heatr5b PE=1 SV=3	1	7	7	7	4.9	224.32	Q8C547	TRUE	1	-1.22826	-0.0789132	-0.653587	0.847368	0.0318872	dowm
Dhrs1	16.1209	16.1773	16.5347	16.681	17.1869	16.6504	Q99L04	Dhrs1	sp|Q99L04|DHRS1_MOUSE Dehydrogenase/reductase SDR family member 1 OS=Mus musculus OX=10090 GN=Dhrs1 PE=1 SV=1	1	13	13	13	49.5	34.005	Q99L04	FALSE	0	0.0675268	1.05604	0.561785	0.847762	0.0319589	up
Pfdn2	15.9289	16.0674	15.5739	15.5622	12.7699	12.9638	O70591	Pfdn2	sp|O70591|PFD2_MOUSE Prefoldin subunit 2 OS=Mus musculus OX=10090 GN=Pfdn2 PE=1 SV=2	1	3	3	3	29.2	16.534	O70591	TRUE	2	-3.93246	-0.250457	-2.09146	0.848089	0.0320187	dowm
Lamp2	16.0189	15.9432	16.2018	16.5778	16.3768	16.312	P17047	Lamp2	sp|P17047|LAMP2_MOUSE Lysosome-associated membrane glycoprotein 2 OS=Mus musculus OX=10090 GN=Lamp2 PE=1 SV=2	1	3	3	3	6.5	45.681	P17047	FALSE	0	0.0434768	0.69172	0.367599	0.849161	0.0322163	up
Macf1	15.5485	15.4842	15.8544	15.2015	14.9608	15.3579	Q69ZZ9	Macf1	sp|Q69ZZ9|K0754_MOUSE Microtubule-actin cross-linking factor 1, isoforms 6/7 OS=Mus musculus OX=10090 GN=Macf1 PE=2 SV=3	1	58	4	4	23.5	369.25	Q69ZZ9	FALSE	0	-0.857489	-0.0537905	-0.45564	0.849317	0.0322454	dowm
Ndufa3	16.3629	16.2982	16.7878	16.8774	17.2264	16.8808	Q9CQ91	Ndufa3	sp|Q9CQ91|NDUA3_MOUSE NADH dehydrogenase [ubiquinone] 1 alpha subcomplex subunit 3 OS=Mus musculus OX=10090 GN=Ndufa3 PE=1 SV=1	1	2	2	2	41.7	9.3308	Q9CQ91	FALSE	0	0.0602915	0.963508	0.5119	0.849515	0.0322823	up
Paip1	15.962	15.7783	16.1941	15.4975	15.6905	15.099	Q8VE62	Paip1	sp|Q8VE62|PAIP1_MOUSE Polyadenylate-binding protein-interacting protein 1 OS=Mus musculus OX=10090 GN=Paip1 PE=1 SV=1	1	8	8	8	26.5	45.701	Q8VE62	FALSE	0	-1.03422	-0.0640213	-0.54912	0.850367	0.032442	dowm
L1cam	16.2913	16.3889	16.4786	16.6357	16.6838	16.7481	P11627	L1cam	sp|P11627|L1CAM_MOUSE Neural cell adhesion molecule L1 OS=Mus musculus OX=10090 GN=L1cam PE=1 SV=1	1	15	15	15	15.6	140.97	P11627	FALSE	0	0.035058	0.570795	0.302927	0.850976	0.0325573	up
Rbm3	17.8388	17.1803	17.2291	18.0065	18.1845	17.8372	O89086	Rbm3	sp|O89086|RBM3_MOUSE RNA-binding protein 3 OS=Mus musculus OX=10090 GN=Rbm3 PE=1 SV=1	1	4	4	4	28.1	16.604	O89086	FALSE	0	0.0681079	1.11852	0.593316	0.851638	0.0326838	up
Pitpnm3	15.5814	15.5237	15.6007	15.8576	16.0337	15.7773	Q3UHE1	Pitpnm3	sp|Q3UHE1|PITM3_MOUSE Membrane-associated phosphatidylinositol transfer protein 3 OS=Mus musculus OX=10090 GN=Pitpnm3 PE=1 SV=2	1	19	19	19	29.7	106.46	Q3UHE1	FALSE	0	0.0364413	0.605297	0.320869	0.852493	0.0328487	up
Lrtm1	12.7858	14.2637	14.3384	12.4835	12.7389	12.6167	Q8BXQ3	Lrtm1	sp|Q8BXQ3|LRTM1_MOUSE Leucine-rich repeat and transmembrane domain-containing protein 1 OS=Mus musculus OX=10090 GN=Lrtm1 PE=2 SV=1	1	3	3	3	11	38.541	Q8BXQ3	TRUE	4	-2.23252	-0.133354	-1.18294	0.853077	0.0329622	dowm
Gon7	16.501	16.2024	15.8807	15.8943	13.0489	12.9461	P0C8B4	Gon7	sp|P0C8B4|GON7_MOUSE EKC/KEOPS complex subunit GON7 OS=Mus musculus OX=10090 GN=Gon7 PE=3 SV=1	1	2	2	2	37.8	10.346	P0C8B4	TRUE	2	-4.21248	-0.250785	-2.23163	0.853322	0.0330102	dowm
Aldh6a1	17.4668	17.5075	17.5616	17.8768	17.7478	17.7726	Q9EQ20	Aldh6a1	sp|Q9EQ20|MMSA_MOUSE Methylmalonate-semialdehyde dehydrogenase [acylating], mitochondrial OS=Mus musculus OX=10090 GN=Aldh6a1 PE=1 SV=1	1	14	14	14	38.7	57.915	Q9EQ20	FALSE	0	0.0320084	0.542124	0.287066	0.853925	0.0331289	up
Cnpy4	12.8067	14.7069	13.1153	14.8644	14.8968	14.927	Q8BQ47	Cnpy4	sp|Q8BQ47|CNPY4_MOUSE Protein canopy homolog 4 OS=Mus musculus OX=10090 GN=Cnpy4 PE=1 SV=1	1	3	3	3	14.7	28.093	Q8BQ47	TRUE	2	0.150618	2.55552	1.35307	0.854053	0.0331543	up
Nrm	15.5482	15.2634	15.1855	15.6623	16.0384	15.6681	Q8VC65	Nrm	sp|Q8VC65|NRM_MOUSE Nurim OS=Mus musculus OX=10090 GN=Nrm PE=1 SV=1	1	5	5	5	23.3	29.435	Q8VC65	FALSE	0	0.0492461	0.865274	0.45726	0.856504	0.0336475	up
Selenom	14.86	14.9526	14.7783	14.7276	13.8511	13.7383	Q8VHC3	Selenom	sp|Q8VHC3|SELM_MOUSE Selenoprotein M OS=Mus musculus OX=10090 GN=Selenom PE=1 SV=3	1	3	3	3	26.2	16.377	Q8VHC3	FALSE	0	-1.43445	-0.0815092	-0.75798	0.856614	0.0336699	dowm
Npc2	12.6128	14.2338	14.66	14.9862	15.5884	15.362	Q9Z0J0	Npc2	sp|Q9Z0J0|NPC2_MOUSE NPC intracellular cholesterol transporter 2 OS=Mus musculus OX=10090 GN=Npc2 PE=1 SV=1	1	3	3	3	24.8	16.442	Q9Z0J0	TRUE	1	0.158525	2.79484	1.47668	0.856736	0.0336949	up
Gga1	14.18	14.1036	13.6633	12.7527	12.6308	13.776	Q8R0H9	Gga1	sp|Q8R0H9|GGA1_MOUSE ADP-ribosylation factor-binding protein GGA1 OS=Mus musculus OX=10090 GN=Gga1 PE=1 SV=1	1	4	3	3	8.2	69.971	Q8R0H9	TRUE	2	-1.75855	-0.0996471	-0.929097	0.856803	0.0337087	dowm
Tjp2	15.9113	15.8984	16.0418	16.1312	16.3835	16.3335	Q9Z0U1;Q9QXY1	Tjp2	sp|Q9Z0U1|ZO2_MOUSE Tight junction protein ZO-2 OS=Mus musculus OX=10090 GN=Tjp2 PE=1 SV=2	2	21	21	21	22.5	131.28	Q9Z0U1	FALSE	0	0.035607	0.628972	0.33229	0.856866	0.0337217	up
Lxn	12.308	12.8028	12.87	13.7819	13.1595	13.0925	P70202	Lxn	sp|P70202|LXN_MOUSE Latexin OS=Mus musculus OX=10090 GN=Lxn PE=1 SV=2	1	3	3	3	17.6	25.492	P70202	TRUE	1	0.072307	1.29641	0.684361	0.857861	0.0339276	up
Man2c1	15.0964	15.0994	14.6109	14.4025	14.0305	14.61	Q91W89	Man2c1	sp|Q91W89|MA2C1_MOUSE Alpha-mannosidase 2C1 OS=Mus musculus OX=10090 GN=Man2c1 PE=1 SV=1	1	7	7	7	9.5	115.69	Q91W89	FALSE	0	-1.11376	-0.0620339	-0.587899	0.857952	0.0339466	dowm
Cavin1	16.0407	16.1399	16.2565	16.4069	16.5109	16.4379	O54724	Cavin1	sp|O54724|CAVN1_MOUSE Caveolae-associated protein 1 OS=Mus musculus OX=10090 GN=Cavin1 PE=1 SV=1	1	8	8	8	30.6	43.953	O54724	FALSE	0	0.0319995	0.580383	0.306191	0.858615	0.0340857	up
Sephs2	14.4862	14.7357	14.2589	13.9863	14.1976	13.5761	P97364	Sephs2	sp|P97364|SPS2_MOUSE Selenide, water dikinase 2 OS=Mus musculus OX=10090 GN=Sephs2 PE=1 SV=3	1	3	3	3	11.3	47.833	P97364	FALSE	0	-1.08851	-0.0586867	-0.573598	0.860041	0.0343889	dowm
Fcsk	15.0035	14.6895	14.7742	14.2648	13.0685	14.2743	Q7TMC8	Fcsk	sp|Q7TMC8|FCSK_MOUSE L-fucose kinase OS=Mus musculus OX=10090 GN=Fcsk PE=1 SV=1	1	8	8	8	11.1	119.27	Q7TMC8	FALSE	0	-1.80955	-0.0969394	-0.953243	0.860439	0.0344746	dowm
Cox6a1	19.4803	19.2657	19.4888	18.9632	18.3088	19.0937	P43024	Cox6a1	sp|P43024|CX6A1_MOUSE Cytochrome c oxidase subunit 6A1, mitochondrial OS=Mus musculus OX=10090 GN=Cox6a1 PE=1 SV=2	1	2	2	2	40.5	12.352	P43024	FALSE	0	-1.18286	-0.0632303	-0.623044	0.860573	0.0345035	dowm
Ago1	16.622	16.662	16.7971	16.4553	16.385	16.3562	Q8CJG1;Q8CJF8	Ago1	sp|Q8CJG1|AGO1_MOUSE Protein argonaute-1 OS=Mus musculus OX=10090 GN=Ago1 PE=1 SV=2	2	27	20	17	43.2	97.213	Q8CJG1	FALSE	0	-0.560349	-0.0293018	-0.294826	0.861908	0.0347952	dowm
Kcnma1	13.5821	13.8373	14.1701	13.5407	12.8515	13.2749	Q08460	Kcnma1	sp|Q08460|KCMA1_MOUSE Calcium-activated potassium channel subunit alpha-1 OS=Mus musculus OX=10090 GN=Kcnma1 PE=1 SV=2	1	7	7	7	7.4	134.39	Q08460	TRUE	1	-1.21808	-0.0635476	-0.640816	0.862047	0.0348259	dowm
Ap3b2	17.7806	17.8658	17.6321	17.4766	17.3366	17.4968	Q9JME5	Ap3b2	sp|Q9JME5|AP3B2_MOUSE AP-3 complex subunit beta-2 OS=Mus musculus OX=10090 GN=Ap3b2 PE=1 SV=2	1	35	35	31	40.6	119.19	Q9JME5	FALSE	0	-0.613704	-0.0318734	-0.322789	0.862314	0.0348848	dowm
Cspg5	16.268	16.204	16.2415	16.5742	16.4283	16.5673	Q71M36	Cspg5	sp|Q71M36|CSPG5_MOUSE Chondroitin sulfate proteoglycan 5 OS=Mus musculus OX=10090 GN=Cspg5 PE=1 SV=2	1	6	6	6	17.1	60.405	Q71M36	FALSE	0	0.0280742	0.542714	0.285394	0.862548	0.034937	up
Ca14	18.6186	18.428	18.5822	18.7077	19.1489	19.0036	Q9WVT6	Ca14	sp|Q9WVT6|CAH14_MOUSE Carbonic anhydrase 14 OS=Mus musculus OX=10090 GN=Ca14 PE=1 SV=1	1	8	8	8	22.3	37.505	Q9WVT6	FALSE	0	0.0403629	0.780538	0.41045	0.862569	0.0349415	up
Camsap1	14.4546	14.3974	14.2804	14.1469	13.4766	13.9399	A2AHC3	Camsap1	sp|A2AHC3|CAMP1_MOUSE Calmodulin-regulated spectrin-associated protein 1 OS=Mus musculus OX=10090 GN=Camsap1 PE=1 SV=1	1	9	9	9	8.7	175.89	A2AHC3	FALSE	0	-0.995874	-0.0500635	-0.522969	0.86419	0.0353066	dowm
Vamp1	12.9241	12.8739	12.8059	13.0692	15.6721	15.4395	Q62442	Vamp1	sp|Q62442|VAMP1_MOUSE Vesicle-associated membrane protein 1 OS=Mus musculus OX=10090 GN=Vamp1 PE=1 SV=1	1	3	2	2	33.9	12.89	Q62442	TRUE	4	0.176367	3.54158	1.85897	0.864716	0.0354268	up
Vcam1	14.68	14.6353	15.3195	15.6045	15.4594	15.3166	P29533	Vcam1	sp|P29533|VCAM1_MOUSE Vascular cell adhesion protein 1 OS=Mus musculus OX=10090 GN=Vcam1 PE=1 SV=1	1	8	8	8	16.4	81.317	P29533	FALSE	0	0.053527	1.1102	0.581862	0.866462	0.035833	up
Micu1	15.8064	15.7759	15.8537	15.685	15.2799	15.2041	Q8VCX5	Micu1	sp|Q8VCX5|MICU1_MOUSE Calcium uptake protein 1, mitochondrial OS=Mus musculus OX=10090 GN=Micu1 PE=1 SV=1	1	9	9	9	21.8	54.352	Q8VCX5	FALSE	0	-0.805895	-0.0388216	-0.422358	0.866508	0.0358438	dowm
Ube4b	14.657	14.4001	14.2656	14.1384	13.9374	14.0875	Q9ES00	Ube4b	sp|Q9ES00|UBE4B_MOUSE Ubiquitin conjugation factor E4 B OS=Mus musculus OX=10090 GN=Ube4b PE=1 SV=3	1	11	11	11	13.5	133.32	Q9ES00	FALSE	0	-0.737476	-0.0355124	-0.386494	0.866528	0.0358484	dowm
Ssu72	14.9089	14.9675	15.0733	15.1047	15.889	15.7803	Q9CY97	Ssu72	sp|Q9CY97|SSU72_MOUSE RNA polymerase II subunit A C-terminal domain phosphatase SSU72 OS=Mus musculus OX=10090 GN=Ssu72 PE=1 SV=1	1	5	5	5	30.4	22.517	Q9CY97	FALSE	0	0.0546961	1.16146	0.608078	0.867681	0.0361226	up
Cbx4	13.4858	13.6712	14.227	12.5701	12.2862	13.534	O55187	Cbx4	sp|O55187|CBX4_MOUSE E3 SUMO-protein ligase CBX4 OS=Mus musculus OX=10090 GN=Cbx4 PE=1 SV=2	1	3	3	3	9.1	60.522	O55187	TRUE	1	-1.90667	-0.0891301	-0.9979	0.868054	0.0362123	dowm
Lamp1	14.0101	14.957	16.4407	16.3066	17.5068	16.8463	P11438	Lamp1	sp|P11438|LAMP1_MOUSE Lysosome-associated membrane glycoprotein 1 OS=Mus musculus OX=10090 GN=Lamp1 PE=1 SV=2	1	3	3	3	8.4	43.865	P11438	FALSE	0	0.155973	3.34527	1.75062	0.868185	0.0362438	up
Tmem50b	14.8377	15.0284	14.8918	15.1617	15.2601	15.2187	Q9D1X9	Tmem50b	sp|Q9D1X9|TM50B_MOUSE Transmembrane protein 50B OS=Mus musculus OX=10090 GN=Tmem50b PE=1 SV=1	1	2	2	2	12	17.948	Q9D1X9	FALSE	0	0.0259777	0.562426	0.294202	0.868653	0.0363573	up
Mdga1	14.2266	14.3135	14.4417	14.1782	12.9535	13.2881	Q0PMG2	Mdga1	sp|Q0PMG2|MDGA1_MOUSE MAM domain-containing glycosylphosphatidylinositol anchor protein 1 OS=Mus musculus OX=10090 GN=Mdga1 PE=2 SV=3	1	5	5	5	7.9	106.05	Q0PMG2	TRUE	1	-1.63284	-0.0751589	-0.853998	0.868823	0.0363987	dowm
Rhpn2	16.4534	16.6748	16.2439	16.7182	16.8997	17.032	Q8BWR8	Rhpn2	sp|Q8BWR8|RHPN2_MOUSE Rhophilin-2 OS=Mus musculus OX=10090 GN=Rhpn2 PE=1 SV=2	1	7	7	7	13.6	76.956	Q8BWR8	FALSE	0	0.0373921	0.814471	0.425931	0.868951	0.0364299	up
Trim23	12.4339	12.5951	13.1048	15.4136	16.3893	13.045	Q8BGX0	Trim23	sp|Q8BGX0|TRI23_MOUSE E3 ubiquitin-protein ligase TRIM23 OS=Mus musculus OX=10090 GN=Trim23 PE=2 SV=1	1	2	2	2	3.7	63.931	Q8BGX0	TRUE	4	0.196002	4.28001	2.23801	0.869073	0.0364599	up
Ago3	13.9964	14.0421	14.0847	13.6115	13.7631	13.8403	Q8CJF9	Ago3	sp|Q8CJF9|AGO3_MOUSE Protein argonaute-3 OS=Mus musculus OX=10090 GN=Ago3 PE=2 SV=2	1	15	5	5	23.3	97.276	Q8CJF9	FALSE	0	-0.579329	-0.0262487	-0.302789	0.86959	0.0365868	dowm
Ncor1	16.856	16.9041	16.439	16.511	15.98	16.0633	Q60974	Ncor1	sp|Q60974|NCOR1_MOUSE Nuclear receptor corepressor 1 OS=Mus musculus OX=10090 GN=Ncor1 PE=1 SV=1	1	6	6	6	4.1	270.64	Q60974	FALSE	0	-1.05037	-0.0461923	-0.548283	0.870992	0.0369365	up
Plekha7	15.5274	15.5934	15.9733	16.1964	16.51	15.9666	Q3UIL6	Plekha7	sp|Q3UIL6|PKHA7_MOUSE Pleckstrin homology domain-containing family A member 7 OS=Mus musculus OX=10090 GN=Plekha7 PE=1 SV=2	1	29	29	29	35.8	126.74	Q3UIL6	FALSE	0	0.0440845	1.0085	0.526292	0.871267	0.0370061	up
Dcaf1	14.1341	13.8376	14.0368	13.6894	13.2857	13.7125	Q80TR8	Dcaf1	sp|Q80TR8|DCAF1_MOUSE DDB1- and CUL4-associated factor 1 OS=Mus musculus OX=10090 GN=Dcaf1 PE=1 SV=4	1	7	7	7	5.6	168.93	Q80TR8	FALSE	0	-0.844333	-0.0362431	-0.440288	0.872085	0.0372145	dowm
Oscp1	13.834	13.7647	13.2695	13.3594	12.8614	12.914	Q8BHW2	Oscp1	sp|Q8BHW2|OSCP1_MOUSE Protein OSCP1 OS=Mus musculus OX=10090 GN=Oscp1 PE=1 SV=1	1	3	3	3	11.9	43.231	Q8BHW2	TRUE	1	-1.10915	-0.0464049	-0.577777	0.873203	0.0375034	dowm
Aktip	14.586	14.3142	13.9459	14.0876	12.832	12.9241	Q64362	Aktip	sp|Q64362|AKTIP_MOUSE AKT-interacting protein OS=Mus musculus OX=10090 GN=Aktip PE=1 SV=1	1	3	3	3	20.5	32.941	Q64362	TRUE	2	-1.92157	-0.0799965	-1.00078	0.873414	0.0375588	dowm
Exoc2	14.7132	14.6123	14.6581	14.3689	13.6915	14.3057	Q9D4H1	Exoc2	sp|Q9D4H1|EXOC2_MOUSE Exocyst complex component 2 OS=Mus musculus OX=10090 GN=Exoc2 PE=1 SV=1	1	6	6	6	9.2	103.96	Q9D4H1	FALSE	0	-1.03531	-0.0430403	-0.539177	0.873474	0.0375745	dowm
Rpl23	19.1214	19.2807	18.9902	19.4855	19.3555	19.6136	P62830	Rpl23	sp|P62830|RL23_MOUSE 60S ribosomal protein L23 OS=Mus musculus OX=10090 GN=Rpl23 PE=1 SV=1	1	5	5	5	42.1	14.865	P62830	FALSE	0	0.0280773	0.680129	0.354103	0.873769	0.0376519	up
Lin7c	18.152	18.4053	18.1254	18.5448	18.9626	18.5188	O88952	Lin7c	sp|O88952|LIN7C_MOUSE Protein lin-7 homolog C OS=Mus musculus OX=10090 GN=Lin7c PE=1 SV=2	1	9	5	4	53.3	21.834	O88952	FALSE	0	0.0348872	0.86077	0.447829	0.874531	0.0378535	up
Ctnna1	18.7071	18.6714	18.9842	19.1563	19.3038	19.0285	P26231	Ctnna1	sp|P26231|CTNA1_MOUSE Catenin alpha-1 OS=Mus musculus OX=10090 GN=Ctnna1 PE=1 SV=1	1	40	40	33	60.3	100.11	P26231	FALSE	0	0.0284618	0.722104	0.375283	0.875649	0.0381539	up
Cyth3	16.0235	15.6766	15.7101	15.4873	15.449	15.4158	O08967;Q80YW0	Cyth3	sp|O08967|CYH3_MOUSE Cytohesin-3 OS=Mus musculus OX=10090 GN=Cyth3 PE=1 SV=1	2	5	5	2	14.8	46.279	O08967	FALSE	0	-0.678933	-0.0265967	-0.352765	0.875888	0.038219	dowm
Pcbp3	19.4441	19.6893	19.6059	19.32	19.1874	19.2964	P57722	Pcbp3	sp|P57722|PCBP3_MOUSE Poly(rC)-binding protein 3 OS=Mus musculus OX=10090 GN=Pcbp3 PE=1 SV=3	1	13	9	9	61.5	39.294	P57722	FALSE	0	-0.600316	-0.0233346	-0.311825	0.87619	0.0383013	dowm
Ssh2	13.1304	13.1198	12.8368	12.722	12.3827	12.7398	Q5SW75	Ssh2	sp|Q5SW75|SSH2_MOUSE Protein phosphatase Slingshot homolog 2 OS=Mus musculus OX=10090 GN=Ssh2 PE=1 SV=2	1	2	2	2	1.8	158.23	Q5SW75	TRUE	4	-0.79748	-0.0309182	-0.414199	0.876289	0.0383285	dowm
Cmpk2	15.5727	15.6242	15.4021	15.8391	15.7591	15.9567	Q3U5Q7	Cmpk2	sp|Q3U5Q7|CMPK2_MOUSE UMP-CMP kinase 2, mitochondrial OS=Mus musculus OX=10090 GN=Cmpk2 PE=1 SV=2	1	15	15	15	46.8	50.036	Q3U5Q7	FALSE	0	0.0236906	0.613625	0.318658	0.87645	0.0383726	up
Grik2	12.6412	12.1115	12.2604	12.6884	12.9505	12.7501	P39087	Grik2	sp|P39087|GRIK2_MOUSE Glutamate receptor ionotropic, kainate 2 OS=Mus musculus OX=10090 GN=Grik2 PE=1 SV=4	1	3	2	2	4.1	102.49	P39087	TRUE	3	0.0337496	0.883554	0.458652	0.876854	0.038484	up
Epm2aip1	16.8026	16.5821	16.5133	16.3387	15.9462	16.3402	Q8VEH5	Epm2aip1	sp|Q8VEH5|EPMIP_MOUSE EPM2A-interacting protein 1 OS=Mus musculus OX=10090 GN=Epm2aip1 PE=1 SV=1	1	11	11	11	26.4	70.095	Q8VEH5	FALSE	0	-0.818204	-0.030455	-0.424329	0.87781	0.0387501	dowm
Tagln2	15.7172	15.6314	15.5309	15.873	15.9577	15.9029	Q9WVA4	Tagln2	sp|Q9WVA4|TAGL2_MOUSE Transgelin-2 OS=Mus musculus OX=10090 GN=Tagln2 PE=1 SV=4	1	9	7	7	58.3	22.395	Q9WVA4	FALSE	0	0.0203605	0.548997	0.284679	0.877941	0.0387871	up
Polr2j	15.7024	15.5406	16.2003	15.2952	15.439	15.0312	O08740	Polr2j	sp|O08740|RPB11_MOUSE DNA-directed RNA polymerase II subunit RPB11 OS=Mus musculus OX=10090 GN=Polr2j PE=1 SV=1	1	5	5	5	47.9	13.251	O08740	FALSE	0	-1.0797	-0.0389113	-0.559307	0.878955	0.0390746	dowm
Nolc1	16.5778	16.516	16.5113	16.8808	17.2701	16.7378	E9Q5C9	Nolc1	sp|E9Q5C9|NOLC1_MOUSE Nucleolar and coiled-body phosphoprotein 1 OS=Mus musculus OX=10090 GN=Nolc1 PE=1 SV=1	1	7	7	7	10	73.697	E9Q5C9	FALSE	0	0.0291487	0.826616	0.427882	0.879699	0.0392887	up
Sltm	17.0975	17.3225	17.453	17.6129	17.8011	17.5698	Q8CH25	Sltm	sp|Q8CH25|SLTM_MOUSE SAFB-like transcription modulator OS=Mus musculus OX=10090 GN=Sltm PE=1 SV=1	1	17	17	17	21.6	116.92	Q8CH25	FALSE	0	0.0250181	0.715494	0.370256	0.879981	0.0393708	up
Acox1	15.3534	15.3341	15.6821	15.8129	16.0232	15.726	Q9R0H0	Acox1	sp|Q9R0H0|ACOX1_MOUSE Peroxisomal acyl-coenzyme A oxidase 1 OS=Mus musculus OX=10090 GN=Acox1 PE=1 SV=5	1	16	16	16	38	74.648	Q9R0H0	FALSE	0	0.0259736	0.769039	0.397506	0.881109	0.0397018	up
Vps25	16.1939	16.2664	16.1262	15.8537	15.7229	16.0286	Q9CQ80	Vps25	sp|Q9CQ80|VPS25_MOUSE Vacuolar protein-sorting-associated protein 25 OS=Mus musculus OX=10090 GN=Vps25 PE=1 SV=1	1	8	8	8	39.8	20.747	Q9CQ80	FALSE	0	-0.633274	-0.0208657	-0.32707	0.881881	0.0399323	dowm
Cacybp	18.1182	18.0461	17.8422	17.6393	17.4817	17.7949	Q9CXW3	Cacybp	sp|Q9CXW3|CYBP_MOUSE Calcyclin-binding protein OS=Mus musculus OX=10090 GN=Cacybp PE=1 SV=1	1	14	14	13	69	26.51	Q9CXW3	FALSE	0	-0.704027	-0.0230812	-0.363554	0.882034	0.0399783	dowm
Rab3ip	16.5135	16.4443	16.409	15.5774	12.8751	15.3414	Q68EF0	Rab3ip	sp|Q68EF0|RAB3I_MOUSE Rab-3A-interacting protein OS=Mus musculus OX=10090 GN=Rab3ip PE=1 SV=1	1	3	3	3	10.7	47.133	Q68EF0	TRUE	1	-3.6045	-0.110783	-1.85764	0.88392	0.0405556	dowm
Slc23a2	13.9873	14.2955	14.4813	14.66	14.7563	14.579	Q9EPR4	Slc23a2	sp|Q9EPR4|S23A2_MOUSE Solute carrier family 23 member 2 OS=Mus musculus OX=10090 GN=Slc23a2 PE=1 SV=2	1	4	4	4	10.2	70.048	Q9EPR4	FALSE	0	0.0238315	0.797008	0.41042	0.884676	0.0407923	up
Il33	14.6034	14.6598	15.121	15.3889	15.2507	15.122	Q8BVZ5	Il33	sp|Q8BVZ5|IL33_MOUSE Interleukin-33 OS=Mus musculus OX=10090 GN=Il33 PE=1 SV=1	1	4	4	4	23.3	29.991	Q8BVZ5	FALSE	0	0.0263822	0.891824	0.459103	0.884964	0.0408831	up
Mapre2	17.1586	17.2069	17.18	16.8964	16.4895	16.9579	Q8R001	Mapre2	sp|Q8R001|MARE2_MOUSE Microtubule-associated protein RP/EB family member 2 OS=Mus musculus OX=10090 GN=Mapre2 PE=1 SV=1	1	8	7	7	36.2	36.946	Q8R001	FALSE	0	-0.778815	-0.0222757	-0.400545	0.885841	0.0411631	dowm
Rad23a	15.7331	15.2385	14.6372	14.4987	14.1549	14.6277	P54726	Rad23a	sp|P54726|RD23A_MOUSE UV excision repair protein RAD23 homolog A OS=Mus musculus OX=10090 GN=Rad23a PE=1 SV=2	1	4	3	3	14.9	39.706	P54726	FALSE	0	-1.50916	-0.0424516	-0.775808	0.886261	0.0412987	dowm
Pgam5	15.6189	15.625	15.6905	15.8953	15.948	15.8684	Q8BX10	Pgam5	sp|Q8BX10|PGAM5_MOUSE Serine/threonine-protein phosphatase PGAM5, mitochondrial OS=Mus musculus OX=10090 GN=Pgam5 PE=1 SV=1	1	7	7	7	21.5	31.994	Q8BX10	FALSE	0	0.0139795	0.504208	0.259094	0.886619	0.0414148	up
Usp48	12.6948	12.2936	12.9042	12.9993	17.9824	19.6527	Q3V0C5	Usp48	sp|Q3V0C5|UBP48_MOUSE Ubiquitin carboxyl-terminal hydrolase 48 OS=Mus musculus OX=10090 GN=Usp48 PE=1 SV=2	1	2	2	2	2.8	120.63	Q3V0C5	TRUE	4	0.22406	8.27054	4.2473	0.887177	0.0415976	up
Ebna1bp2	14.3114	14.5212	14.5345	14.7465	14.9877	14.6862	Q9D903	Ebna1bp2	sp|Q9D903|EBP2_MOUSE Probable rRNA-processing protein EBP2 OS=Mus musculus OX=10090 GN=Ebna1bp2 PE=2 SV=1	1	5	5	5	16.7	34.702	Q9D903	FALSE	0	0.0184176	0.683858	0.351138	0.887316	0.0416437	up
Alkbh5	16.2889	16.3144	16.4031	16.551	16.8367	16.5848	Q3TSG4	Alkbh5	sp|Q3TSG4|ALKB5_MOUSE RNA demethylase ALKBH5 OS=Mus musculus OX=10090 GN=Alkbh5 PE=1 SV=2	1	14	14	14	43.8	44.41	Q3TSG4	FALSE	0	0.0168859	0.627193	0.322039	0.887324	0.0416463	up
Hacd2	16.0109	16.2378	15.6513	16.5903	16.3757	16.3397	Q9D3B1	Hacd2	sp|Q9D3B1|HACD2_MOUSE Very-long-chain (3R)-3-hydroxyacyl-CoA dehydratase 2 OS=Mus musculus OX=10090 GN=Hacd2 PE=1 SV=1	1	3	3	3	10.6	28.402	Q9D3B1	FALSE	0	0.0245551	0.912552	0.468554	0.887337	0.0416506	up
Nrl	16.5776	17.2448	17.1919	17.3356	17.6628	17.7743	P54846	Nrl	sp|P54846|NRL_MOUSE Neural retina-specific leucine zipper protein OS=Mus musculus OX=10090 GN=Nrl PE=1 SV=1	1	3	3	3	15.6	26.083	P54846	FALSE	0	0.0303252	1.14193	0.586127	0.887645	0.0417524	up
Osbp	16.4393	16.2934	16.3202	15.9913	15.5198	16.1283	Q3B7Z2	Osbp	sp|Q3B7Z2|OSBP1_MOUSE Oxysterol-binding protein 1 OS=Mus musculus OX=10090 GN=Osbp PE=1 SV=3	1	12	12	11	26	88.796	Q3B7Z2	FALSE	0	-0.918328	-0.0240409	-0.471184	0.887973	0.0418618	dowm
Snx9	13.8029	14.0264	14.1969	13.6875	13.5684	13.7007	Q91VH2	Snx9	sp|Q91VH2|SNX9_MOUSE Sorting nexin-9 OS=Mus musculus OX=10090 GN=Snx9 PE=1 SV=1	1	5	5	5	10.3	66.545	Q91VH2	FALSE	0	-0.695726	-0.0173948	-0.35656	0.888989	0.0422043	dowm
Rpap3	14.7968	14.598	14.392	14.058	14.2063	14.3489	Q9D706	Rpap3	sp|Q9D706|RPAP3_MOUSE RNA polymerase II-associated protein 3 OS=Mus musculus OX=10090 GN=Rpap3 PE=1 SV=1	1	5	5	5	10.5	74.095	Q9D706	FALSE	0	-0.763721	-0.0186904	-0.391206	0.889442	0.0423591	dowm
Agap1	15.978	16.0096	15.9056	15.7081	15.5107	15.7649	Q8BXK8	Agap1	sp|Q8BXK8|AGAP1_MOUSE Arf-GAP with GTPase, ANK repeat and PH domain-containing protein 1 OS=Mus musculus OX=10090 GN=Agap1 PE=1 SV=1	1	13	13	10	20.7	94.41	Q8BXK8	FALSE	0	-0.591835	-0.0144593	-0.303147	0.889478	0.0423713	dowm
Dda1	15.0685	15.0154	14.6596	14.7947	12.9941	12.7836	Q9D9Z5	Dda1	sp|Q9D9Z5|DDA1_MOUSE DET1- and DDB1-associated protein 1 OS=Mus musculus OX=10090 GN=Dda1 PE=1 SV=1	1	3	3	3	35.3	11.753	Q9D9Z5	TRUE	2	-2.71462	-0.0661506	-1.39038	0.889532	0.0423897	dowm
Slc9a7	15.0689	15.1887	15.1901	15.5164	15.9927	15.3648	Q8BLV3	Slc9a7	sp|Q8BLV3|SL9A7_MOUSE Sodium/hydrogen exchanger 7 OS=Mus musculus OX=10090 GN=Slc9a7 PE=1 SV=1	1	4	4	4	5.4	80.289	Q8BLV3	FALSE	0	0.0219735	0.928814	0.475394	0.890135	0.0425984	up
Agpat3	18.9754	18.8332	19.0688	19.2404	19.6514	19.2185	Q9D517	Agpat3	sp|Q9D517|PLCC_MOUSE 1-acyl-sn-glycerol-3-phosphate acyltransferase gamma OS=Mus musculus OX=10090 GN=Agpat3 PE=1 SV=2	1	18	18	18	38.6	43.295	Q9D517	FALSE	0	0.0185617	0.80337	0.410966	0.890602	0.0427612	up
Mrpl16	13.9427	13.8001	13.9237	13.6996	13.4578	13.0063	Q99N93	Mrpl16	sp|Q99N93|RM16_MOUSE 39S ribosomal protein L16, mitochondrial OS=Mus musculus OX=10090 GN=Mrpl16 PE=1 SV=1	1	2	2	2	8.4	28.803	Q99N93	TRUE	1	-0.979688	-0.0222057	-0.500947	0.890971	0.0428907	dowm
Sp4	15.29	15.4388	15.1508	15.5957	15.5944	15.596	Q62445	Sp4	sp|Q62445|SP4_MOUSE Transcription factor Sp4 OS=Mus musculus OX=10090 GN=Sp4 PE=2 SV=2	1	7	7	6	15.3	81.905	Q62445	FALSE	0	0.0132096	0.591109	0.302159	0.891237	0.0429851	up
Cul2	14.5684	14.4504	14.221	14.1245	13.9908	14.1106	Q9D4H8	Cul2	sp|Q9D4H8|CUL2_MOUSE Cullin-2 OS=Mus musculus OX=10090 GN=Cul2 PE=1 SV=2	1	13	13	13	23.8	86.876	Q9D4H8	FALSE	0	-0.661488	-0.0144052	-0.337947	0.891712	0.0431542	dowm
Sdcbp	12.8199	15.7073	16.1367	12.6611	12.82	12.597	O08992	Sdcbp	sp|O08992|SDCB1_MOUSE Syntenin-1 OS=Mus musculus OX=10090 GN=Sdcbp PE=1 SV=1	1	2	2	2	10	32.379	O08992	TRUE	4	-4.29737	-0.0931186	-2.19524	0.891802	0.0431863	dowm
Camk4	14.3619	14.503	14.0149	13.6627	13.7976	14.0491	P08414	Camk4	sp|P08414|KCC4_MOUSE Calcium/calmodulin-dependent protein kinase type IV OS=Mus musculus OX=10090 GN=Camk4 PE=1 SV=2	1	4	4	4	12.6	52.627	P08414	FALSE	0	-0.894282	-0.0193342	-0.456808	0.891843	0.0432009	dowm
C2cd2l	18.0858	18.2039	18.2212	18.4685	18.7112	18.3558	Q80X80	C2cd2l	sp|Q80X80|C2C2L_MOUSE Phospholipid transfer protein C2CD2L OS=Mus musculus OX=10090 GN=C2cd2l PE=1 SV=3	1	27	27	27	54.5	76.328	Q80X80	FALSE	0	0.0142765	0.668767	0.341522	0.892068	0.0432819	up
Timm23	15.8461	15.5259	15.868	15.3512	15.4118	15.4499	Q9WTQ8	Timm23	sp|Q9WTQ8|TIM23_MOUSE Mitochondrial import inner membrane translocase subunit Tim23 OS=Mus musculus OX=10090 GN=Timm23 PE=1 SV=1	1	3	3	3	23	21.978	Q9WTQ8	FALSE	0	-0.671093	-0.0136239	-0.342359	0.892929	0.0435943	dowm
Mlst8	15.373	15.3934	15.3452	15.0924	14.758	15.1749	Q9DCJ1	Mlst8	sp|Q9DCJ1|LST8_MOUSE Target of rapamycin complex subunit LST8 OS=Mus musculus OX=10090 GN=Mlst8 PE=1 SV=1	1	6	6	6	30.4	35.851	Q9DCJ1	FALSE	0	-0.71089	-0.013324	-0.362107	0.894193	0.0440626	dowm
Trappc11	14.428	14.2921	14.09	13.8084	13.6978	14.0953	B2RXC1	Trappc11	sp|B2RXC1|TPC11_MOUSE Trafficking protein particle complex subunit 11 OS=Mus musculus OX=10090 GN=Trappc11 PE=1 SV=1	1	9	9	9	9.4	128.39	B2RXC1	FALSE	0	-0.790965	-0.0147122	-0.402839	0.894308	0.0441056	dowm
Cyb5a	16.5697	16.4254	16.8732	16.9254	17.177	16.9702	P56395	Cyb5a	sp|P56395|CYB5_MOUSE Cytochrome b5 OS=Mus musculus OX=10090 GN=Cyb5a PE=1 SV=2	1	5	5	5	47.8	15.241	P56395	FALSE	0	0.0146603	0.78822	0.40144	0.894309	0.0441059	up
Eif2b5	14.0572	14.0754	13.7921	13.4915	13.3995	13.8162	Q8CHW4	Eif2b5	sp|Q8CHW4|EI2BE_MOUSE Translation initiation factor eIF-2B subunit epsilon OS=Mus musculus OX=10090 GN=Eif2b5 PE=1 SV=1	1	7	7	7	13.4	80.085	Q8CHW4	FALSE	0	-0.797492	-0.0142307	-0.405861	0.894913	0.0443343	dowm
Nisch	15.1909	15.1945	14.8458	14.8942	14.3169	14.5597	Q80TM9	Nisch	sp|Q80TM9|NISCH_MOUSE Nischarin OS=Mus musculus OX=10090 GN=Nisch PE=1 SV=2	1	12	12	12	9.7	175.01	Q80TM9	FALSE	0	-0.957582	-0.0161289	-0.486855	0.895708	0.0446386	dowm
Mbnl2	15.5145	15.6598	15.6129	15.3446	14.9247	15.3485	Q8C181;Q9JKP5;Q8R003	Mbnl2; Mbnl1	sp|Q8C181|MBNL2_MOUSE Muscleblind-like protein 2 OS=Mus musculus OX=10090 GN=Mbnl2 PE=2 SV=2;sp|Q9JKP5|MBNL1_MOUSE Muscleblind-like protein 1 OS=Mus musculus OX=10090 GN=Mbnl1 PE=1 SV=1	3	6	6	6	27.6	40.156	Q8C181	FALSE	0	-0.76716	-0.0124785	-0.389819	0.896162	0.0448149	dowm
Smim20	15.0743	15.6446	15.0318	15.1255	13.1318	12.9553	D3Z7Q2	Smim20	sp|D3Z7Q2|SIM20_MOUSE Small integral membrane protein 20 OS=Mus musculus OX=10090 GN=Smim20 PE=1 SV=1	1	2	2	2	31.9	7.818	D3Z7Q2	TRUE	2	-2.97975	-0.0456557	-1.5127	0.8969	0.0451041	dowm
Numa1	16.0998	16.1475	16.0616	16.4881	16.5637	16.2294	E9Q7G0	Numa1	sp|E9Q7G0|NUMA1_MOUSE Nuclear mitotic apparatus protein 1 OS=Mus musculus OX=10090 GN=Numa1 PE=1 SV=1	1	65	65	64	41.5	235.63	E9Q7G0	FALSE	0	0.00900429	0.639267	0.324136	0.897855	0.0454852	up
Arvcf	15.927	15.9696	16.4505	16.5443	16.5745	16.4998	P98203	Arvcf	sp|P98203|ARVC_MOUSE Splicing regulator ARVCF OS=Mus musculus OX=10090 GN=Arvcf PE=1 SV=2	1	26	26	26	40.9	105.06	P98203	FALSE	0	0.0108978	0.836851	0.423874	0.898667	0.0458147	up
Sarm1	15.9038	15.6722	15.3486	15.0713	15.2932	15.2605	Q6PDS3	Sarm1	sp|Q6PDS3|SARM1_MOUSE NAD(+) hydrolase SARM1 OS=Mus musculus OX=10090 GN=Sarm1 PE=1 SV=1	1	19	19	19	31.2	79.605	Q6PDS3	FALSE	0	-0.856044	-0.0103531	-0.433199	0.899369	0.0461039	dowm
Mrpl20	13.587	13.7247	13.6608	13.5597	12.8594	13.0618	Q9CQL4	Mrpl20	sp|Q9CQL4|RM20_MOUSE 39S ribosomal protein L20, mitochondrial OS=Mus musculus OX=10090 GN=Mrpl20 PE=1 SV=1	1	2	2	2	14.1	17.595	Q9CQL4	TRUE	2	-0.982563	-0.0118451	-0.497204	0.899398	0.0461161	dowm
Cdc16	15.3811	15.322	15.2606	15.0788	15.0645	15.0634	Q8R349	Cdc16	sp|Q8R349|CDC16_MOUSE Cell division cycle protein 16 homolog OS=Mus musculus OX=10090 GN=Cdc16 PE=1 SV=1	1	9	9	9	21.6	71.459	Q8R349	FALSE	0	-0.498776	-0.00590096	-0.252338	0.899567	0.0461862	dowm
Abr	15.4565	15.2052	15.0059	14.3053	14.9949	14.73	Q5SSL4	Abr	sp|Q5SSL4|ABR_MOUSE Active breakpoint cluster region-related protein OS=Mus musculus OX=10090 GN=Abr PE=1 SV=1	1	9	9	8	15.7	97.666	Q5SSL4	FALSE	0	-1.08008	-0.0114768	-0.54578	0.900465	0.0465643	dowm
Slitrk2	13.5036	13.433	14.2565	13.3704	12.8594	12.9444	Q810C0	Slitrk2	sp|Q810C0|SLIK2_MOUSE SLIT and NTRK-like protein 2 OS=Mus musculus OX=10090 GN=Slitrk2 PE=1 SV=1	1	2	2	2	3.7	95.435	Q810C0	TRUE	1	-1.33184	-0.0140555	-0.672947	0.900519	0.0465871	dowm
Tmem175	13.3126	13.2326	13.6444	13.8654	13.8139	13.6429	Q9CXY1	Tmem175	sp|Q9CXY1|TM175_MOUSE Endosomal/lysosomal potassium channel TMEM175 OS=Mus musculus OX=10090 GN=Tmem175 PE=1 SV=2	1	1	1	1	3.6	55.577	Q9CXY1	FALSE	0	0.00661245	0.748477	0.377545	0.901782	0.0471306	up
Cdc42bpa	14.6547	14.3896	14.7228	14.2734	14.0632	14.3467	Q3UU96	Cdc42bpa	sp|Q3UU96|MRCKA_MOUSE Serine/threonine-protein kinase MRCK alpha OS=Mus musculus OX=10090 GN=Cdc42bpa PE=1 SV=2	1	12	12	12	10.1	195.53	Q3UU96	FALSE	0	-0.716396	-0.00617156	-0.361284	0.901941	0.0472004	dowm
Atp2c1	15.4874	15.4687	15.5899	15.2803	15.0479	15.3084	Q80XR2	Atp2c1	sp|Q80XR2|AT2C1_MOUSE Calcium-transporting ATPase type 2C member 1 OS=Mus musculus OX=10090 GN=Atp2c1 PE=1 SV=2	1	9	9	9	14.3	100.3	Q80XR2	FALSE	0	-0.601072	-0.00514743	-0.30311	0.901978	0.0472166	dowm
Smc6	13.8472	12.8409	14.3216	12.7606	12.5577	12.8724	Q924W5	Smc6	sp|Q924W5|SMC6_MOUSE Structural maintenance of chromosomes protein 6 OS=Mus musculus OX=10090 GN=Smc6 PE=1 SV=1	1	3	3	3	3.6	127.2	Q924W5	TRUE	4	-1.8634	-0.0159335	-0.939665	0.901988	0.0472208	dowm
Ppib	18.4215	18.4541	18.613	18.6544	19.0666	18.853	P24369	Ppib	sp|P24369|PPIB_MOUSE Peptidyl-prolyl cis-trans isomerase B OS=Mus musculus OX=10090 GN=Ppib PE=1 SV=2	1	11	11	11	50.5	23.713	P24369	FALSE	0	0.00605971	0.717557	0.361809	0.902065	0.0472544	up
Nova2	15.5578	15.6727	15.5065	15.1972	14.2259	15.1926	A0A1W2P872	Nova2	sp|A0A1W2P872|NOVA2_MOUSE RNA-binding protein Nova-2 OS=Mus musculus OX=10090 GN=Nova2 PE=1 SV=1	1	5	3	3	16.3	49.066	A0A1W2P872	FALSE	0	-1.40245	-0.0117762	-0.707111	0.902099	0.0472697	dowm
Gja8	12.7149	16.9058	16.9632	12.6938	12.7727	12.4889	P28236	Gja8	sp|P28236|CXA8_MOUSE Gap junction alpha-8 protein OS=Mus musculus OX=10090 GN=Gja8 PE=1 SV=2	1	7	7	7	23	49.597	P28236	TRUE	4	-5.70672	-0.0456104	-2.87616	0.902392	0.0473986	dowm
Myof	15.0783	15.1237	15.6265	15.8049	15.8376	15.573	Q69ZN7;Q9ESD7	Myof	sp|Q69ZN7|MYOF_MOUSE Myoferlin OS=Mus musculus OX=10090 GN=Myof PE=1 SV=2	2	45	45	45	28.4	233.32	Q69ZN7	FALSE	0	0.00710177	0.917524	0.462313	0.902574	0.0474791	up
Pdlim3	13.8677	13.847	13.2575	14.0206	14.3045	14.147	O70209	Pdlim3	sp|O70209|PDLI3_MOUSE PDZ and LIM domain protein 3 OS=Mus musculus OX=10090 GN=Pdlim3 PE=1 SV=1	1	8	8	8	49.4	34.299	O70209	FALSE	0	0.00690892	0.993085	0.499997	0.903136	0.0477297	up
Gapvd1	15.0375	14.8844	14.7308	14.4455	14.3709	14.7249	Q6PAR5	Gapvd1	sp|Q6PAR5|GAPD1_MOUSE GTPase-activating protein and VPS9 domain-containing protein 1 OS=Mus musculus OX=10090 GN=Gapvd1 PE=1 SV=2	1	10	10	10	9.9	162.4	Q6PAR5	FALSE	0	-0.736177	-0.0048383	-0.370508	0.90341	0.0478532	dowm
Mboat7	15.7123	15.6608	15.8242	16.1148	15.9673	15.9519	Q8CHK3	Mboat7	sp|Q8CHK3|MBOA7_MOUSE Lysophospholipid acyltransferase 7 OS=Mus musculus OX=10090 GN=Mboat7 PE=1 SV=1	1	4	4	4	13.7	53.435	Q8CHK3	FALSE	0	0.0033545	0.554345	0.27885	0.90378	0.0480208	up
Por	17.0259	17.0166	17.1977	17.3588	17.3551	17.3289	P37040	Por	sp|P37040|NCPR_MOUSE NADPH--cytochrome P450 reductase OS=Mus musculus OX=10090 GN=Por PE=1 SV=2	1	20	20	20	42.2	77.043	P37040	FALSE	0	0.00293895	0.532164	0.267551	0.904153	0.0481913	up
Atg7	16.5982	16.7478	16.6684	16.3029	16.0426	16.5272	Q9D906	Atg7	sp|Q9D906|ATG7_MOUSE Ubiquitin-like modifier-activating enzyme ATG7 OS=Mus musculus OX=10090 GN=Atg7 PE=1 SV=1	1	10	10	10	16	77.519	Q9D906	FALSE	0	-0.757113	-0.00396844	-0.380541	0.904351	0.0482822	dowm
Lmna	17.6273	17.878	18.1056	18.142	18.4704	18.2473	P48678	Lmna	sp|P48678|LMNA_MOUSE Prelamin-A/C OS=Mus musculus OX=10090 GN=Lmna PE=1 SV=2	1	39	37	37	62.6	74.237	P48678	FALSE	0	0.0042451	0.828295	0.41627	0.904433	0.0483198	up
Adsl	18.2894	18.3874	17.9298	17.9269	17.4528	17.8192	P54822	Adsl	sp|P54822|PUR8_MOUSE Adenylosuccinate lyase OS=Mus musculus OX=10090 GN=Adsl PE=1 SV=2	1	20	20	18	57	54.866	P54822	FALSE	0	-0.93376	-0.00471981	-0.46924	0.904482	0.0483426	dowm
Fam210a	16.1142	15.7632	16.1339	15.926	12.9317	12.3225	Q8BGY7	Fam210a	sp|Q8BGY7|F210A_MOUSE Protein FAM210A OS=Mus musculus OX=10090 GN=Fam210a PE=1 SV=1	1	2	2	2	8.1	31.599	Q8BGY7	TRUE	2	-4.53151	-0.0225428	-2.27702	0.904538	0.0483685	dowm
Stim2	13.6909	13.078	14.7984	12.8972	12.7235	12.7962	P83093	Stim2	sp|P83093|STIM2_MOUSE Stromal interaction molecule 2 OS=Mus musculus OX=10090 GN=Stim2 PE=1 SV=2	1	3	2	2	6.2	83.924	P83093	TRUE	3	-2.09006	-0.0102146	-1.05014	0.904599	0.0483969	dowm
Mid1	14.6343	14.6528	14.7351	14.8534	14.9956	15.3816	O70583	Mid1	sp|O70583|TRI18_MOUSE E3 ubiquitin-protein ligase Midline-1 OS=Mus musculus OX=10090 GN=Mid1 PE=1 SV=2	1	6	6	6	12.4	76.135	O70583	FALSE	0	0.0034925	0.80206	0.402776	0.904971	0.0485697	up
Irf2bp1	16.2388	16.0916	14.6782	14.7536	14.2252	14.7593	Q8R3Y8	Irf2bp1	sp|Q8R3Y8|I2BP1_MOUSE Interferon regulatory factor 2-binding protein 1 OS=Mus musculus OX=10090 GN=Irf2bp1 PE=1 SV=2	1	6	6	6	15.2	61.75	Q8R3Y8	FALSE	0	-2.17322	-0.0070656	-1.09014	0.905735	0.0489291	dowm
Dnah1	19.0816	19.0475	19.1178	19.0443	12.6309	12.7864	E9Q8T7	Dnah1	sp|E9Q8T7|DYH1_MOUSE Dynein axonemal heavy chain 1 OS=Mus musculus OX=10090 GN=Dnah1 PE=1 SV=1	1	2	2	2	0.7	487.06	E9Q8T7	TRUE	2	-8.49685	-0.0266442	-4.26175	0.905815	0.0489669	dowm
Hmga1	21.4728	21.5945	21.6702	21.8166	22.1069	21.8057	P17095	Hmga1	sp|P17095|HMGA1_MOUSE High mobility group protein HMG-I/HMG-Y OS=Mus musculus OX=10090 GN=Hmga1 PE=1 SV=4	1	7	7	7	48.6	11.614	P17095	FALSE	0	0.00191014	0.659245	0.330577	0.905978	0.0490448	up
Hm13	16.8902	16.9046	17.1537	17.3304	17.2798	17.2341	Q9D8V0	Hm13	sp|Q9D8V0|HM13_MOUSE Minor histocompatibility antigen H13 OS=Mus musculus OX=10090 GN=Hm13 PE=1 SV=1	1	6	6	6	21.2	41.747	Q9D8V0	FALSE	0	0.00163834	0.595566	0.298602	0.906079	0.0490928	up
Ttr	17.3009	16.7255	15.902	17.5945	17.4946	17.4059	P07309	Ttr	sp|P07309|TTHY_MOUSE Transthyretin OS=Mus musculus OX=10090 GN=Ttr PE=1 SV=1	1	4	4	4	51	15.776	P07309	FALSE	0	0.00231007	1.70864	0.855475	0.90703	0.0495526	up
Dhrs13	14.8083	14.8023	15.244	15.3764	15.6434	15.2031	Q5SS80	Dhrs13	sp|Q5SS80|DHR13_MOUSE Dehydrogenase/reductase SDR family member 13 OS=Mus musculus OX=10090 GN=Dhrs13 PE=1 SV=1	1	9	9	9	36.7	40.744	Q5SS80	FALSE	0	0.000967602	0.911249	0.456108	0.907226	0.0496483	up
Elmod1	16.3638	16.4799	16.741	16.2112	15.9865	16.2764	Q3V1U8	Elmod1	sp|Q3V1U8|ELMD1_MOUSE ELMO domain-containing protein 1 OS=Mus musculus OX=10090 GN=Elmod1 PE=1 SV=2	1	6	6	6	27.6	38.034	Q3V1U8	FALSE	0	-0.739729	-0.00075894	-0.370244	0.90725	0.0496602	dowm
Sh3gl1	15.8105	15.7382	15.6125	15.4018	15.1748	15.5537	Q62419	Sh3gl1	sp|Q62419|SH3G1_MOUSE Endophilin-A2 OS=Mus musculus OX=10090 GN=Sh3gl1 PE=1 SV=1	1	9	6	6	31	41.518	Q62419	FALSE	0	-0.686822	-0.000507346	-0.343664	0.907443	0.0497552	dowm
Celf3	12.7873	14.6762	14.1061	12.8698	12.705	12.4978	Q8CIN6	Celf3	sp|Q8CIN6|CELF3_MOUSE CUGBP Elav-like family member 3 OS=Mus musculus OX=10090 GN=Celf3 PE=2 SV=1	1	3	3	2	8.8	50.519	Q8CIN6	TRUE	4	-2.33004	-0.00125945	-1.16565	0.907576	0.0498208	dowm
Lmtk3	13.7015	13.7287	13.8677	13.9944	14.1602	13.9877	Q5XJV6	Lmtk3	sp|Q5XJV6|LMTK3_MOUSE Serine/threonine-protein kinase LMTK3 OS=Mus musculus OX=10090 GN=Lmtk3 PE=1 SV=1	1	5	5	5	5.7	150.89	Q5XJV6	FALSE	0	0.000193902	0.562846	0.28152	0.907708	0.0498857	up
Stat3	17.6366	17.9469	18.3527	18.2524	18.6077	18.9261	P42227	Stat3	sp|P42227|STAT3_MOUSE Signal transducer and activator of transcription 3 OS=Mus musculus OX=10090 GN=Stat3 PE=1 SV=2	1	9	9	9	17.8	88.053	P42227	FALSE	0	0.000367124	1.23289	0.61663	0.907739	0.0499012	up
Htt	16.5367	16.4064	16.0111	15.9225	15.8517	15.9757	P42859	Htt	sp|P42859|HD_MOUSE Huntingtin OS=Mus musculus OX=10090 GN=Htt PE=1 SV=2	1	28	28	28	14	344.69	P42859	FALSE	0	-0.802649	-0.000179566	-0.401414	0.907788	0.0499258	dowm
Slc44a2	15.8473	15.888	16.1214	16.3309	16.2726	16.1716	Q8BY89	Slc44a2	sp|Q8BY89|CTL2_MOUSE Choline transporter-like protein 2 OS=Mus musculus OX=10090 GN=Slc44a2 PE=1 SV=2	1	11	11	11	19.3	80.109	Q8BY89	FALSE	0	8.50493e-05	0.612245	0.306165	0.907845	0.0499539	up
Gyg1	16.5303	16.3703	16.1986	16.0413	15.4809	16.0906	Q9R062	Gyg1	sp|Q9R062|GLYG_MOUSE Glycogenin-1 OS=Mus musculus OX=10090 GN=Gyg1 PE=1 SV=3	1	5	5	5	21.3	37.402	Q9R062	FALSE	0	-0.99118	0.000231531	-0.495474	0.908093	0.0500776
Dmd	15.5479	15.5094	15.8044	15.9605	16.0921	15.8228	P11531;Q05AA6	Dmd	sp|P11531|DMD_MOUSE Dystrophin OS=Mus musculus OX=10090 GN=Dmd PE=1 SV=3	2	37	37	37	13.9	425.83	P11531	FALSE	0	-0.00023056	0.676026	0.337898	0.908165	0.0501133
Pnkd	14.5281	14.2526	14.7633	14.8083	14.9157	14.9992	Q69ZP3	Pnkd	sp|Q69ZP3|PNKD_MOUSE Probable hydrolase PNKD OS=Mus musculus OX=10090 GN=Pnkd PE=1 SV=2	1	6	6	6	26.5	43.016	Q69ZP3	FALSE	0	-0.00101809	0.787102	0.393042	0.908794	0.0504309
Dpp9	12.768	14.1736	14.3698	12.8154	12.5188	12.8201	Q8BVG4	Dpp9	sp|Q8BVG4|DPP9_MOUSE Dipeptidyl peptidase 9 OS=Mus musculus OX=10090 GN=Dpp9 PE=1 SV=2	1	2	2	2	3.7	98	Q8BVG4	TRUE	4	-2.10828	0.00361633	-1.05233	0.909071	0.050572
Atxn7l3b	14.8665	14.6833	12.8223	12.7227	12.9077	12.7561	Q3UD01	Atxn7l3b	sp|Q3UD01|A7L3B_MOUSE Ataxin-7-like protein 3B OS=Mus musculus OX=10090 GN=Atxn7l3b PE=1 SV=1	1	2	2	2	34	10.731	Q3UD01	TRUE	4	-2.66172	0.00458153	-1.32857	0.909075	0.050574
Tnpo3	15.7345	15.6413	15.6199	15.3212	15.414	15.4761	Q6P2B1	Tnpo3	sp|Q6P2B1|TNPO3_MOUSE Transportin-3 OS=Mus musculus OX=10090 GN=Tnpo3 PE=1 SV=1	1	12	12	12	18.4	104.17	Q6P2B1	FALSE	0	-0.523889	0.000925465	-0.261482	0.909105	0.0505892
Dnmt3a	16.289	16.0467	16.367	16.5458	16.7786	16.4563	O88508;P0DOY1	Dnmt3a	sp|O88508|DNM3A_MOUSE DNA (cytosine-5)-methyltransferase 3A OS=Mus musculus OX=10090 GN=Dnmt3a PE=1 SV=2	2	29	29	29	43.3	101.67	O88508	FALSE	0	-0.00128438	0.719888	0.359302	0.909116	0.0505951
Hp1bp3	19.5316	19.928	19.5174	19.9714	20.3519	19.967	Q3TEA8	Hp1bp3	sp|Q3TEA8|HP1B3_MOUSE Heterochromatin protein 1-binding protein 3 OS=Mus musculus OX=10090 GN=Hp1bp3 PE=1 SV=1	1	21	21	21	41.2	60.866	Q3TEA8	FALSE	0	-0.00210157	0.877685	0.437792	0.909515	0.0507999
Atp5mpl	17.2026	17.5647	17.4396	17.6023	18.1666	17.8062	P56379	Atp5mpl	sp|P56379|ATP68_MOUSE ATP synthase subunit ATP5MPL, mitochondrial OS=Mus musculus OX=10090 GN=Atp5mpl PE=1 SV=1	1	2	2	2	13.8	6.6979	P56379	FALSE	0	-0.00221606	0.914335	0.456059	0.909534	0.0508097
Lsm2	18.6362	18.9207	18.8954	18.5832	18.529	18.38	O35900	Lsm2	sp|O35900|LSM2_MOUSE U6 snRNA-associated Sm-like protein LSm2 OS=Mus musculus OX=10090 GN=Lsm2 PE=1 SV=1	1	5	5	5	68.4	10.834	O35900	FALSE	0	-0.642049	0.0019329	-0.320058	0.909915	0.0510072
Diras1	14.9598	15.0551	15.2253	14.8909	13.8179	14.4835	Q91Z61	Diras1	sp|Q91Z61|DIRA1_MOUSE GTP-binding protein Di-Ras1 OS=Mus musculus OX=10090 GN=Diras1 PE=1 SV=1	1	6	5	5	38.9	22.264	Q91Z61	FALSE	0	-1.36949	0.00430248	-0.682593	0.909999	0.0510514
Pip4k2a	14.6695	14.708	14.7916	14.4941	14.1702	14.5143	O70172	Pip4k2a	sp|O70172|PI42A_MOUSE Phosphatidylinositol 5-phosphate 4-kinase type-2 alpha OS=Mus musculus OX=10090 GN=Pip4k2a PE=1 SV=1	1	8	5	4	23.7	46.151	O70172	FALSE	0	-0.66306	0.0026658	-0.330197	0.910565	0.0513485
Nbea	15.4555	15.5154	15.417	15.1532	14.9526	15.3206	Q9EPN1	Nbea	sp|Q9EPN1|NBEA_MOUSE Neurobeachin OS=Mus musculus OX=10090 GN=Nbea PE=1 SV=1	1	25	22	21	12.8	326.74	Q9EPN1	FALSE	0	-0.643615	0.00259551	-0.32051	0.910572	0.0513526
Sel1l	15.8834	15.5482	16.0012	16.2983	16.1885	16.08	Q9Z2G6	Sel1l	sp|Q9Z2G6|SE1L1_MOUSE Protein sel-1 homolog 1 OS=Mus musculus OX=10090 GN=Sel1l PE=1 SV=2	1	13	13	13	28.5	88.339	Q9Z2G6	FALSE	0	-0.00338809	0.759404	0.378008	0.910847	0.051498
Bnip3l	13.1379	13.3197	13.1495	13.7395	13.3082	13.6809	Q9Z2F7	Bnip3l	sp|Q9Z2F7|BNI3L_MOUSE BCL2/adenovirus E1B 19 kDa protein-interacting protein 3-like OS=Mus musculus OX=10090 GN=Bnip3l PE=1 SV=1	1	1	1	1	6.9	23.766	Q9Z2F7	FALSE	0	-0.0039112	0.751664	0.373876	0.911318	0.0517504
Cxadr	15.6504	15.4656	16.0797	16.1035	16.4451	16.1022	P97792	Cxadr	sp|P97792|CXAR_MOUSE Coxsackievirus and adenovirus receptor homolog OS=Mus musculus OX=10090 GN=Cxadr PE=1 SV=1	1	7	7	7	23.8	39.947	P97792	FALSE	0	-0.00538471	0.975406	0.485011	0.911518	0.0518585
Basp1	21.0742	21.1486	21.1445	21.2547	21.5248	21.4474	Q91XV3	Basp1	sp|Q91XV3|BASP1_MOUSE Brain acid soluble protein 1 OS=Mus musculus OX=10090 GN=Basp1 PE=1 SV=3	1	17	17	17	83.6	22.086	Q91XV3	FALSE	0	-0.00319083	0.576283	0.286546	0.911529	0.0518641
Actr10	15.9574	16.1948	16.0949	15.8227	15.2649	15.804	Q9QZB7	Actr10	sp|Q9QZB7|ARP10_MOUSE Actin-related protein 10 OS=Mus musculus OX=10090 GN=Actr10 PE=1 SV=2	1	12	12	12	44.6	46.207	Q9QZB7	FALSE	0	-0.908803	0.0050829	-0.45186	0.911564	0.0518832
Aacs	14.0033	13.9263	12.7036	12.697	12.8841	12.1336	Q9D2R0	Aacs	sp|Q9D2R0|AACS_MOUSE Acetoacetyl-CoA synthetase OS=Mus musculus OX=10090 GN=Aacs PE=1 SV=1	1	2	2	2	3.4	75.199	Q9D2R0	TRUE	4	-1.95761	0.0118724	-0.972869	0.911861	0.0520445
Tmem109	17.0656	17.12	17.6565	17.6753	17.9427	17.6541	Q3UBX0	Tmem109	sp|Q3UBX0|TM109_MOUSE Transmembrane protein 109 OS=Mus musculus OX=10090 GN=Tmem109 PE=1 SV=2	1	2	2	2	5.3	26.306	Q3UBX0	FALSE	0	-0.00582232	0.959224	0.476701	0.911864	0.0520462
Inpp4a	16.1897	16.2557	16.4729	16.0679	15.1592	15.852	Q9EPW0	Inpp4a	sp|Q9EPW0|INP4A_MOUSE Inositol polyphosphate-4-phosphatase type I A OS=Mus musculus OX=10090 GN=Inpp4a PE=1 SV=1	1	8	8	8	15	105.54	Q9EPW0	FALSE	0	-1.23448	0.00831532	-0.61308	0.912281	0.0522745
Med15	12.6822	12.7042	12.9828	12.4804	12.4894	12.4954	Q924H2	Med15	sp|Q924H2|MED15_MOUSE Mediator of RNA polymerase II transcription subunit 15 OS=Mus musculus OX=10090 GN=Med15 PE=1 SV=3	1	2	2	2	2.5	86.606	Q924H2	TRUE	4	-0.606884	0.00421612	-0.301334	0.912412	0.0523471
Fn3krp	16.5306	16.4667	16.5042	16.2402	15.9276	16.3272	Q8K274	Fn3krp	sp|Q8K274|KT3K_MOUSE Ketosamine-3-kinase OS=Mus musculus OX=10090 GN=Fn3krp PE=1 SV=2	1	6	6	6	23	34.468	Q8K274	FALSE	0	-0.676305	0.00523688	-0.335534	0.912906	0.0526213
Zc3h6	15.8989	15.6318	15.789	15.784	12.7358	12.7306	Q8BYK8	Zc3h6	sp|Q8BYK8|ZC3H6_MOUSE Zinc finger CCCH domain-containing protein 6 OS=Mus musculus OX=10090 GN=Zc3h6 PE=2 SV=2	1	5	5	5	5.4	131.25	Q8BYK8	TRUE	2	-4.07821	0.0320257	-2.02309	0.912974	0.0526591
Rock1	16.611	16.4145	16.3698	16.7222	16.6823	16.9474	P70335	Rock1	sp|P70335|ROCK1_MOUSE Rho-associated protein kinase 1 OS=Mus musculus OX=10090 GN=Rock1 PE=1 SV=1	1	4	2	2	3.7	158.17	P70335	FALSE	0	-0.00523661	0.643015	0.318889	0.913153	0.0527596
Ift57	16.8446	16.9946	17.2183	17.3892	17.4597	17.2342	Q8BXG3	Ift57	sp|Q8BXG3|IFT57_MOUSE Intraflagellar transport protein 57 homolog OS=Mus musculus OX=10090 GN=Ift57 PE=1 SV=1	1	1	1	1	4.2	48.771	Q8BXG3	FALSE	0	-0.00573774	0.689387	0.341824	0.913263	0.0528215
Rbmxl1	19.9134	19.887	19.8419	20.0961	20.4861	20.1008	Q91VM5;Q8C796	Rbmxl1	sp|Q91VM5|RMXL1_MOUSE RNA binding motif protein, X-linked-like-1 OS=Mus musculus OX=10090 GN=Rbmxl1 PE=2 SV=1	2	17	17	3	43.6	42.161	Q91VM5	FALSE	0	-0.00586536	0.69969	0.346912	0.9133	0.0528422
Acads	14.5055	14.7805	15.14	15.1025	15.6282	15.2752	Q07417	Acads	sp|Q07417|ACADS_MOUSE Short-chain specific acyl-CoA dehydrogenase, mitochondrial OS=Mus musculus OX=10090 GN=Acads PE=1 SV=2	1	12	12	12	43	44.889	Q07417	FALSE	0	-0.00897847	1.06229	0.526654	0.913342	0.0528662
Cap2	15.5154	15.7578	15.4055	15.1691	15.0241	15.3774	Q9CYT6	Cap2	sp|Q9CYT6|CAP2_MOUSE Adenylyl cyclase-associated protein 2 OS=Mus musculus OX=10090 GN=Cap2 PE=1 SV=1	1	11	10	9	32.8	52.861	Q9CYT6	FALSE	0	-0.745274	0.00657079	-0.369352	0.913565	0.0529925
Ercc4	16.4617	16.45	16.8282	16.59	12.5738	13.024	Q9QZD4	Ercc4	sp|Q9QZD4|XPF_MOUSE DNA repair endonuclease XPF OS=Mus musculus OX=10090 GN=Ercc4 PE=1 SV=3	1	7	7	7	12	103.69	Q9QZD4	TRUE	2	-5.08327	0.0485645	-2.51735	0.914014	0.0532487
Sp2	14.4775	14.6644	14.5409	14.746	14.9429	14.8306	Q9D2H6	Sp2	sp|Q9D2H6|SP2_MOUSE Transcription factor Sp2 OS=Mus musculus OX=10090 GN=Sp2 PE=2 SV=2	1	2	2	2	5.1	64.907	Q9D2H6	FALSE	0	-0.00546888	0.563291	0.278911	0.914108	0.0533027
Nsdhl	15.3053	15.2747	15.6585	16.0102	15.8422	15.6055	Q9R1J0	Nsdhl	sp|Q9R1J0|NSDHL_MOUSE Sterol-4-alpha-carboxylate 3-dehydrogenase, decarboxylating OS=Mus musculus OX=10090 GN=Nsdhl PE=1 SV=1	1	13	13	13	47.5	40.685	Q9R1J0	FALSE	0	-0.00801737	0.820884	0.406433	0.914143	0.0533228
Qrsl1	14.2368	14.3962	13.9907	13.9307	12.6673	13.5982	Q9CZN8	Qrsl1	sp|Q9CZN8|GATA_MOUSE Glutamyl-tRNA(Gln) amidotransferase subunit A, mitochondrial OS=Mus musculus OX=10090 GN=Qrsl1 PE=1 SV=1	1	5	5	5	13.9	56.782	Q9CZN8	TRUE	1	-1.6364	0.0180839	-0.809156	0.914915	0.0537718
Map7d1	12.494	12.9795	12.6599	14.4152	12.771	14.9624	A2AJI0	Map7d1	sp|A2AJI0|MA7D1_MOUSE MAP7 domain-containing protein 1 OS=Mus musculus OX=10090 GN=Map7d1 PE=1 SV=1	1	2	2	2	4	93.275	A2AJI0	TRUE	4	-0.0306747	2.70751	1.33842	0.915082	0.0538695
Sipa1l3	14.4461	14.549	14.521	14.6755	14.9714	14.7537	G3X9J0	Sipa1l3	sp|G3X9J0|SI1L3_MOUSE Signal-induced proliferation-associated 1-like protein 3 OS=Mus musculus OX=10090 GN=Sipa1l3 PE=1 SV=1	1	16	16	16	12.4	195.06	G3X9J0	FALSE	0	-0.00677423	0.596472	0.294849	0.915098	0.0538792
Pten	14.56	14.1252	13.9824	13.4515	12.6931	13.9923	O08586	Pten	sp|O08586|PTEN_MOUSE Phosphatidylinositol 3,4,5-trisphosphate 3-phosphatase and dual-specificity protein phosphatase PTEN OS=Mus musculus OX=10090 GN=Pten PE=1 SV=1	1	5	5	5	22.6	47.152	O08586	TRUE	1	-1.70702	0.0199237	-0.843547	0.915285	0.0539897
Atpaf2	12.9552	14.6827	13.8569	12.8543	12.7755	12.8541	Q91YY4	Atpaf2	sp|Q91YY4|ATPF2_MOUSE ATP synthase mitochondrial F1 complex assembly factor 2 OS=Mus musculus OX=10090 GN=Atpaf2 PE=1 SV=1	1	2	2	2	10.7	33.289	Q91YY4	TRUE	4	-2.03105	0.0238089	-1.00362	0.915316	0.0540076
Ubqln1	16.4606	16.3882	16.3089	16.1445	15.8338	16.1911	Q8R317	Ubqln1	sp|Q8R317|UBQL1_MOUSE Ubiquilin-1 OS=Mus musculus OX=10090 GN=Ubqln1 PE=1 SV=1	1	8	5	5	22.5	61.976	Q8R317	FALSE	0	-0.666906	0.00794855	-0.329479	0.915432	0.0540766
Rap1b	17.5575	17.669	17.6647	17.7951	18.2089	17.9091	Q99JI6	Rap1b	sp|Q99JI6|RAP1B_MOUSE Ras-related protein Rap-1b OS=Mus musculus OX=10090 GN=Rap1b PE=1 SV=2	1	8	8	3	45.1	20.825	Q99JI6	FALSE	0	-0.0088327	0.690103	0.340635	0.915952	0.0543873
Lancl1	16.3024	16.2459	16.0167	15.8942	15.5864	15.9783	O89112	Lancl1	sp|O89112|LANC1_MOUSE Glutathione S-transferase LANCL1 OS=Mus musculus OX=10090 GN=Lancl1 PE=1 SV=1	1	9	9	9	28.8	45.341	O89112	FALSE	0	-0.747165	0.00975741	-0.368704	0.916104	0.0544793
Ppcdc	14.8012	14.8947	14.5057	14.3366	14.2165	14.5353	Q8BZB2	Ppcdc	sp|Q8BZB2|COAC_MOUSE Phosphopantothenoylcysteine decarboxylase OS=Mus musculus OX=10090 GN=Ppcdc PE=1 SV=1	1	5	5	5	40.2	22.344	Q8BZB2	FALSE	0	-0.752473	0.0103211	-0.371076	0.916488	0.0547123
Lyar	17.3292	17.4364	17.5583	17.6677	17.892	17.6674	Q08288	Lyar	sp|Q08288|LYAR_MOUSE Cell growth-regulating nucleolar protein OS=Mus musculus OX=10090 GN=Lyar PE=1 SV=2	1	12	12	12	37.6	43.735	Q08288	FALSE	0	-0.00842196	0.610507	0.301043	0.916534	0.0547403
Rpl8	18.4252	18.733	17.5079	18.869	19.2941	18.8979	P62918	Rpl8	sp|P62918|RL8_MOUSE 60S ribosomal protein L8 OS=Mus musculus OX=10090 GN=Rpl8 PE=1 SV=2	1	9	9	9	39.7	28.024	P62918	FALSE	0	-0.0223834	1.619	0.798307	0.916552	0.0547511
Epha4	15.4015	15.5996	15.783	15.477	14.2526	14.779	Q03137	Epha4	sp|Q03137|EPHA4_MOUSE Ephrin type-A receptor 4 OS=Mus musculus OX=10090 GN=Epha4 PE=1 SV=2	1	10	9	8	15.8	109.81	Q03137	FALSE	0	-1.53844	0.0214148	-0.758514	0.916607	0.0547846
Stam	17.3498	17.4435	17.1955	17.0826	17.0601	17.0342	P70297	Stam	sp|P70297|STAM1_MOUSE Signal transducing adapter molecule 1 OS=Mus musculus OX=10090 GN=Stam PE=1 SV=3	1	12	12	11	33.6	59.771	P70297	FALSE	0	-0.549044	0.00777259	-0.270636	0.916744	0.0548689
Cmbl	12.8783	12.7291	12.9176	12.9029	13.5961	13.8708	Q8R1G2	Cmbl	sp|Q8R1G2|CMBL_MOUSE Carboxymethylenebutenolidase homolog OS=Mus musculus OX=10090 GN=Cmbl PE=1 SV=1	1	2	2	2	10.6	27.902	Q8R1G2	TRUE	4	-0.0185159	1.24842	0.614952	0.917134	0.0551095
Suv39h2	12.4179	13.6997	13.813	14.1831	14.7536	13.9979	Q9EQQ0	Suv39h2	sp|Q9EQQ0|SUV92_MOUSE Histone-lysine N-methyltransferase SUV39H2 OS=Mus musculus OX=10090 GN=Suv39h2 PE=1 SV=1	1	3	3	3	8.8	54.097	Q9EQQ0	TRUE	1	-0.0305333	2.03327	1.00137	0.917241	0.0551757
Commd9	13.7584	13.8279	13.8377	13.6308	13.1173	13.5248	Q8K2Q0	Commd9	sp|Q8K2Q0|COMD9_MOUSE COMM domain-containing protein 9 OS=Mus musculus OX=10090 GN=Commd9 PE=1 SV=3	1	5	5	5	47.5	21.85	Q8K2Q0	FALSE	0	-0.77929	0.0118156	-0.383737	0.917324	0.0552276
Ifit1	12.5274	12.9343	13.2751	13.7804	13.1834	13.5259	Q64282	Ifit1	sp|Q64282|IFIT1_MOUSE Interferon-induced protein with tetratricopeptide repeats 1 OS=Mus musculus OX=10090 GN=Ifit1 PE=1 SV=2	1	4	4	4	12.3	53.737	Q64282	TRUE	2	-0.0180449	1.18663	0.584294	0.91735	0.0552436
Vps4a	16.9266	16.9183	17.0252	16.8095	16.5168	16.675	Q8VEJ9	Vps4a	sp|Q8VEJ9|VPS4A_MOUSE Vacuolar protein sorting-associated protein 4A OS=Mus musculus OX=10090 GN=Vps4a PE=1 SV=1	1	12	12	10	34.6	48.906	Q8VEJ9	FALSE	0	-0.588243	0.00898266	-0.28963	0.917386	0.0552664
Sun2	13.8718	13.9937	14.403	14.6788	14.5443	14.3401	Q8BJS4	Sun2	sp|Q8BJS4|SUN2_MOUSE SUN domain-containing protein 2 OS=Mus musculus OX=10090 GN=Sun2 PE=1 SV=3	1	10	10	10	19.2	81.604	Q8BJS4	FALSE	0	-0.0133934	0.876593	0.4316	0.917391	0.0552695
A2m	12.8441	13.9201	13.917	14.5119	14.0286	15.5385	Q6GQT1	A2m	sp|Q6GQT1|A2MG_MOUSE Alpha-2-macroglobulin-P OS=Mus musculus OX=10090 GN=A2m PE=2 SV=2	1	5	4	4	4.5	164.35	Q6GQT1	TRUE	1	-0.0351769	2.30044	1.13263	0.917398	0.0552739
Vim	21.9273	21.8762	22.344	22.33	22.7918	22.4067	P20152;P15331	Vim	sp|P20152|VIME_MOUSE Vimentin OS=Mus musculus OX=10090 GN=Vim PE=1 SV=3	2	43	43	35	80.3	53.687	P20152	FALSE	0	-0.014594	0.935227	0.460317	0.917578	0.0553862
Rps7	17.9041	18.0122	17.8075	18.094	18.2201	18.2142	P62082	Rps7	sp|P62082|RS7_MOUSE 40S ribosomal protein S7 OS=Mus musculus OX=10090 GN=Rps7 PE=1 SV=1	1	5	5	5	32	22.127	P62082	FALSE	0	-0.00853498	0.544844	0.268155	0.917612	0.0554078
Gps1	16.3947	16.4614	16.1154	15.9906	15.7629	16.1167	Q99LD4	Gps1	sp|Q99LD4|CSN1_MOUSE COP9 signalosome complex subunit 1 OS=Mus musculus OX=10090 GN=Gps1 PE=1 SV=1	1	13	13	13	36.3	53.442	Q99LD4	FALSE	0	-0.74616	0.0120563	-0.367052	0.917893	0.0555846
Snrnp27	14.6505	14.7958	15.2264	15.177	15.5695	15.3132	Q8K194	Snrnp27	sp|Q8K194|SNR27_MOUSE U4/U6.U5 small nuclear ribonucleoprotein 27 kDa protein OS=Mus musculus OX=10090 GN=Snrnp27 PE=1 SV=1	1	4	4	4	24.5	18.885	Q8K194	FALSE	0	-0.0157671	0.940481	0.462357	0.918238	0.0558032
Uqcrq	16.307	16.9813	16.9697	17.1092	17.9596	17.2873	Q9CQ69	Uqcrq	sp|Q9CQ69|QCR8_MOUSE Cytochrome b-c1 complex subunit 8 OS=Mus musculus OX=10090 GN=Uqcrq PE=1 SV=3	1	4	4	4	37.8	9.7681	Q9CQ69	FALSE	0	-0.0241179	1.42282	0.699353	0.918343	0.0558702
Abca8b	15.9249	16.0403	16.4027	16.5064	16.5968	16.3957	Q8K440	Abca8b	sp|Q8K440|ABC8B_MOUSE ABC-type organic anion transporter ABCA8B OS=Mus musculus OX=10090 GN=Abca8b PE=1 SV=2	1	26	26	25	25.5	183.04	Q8K440	FALSE	0	-0.013267	0.767321	0.377027	0.918534	0.0559927
Taf4b	12.7735	12.8774	12.3973	12.5542	18.9061	19.1927	G5E8Z2	Taf4b	sp|G5E8Z2|TAF4B_MOUSE Transcription initiation factor TFIID subunit 4B OS=Mus musculus OX=10090 GN=Taf4b PE=1 SV=2	1	2	2	2	2.9	89.526	G5E8Z2	TRUE	4	-0.151526	8.55478	4.20163	0.918771	0.0561454
Prepl	16.5527	16.604	16.2043	16.2214	15.9686	16.087	Q8C167	Prepl	sp|Q8C167|PPCEL_MOUSE Prolyl endopeptidase-like OS=Mus musculus OX=10090 GN=Prepl PE=1 SV=1	1	16	16	16	30.1	83.193	Q8C167	FALSE	0	-0.735959	0.0132722	-0.361343	0.918951	0.0562619
Pip5k1c	15.793	15.7643	15.6072	15.4403	15.3679	15.5426	O70161	Pip5k1c	sp|O70161|PI51C_MOUSE Phosphatidylinositol 4-phosphate 5-kinase type-1 gamma OS=Mus musculus OX=10090 GN=Pip5k1c PE=1 SV=2	1	14	14	12	28.7	72.407	O70161	FALSE	0	-0.553074	0.0106012	-0.271236	0.919581	0.0566742
Srpra	14.0159	14.1319	14.5263	14.6182	15.1806	14.5141	Q9DBG7	Srpra	sp|Q9DBG7|SRPRA_MOUSE Signal recognition particle receptor subunit alpha OS=Mus musculus OX=10090 GN=Srpra PE=1 SV=1	1	5	5	5	9.7	69.622	Q9DBG7	FALSE	0	-0.0221277	1.1147	0.546287	0.919957	0.0569236
Mtcl1	19.5993	19.1188	18.8305	18.444	18.8073	18.707	Q3UHU5	Mtcl1	sp|Q3UHU5|MTCL1_MOUSE Microtubule cross-linking factor 1 OS=Mus musculus OX=10090 GN=Mtcl1 PE=1 SV=1	1	6	6	6	4.2	213.86	Q3UHU5	FALSE	0	-1.08166	0.0215291	-0.530066	0.919986	0.056943
Map3k5	12.799	13.193	12.6872	12.6154	12.4609	12.4425	O35099;A2AQW0	Map3k5; Map3k15	sp|O35099|M3K5_MOUSE Mitogen-activated protein kinase kinase kinase 5 OS=Mus musculus OX=10090 GN=Map3k5 PE=1 SV=3;sp|A2AQW0|M3K15_MOUSE Mitogen-activated protein kinase kinase kinase 15 OS=Mus musculus OX=10090 GN=Map3k15 PE=1 SV=1	2	2	2	2	2.2	154.51	O35099	TRUE	2	-0.789376	0.0158393	-0.386768	0.920075	0.0570023
Borcs6	12.6272	12.7389	12.6282	12.7336	13.3019	13.1887	Q9D6W8	Borcs6	sp|Q9D6W8|BORC6_MOUSE BLOC-1-related complex subunit 6 OS=Mus musculus OX=10090 GN=Borcs6 PE=1 SV=1	1	2	2	2	11.4	38.011	Q9D6W8	TRUE	3	-0.0168055	0.836744	0.409969	0.920085	0.0570091
Dync2h1	16.3976	16.3505	16.3397	12.5471	12.914	16.4399	Q45VK7	Dync2h1	sp|Q45VK7|DYHC2_MOUSE Cytoplasmic dynein 2 heavy chain 1 OS=Mus musculus OX=10090 GN=Dync2h1 PE=1 SV=1	1	4	4	4	1.1	492.33	Q45VK7	TRUE	2	-4.89115	0.0999168	-2.39562	0.920273	0.0571351
Prxl2a	18.4743	18.4515	18.7057	18.8115	19.0099	18.7505	Q9CYH2	Prxl2a	sp|Q9CYH2|PXL2A_MOUSE Peroxiredoxin-like 2A OS=Mus musculus OX=10090 GN=Prxl2a PE=1 SV=2	1	13	13	13	52.8	24.394	Q9CYH2	FALSE	0	-0.0132685	0.640214	0.313473	0.920435	0.0572441
Tsr1	14.1835	14.1949	14.2191	13.8316	13.2986	14.0354	Q5SWD9	Tsr1	sp|Q5SWD9|TSR1_MOUSE Pre-rRNA-processing protein TSR1 homolog OS=Mus musculus OX=10090 GN=Tsr1 PE=1 SV=1	1	5	5	5	7.7	92.104	Q5SWD9	FALSE	0	-0.976853	0.0222213	-0.477316	0.921525	0.0579907
Cryzl2	13.3198	13.427	13.8495	13.8125	14.0027	13.9779	Q3UNZ8	Cryzl2	sp|Q3UNZ8|QORL2_MOUSE Quinone oxidoreductase-like protein 2 OS=Mus musculus OX=10090 GN=Cryzl2 PE=1 SV=1	1	3	3	3	14	37.808	Q3UNZ8	FALSE	0	-0.0191335	0.816999	0.398933	0.921882	0.05824
Cad	15.7001	15.5938	15.5951	15.4022	15.053	15.4377	B2RQC6	Cad	sp|B2RQC6|PYR1_MOUSE CAD protein OS=Mus musculus OX=10090 GN=Cad PE=1 SV=1	1	18	18	18	12.4	243.24	B2RQC6	FALSE	0	-0.679989	0.016025	-0.331982	0.92196	0.0582949
Fubp1	17.4867	17.4541	17.5492	17.1294	17.3309	17.2587	Q91WJ8	Fubp1	sp|Q91WJ8|FUBP1_MOUSE Far upstream element-binding protein 1 OS=Mus musculus OX=10090 GN=Fubp1 PE=1 SV=1	1	19	17	16	35.8	68.539	Q91WJ8	FALSE	0	-0.526873	0.0128637	-0.257005	0.922408	0.0586114
Abcf3	14.7097	15.1267	14.864	14.7266	13.6034	14.2712	Q8K268	Abcf3	sp|Q8K268|ABCF3_MOUSE ATP-binding cassette sub-family F member 3 OS=Mus musculus OX=10090 GN=Abcf3 PE=1 SV=1	1	8	8	8	17.6	79.864	Q8K268	FALSE	0	-1.4355	0.0360876	-0.699707	0.922787	0.0588825
Ss18l1	13.897	14.0518	13.8277	14.6711	15.1272	13.9994	Q8BW22	Ss18l1	sp|Q8BW22|CREST_MOUSE Calcium-responsive transactivator OS=Mus musculus OX=10090 GN=Ss18l1 PE=1 SV=1	1	2	2	2	6.2	43.729	Q8BW22	FALSE	0	-0.0356542	1.38309	0.673717	0.923119	0.0591227
Prkce	16.6343	16.552	16.7743	16.5488	16.1579	16.2242	P16054;P23298	Prkce	sp|P16054|KPCE_MOUSE Protein kinase C epsilon type OS=Mus musculus OX=10090 GN=Prkce PE=1 SV=1	2	13	13	13	23.3	83.56	P16054	FALSE	0	-0.705324	0.0188066	-0.343259	0.923576	0.0594563
Pphln1	12.4546	12.7283	13.8027	13.5265	14.08	14.0088	Q8K2H1	Pphln1	sp|Q8K2H1|PPHLN_MOUSE Periphilin-1 OS=Mus musculus OX=10090 GN=Pphln1 PE=1 SV=1	1	3	3	3	8.9	43.835	Q8K2H1	TRUE	2	-0.0481163	1.8013	0.876593	0.923601	0.0594745
Kcnc1	14.1802	14.1887	14.3308	14.1018	13.8445	13.9021	P15388	Kcnc1	sp|P15388|KCNC1_MOUSE Potassium voltage-gated channel subfamily C member 1 OS=Mus musculus OX=10090 GN=Kcnc1 PE=1 SV=1	1	4	4	4	10.8	57.928	P15388	FALSE	0	-0.583263	0.0157371	-0.283763	0.923739	0.0595763
Avl9	14.2805	14.7333	14.3306	14.0379	13.7474	14.2332	Q80U56	Avl9	sp|Q80U56|AVL9_MOUSE Late secretory pathway protein AVL9 homolog OS=Mus musculus OX=10090 GN=Avl9 PE=1 SV=2	1	10	10	10	21.3	72.185	Q80U56	FALSE	0	-0.908738	0.0248485	-0.441945	0.923925	0.0597136
Pgbd5	12.6031	12.5301	12.7266	18.2983	12.4243	18.2031	D3YZI9	Pgbd5	sp|D3YZI9|PGBD5_MOUSE PiggyBac transposable element-derived protein 5 OS=Mus musculus OX=10090 GN=Pgbd5 PE=1 SV=1	1	2	2	2	5.5	58.3	D3YZI9	TRUE	4	-0.208179	7.58541	3.68861	0.923977	0.0597518
Gga3	14.2552	14.2732	13.6455	13.5907	13.1189	13.7435	Q8BMI3;Q6P5E6	Gga3	sp|Q8BMI3|GGA3_MOUSE ADP-ribosylation factor-binding protein GGA3 OS=Mus musculus OX=10090 GN=Gga3 PE=1 SV=2	2	4	4	3	8.4	77.972	Q8BMI3	TRUE	1	-1.1801	0.032941	-0.573581	0.924215	0.0599298
Gng5	12.952	13.0171	17.5536	17.3667	17.3805	17.4513	Q80SZ7	Gng5	sp|Q80SZ7|GBG5_MOUSE Guanine nucleotide-binding protein G(I)/G(S)/G(O) subunit gamma-5 OS=Mus musculus OX=10090 GN=Gng5 PE=1 SV=2	1	1	1	1	39.7	7.3184	Q80SZ7	TRUE	2	-0.166461	5.95031	2.89192	0.924247	0.0599532
Nup35	16.1805	16.3359	16.2282	16.577	17.0452	16.4134	Q8R4R6	Nup35	sp|Q8R4R6|NUP35_MOUSE Nucleoporin NUP35 OS=Mus musculus OX=10090 GN=Nup35 PE=1 SV=2	1	8	8	8	35.1	34.785	Q8R4R6	FALSE	0	-0.0255621	0.886293	0.430365	0.924685	0.0602831
Glrx3	15.9784	15.8651	15.5716	15.425	14.9531	15.5917	Q9CQM9	Glrx3	sp|Q9CQM9|GLRX3_MOUSE Glutaredoxin-3 OS=Mus musculus OX=10090 GN=Glrx3 PE=1 SV=1	1	7	7	7	27	37.778	Q9CQM9	FALSE	0	-0.992855	0.0292152	-0.48182	0.924978	0.0605062
Sdhaf4	15.0407	14.8721	14.6071	14.8745	12.8863	12.6221	Q8BTE0	Sdhaf4	sp|Q8BTE0|SDHF4_MOUSE Succinate dehydrogenase assembly factor 4, mitochondrial OS=Mus musculus OX=10090 GN=Sdhaf4 PE=3 SV=2	1	2	2	2	25	11.888	Q8BTE0	TRUE	2	-2.84334	0.0853462	-1.379	0.925273	0.0607325
Btbd8	14.3901	14.1881	14.5536	14.17	13.8865	14.0651	D3YUB6	Btbd8	sp|D3YUB6|BTBD8_MOUSE BTB/POZ domain-containing protein 8 OS=Mus musculus OX=10090 GN=Btbd8 PE=1 SV=2	1	5	5	5	4.5	190.84	D3YUB6	FALSE	0	-0.694495	0.0210317	-0.336732	0.925406	0.0608351
Raly	17.9505	18.0985	18.1899	18.2601	18.9625	18.4377	Q64012	Raly	sp|Q64012|RALY_MOUSE RNA-binding protein Raly OS=Mus musculus OX=10090 GN=Raly PE=1 SV=3	1	13	13	13	49.7	33.188	Q64012	FALSE	0	-0.0296458	0.977183	0.473769	0.925433	0.0608561
Foxk1	16.8303	16.7789	16.3862	16.1999	16.1781	16.4611	P42128	Foxk1	sp|P42128|FOXK1_MOUSE Forkhead box protein K1 OS=Mus musculus OX=10090 GN=Foxk1 PE=1 SV=2	1	5	5	5	9.3	74.919	P42128	FALSE	0	-0.794939	0.0241186	-0.38541	0.925434	0.0608569
Rpl21	17.8629	18.0544	17.6424	18.002	18.5578	18.3105	O09167	Rpl21	sp|O09167|RL21_MOUSE 60S ribosomal protein L21 OS=Mus musculus OX=10090 GN=Rpl21 PE=1 SV=3	1	5	5	5	32.5	18.562	O09167	FALSE	0	-0.0280273	0.90175	0.436862	0.925801	0.061142
Tgm2	15.3778	15.2453	16.1642	16.1568	16.258	16.1338	P21981	Tgm2	sp|P21981|TGM2_MOUSE Protein-glutamine gamma-glutamyltransferase 2 OS=Mus musculus OX=10090 GN=Tgm2 PE=1 SV=4	1	14	14	14	29.4	77.06	P21981	FALSE	0	-0.0383193	1.21255	0.587115	0.926057	0.0613433
Tubg1	14.2249	14.1351	14.5699	14.0516	12.7182	13.7011	P83887;Q8VCK3	Tubg1; Tubg2	sp|P83887|TBG1_MOUSE Tubulin gamma-1 chain OS=Mus musculus OX=10090 GN=Tubg1 PE=1 SV=1;sp|Q8VCK3|TBG2_MOUSE Tubulin gamma-2 chain OS=Mus musculus OX=10090 GN=Tubg2 PE=1 SV=1	2	7	7	7	26.6	51.1	P83887	TRUE	1	-1.69391	0.0546611	-0.819627	0.926383	0.0616014
Rdh12	19.5579	19.5207	19.5872	19.8428	20.0461	19.6771	Q8BYK4	Rdh12	sp|Q8BYK4|RDH12_MOUSE Retinol dehydrogenase 12 OS=Mus musculus OX=10090 GN=Rdh12 PE=2 SV=1	1	15	15	15	53.2	35.292	Q8BYK4	FALSE	0	-0.0206731	0.620806	0.300066	0.926884	0.0620022
Ccdc28b	12.5632	12.5147	12.9763	14.8909	14.7532	12.6374	Q8CEG5	Ccdc28b	sp|Q8CEG5|CC28B_MOUSE Coiled-coil domain-containing protein 28B OS=Mus musculus OX=10090 GN=Ccdc28b PE=1 SV=3	1	2	2	2	13	22.032	Q8CEG5	TRUE	4	-0.0985054	2.91678	1.40914	0.927111	0.0621861
Tspyl4	15.1769	14.3761	14.0831	12.6199	14.454	12.5944	Q8VD63	Tspyl4	sp|Q8VD63|TSYL4_MOUSE Testis-specific Y-encoded-like protein 4 OS=Mus musculus OX=10090 GN=Tspyl4 PE=1 SV=1	1	2	2	2	7.1	44.811	Q8VD63	TRUE	2	-2.73772	0.0925923	-1.32256	0.927135	0.0622052
Ppef2	15.5093	15.1194	14.9885	14.8632	14.7351	14.888	O35385	Ppef2	sp|O35385|PPE2_MOUSE Serine/threonine-protein phosphatase with EF-hands 2 OS=Mus musculus OX=10090 GN=Ppef2 PE=2 SV=1	1	7	7	7	13.1	86.644	O35385	FALSE	0	-0.780424	0.0265306	-0.376947	0.927218	0.0622732
Hmbs	13.9148	14.3452	12.7217	12.7358	12.8229	12.5949	P22907	Hmbs	sp|P22907|HEM3_MOUSE Porphobilinogen deaminase OS=Mus musculus OX=10090 GN=Hmbs PE=1 SV=2	1	2	2	2	7.8	39.344	P22907	TRUE	4	-1.9518	0.0664514	-0.942673	0.927243	0.0622932
Cwc27	14.4113	14.7841	14.3665	14.714	14.9367	15.0488	Q3TKY6	Cwc27	sp|Q3TKY6|CWC27_MOUSE Spliceosome-associated protein CWC27 homolog OS=Mus musculus OX=10090 GN=Cwc27 PE=1 SV=1	1	3	3	3	9.2	53.542	Q3TKY6	FALSE	0	-0.0267695	0.785171	0.379201	0.927265	0.0623118
Rbp1	16.9417	16.9208	16.2175	17.0508	17.2575	17.3358	Q00915	Rbp1	sp|Q00915|RET1_MOUSE Retinol-binding protein 1 OS=Mus musculus OX=10090 GN=Rbp1 PE=1 SV=2	1	9	9	9	65.9	15.846	Q00915	FALSE	0	-0.0368754	1.0796	0.521363	0.927295	0.0623363
Mta2	17.2437	17.3375	17.1031	17.4397	17.8968	17.472	Q9R190	Mta2	sp|Q9R190|MTA2_MOUSE Metastasis-associated protein MTA2 OS=Mus musculus OX=10090 GN=Mta2 PE=1 SV=1	1	25	25	22	49.3	75.029	Q9R190	FALSE	0	-0.0268697	0.776338	0.374734	0.927513	0.0625141
Plpp6	13.574	13.7996	14.0006	14.3821	14.2126	13.9578	Q9D4F2	Plpp6	sp|Q9D4F2|PLPP6_MOUSE Polyisoprenoid diphosphate/phosphate phosphohydrolase PLPP6 OS=Mus musculus OX=10090 GN=Plpp6 PE=1 SV=1	1	5	5	5	27.4	31.744	Q9D4F2	FALSE	0	-0.0285572	0.814076	0.39276	0.927736	0.0626979
Kng1	14.5392	14.3465	14.3965	14.1838	14.2461	14.0462	O08677	Kng1	sp|O08677|KNG1_MOUSE Kininogen-1 OS=Mus musculus OX=10090 GN=Kng1 PE=1 SV=1	1	4	4	4	6.5	73.101	O08677	FALSE	0	-0.556987	0.0195591	-0.268714	0.927753	0.0627123
Rps14	18.9295	19.0207	18.91	19.1343	19.2898	19.171	P62264	Rps14	sp|P62264|RS14_MOUSE 40S ribosomal protein S14 OS=Mus musculus OX=10090 GN=Rps14 PE=1 SV=3	1	4	4	4	29.1	16.273	P62264	FALSE	0	-0.0182494	0.508191	0.244971	0.928129	0.0630249
Abat	18.4712	18.5289	18.3088	18.8186	18.7392	18.5914	P61922	Abat	sp|P61922|GABT_MOUSE 4-aminobutyrate aminotransferase, mitochondrial OS=Mus musculus OX=10090 GN=Abat PE=1 SV=1	1	27	27	27	65.2	56.451	P61922	FALSE	0	-0.0214295	0.581646	0.280108	0.928566	0.0633933
Erc2	12.4049	12.6505	13.8843	13.881	14.6898	13.5828	Q6PH08	Erc2	sp|Q6PH08|ERC2_MOUSE ERC protein 2 OS=Mus musculus OX=10090 GN=Erc2 PE=1 SV=2	1	8	6	6	9.8	110.64	Q6PH08	TRUE	2	-0.0834716	2.22608	1.0713	0.928871	0.0636527
Tecr	17.5728	17.5347	17.7481	17.8044	18.1631	17.8622	Q9CY27	Tecr	sp|Q9CY27|TECR_MOUSE Very-long-chain enoyl-CoA reductase OS=Mus musculus OX=10090 GN=Tecr PE=1 SV=1	1	13	13	13	29.5	36.09	Q9CY27	FALSE	0	-0.0255257	0.674842	0.324658	0.929023	0.0637829
Dkk3	15.2366	15.2137	15.813	15.7844	16.1823	15.7737	Q9QUN9	Dkk3	sp|Q9QUN9|DKK3_MOUSE Dickkopf-related protein 3 OS=Mus musculus OX=10090 GN=Dkk3 PE=2 SV=1	1	8	8	8	31.8	38.387	Q9QUN9	FALSE	0	-0.0389248	1.02362	0.492345	0.929116	0.0638633
Gpm6b	18.7074	18.8546	18.9143	19.0235	19.2456	19.0454	P35803	Gpm6b	sp|P35803|GPM6B_MOUSE Neuronal membrane glycoprotein M6-b OS=Mus musculus OX=10090 GN=Gpm6b PE=1 SV=2	1	8	8	8	26.5	36.209	P35803	FALSE	0	-0.0221186	0.580974	0.279428	0.929137	0.0638811
Spats2	13.7365	13.7355	13.801	14.0203	14.0993	13.8968	Q8K1N4	Spats2	sp|Q8K1N4|SPAS2_MOUSE Spermatogenesis-associated serine-rich protein 2 OS=Mus musculus OX=10090 GN=Spats2 PE=1 SV=1	1	7	7	7	17.2	58.955	Q8K1N4	FALSE	0	-0.0197769	0.51532	0.247772	0.929278	0.0640031
Rack1	17.8683	17.7986	17.5845	17.9106	18.3115	18.0667	P68040	Rack1	sp|P68040|RACK1_MOUSE Receptor of activated protein C kinase 1 OS=Mus musculus OX=10090 GN=Rack1 PE=1 SV=3	1	17	17	17	72.2	35.076	P68040	FALSE	0	-0.0277602	0.719353	0.345797	0.929376	0.0640879
Kif21a	16.2088	16.1838	15.9581	15.8448	15.8516	15.8627	Q9QXL2;Q9QXL1;B7ZNG0	Kif21a	sp|Q9QXL2|KI21A_MOUSE Kinesin-like protein KIF21A OS=Mus musculus OX=10090 GN=Kif21a PE=1 SV=2	3	25	25	24	22.5	186.53	Q9QXL2	FALSE	0	-0.549159	0.0213044	-0.263927	0.92947	0.0641694
Erbin	12.9087	12.514	12.986	13.5616	13.3949	12.9294	Q80TH2	Erbin	sp|Q80TH2|ERBIN_MOUSE Erbin OS=Mus musculus OX=10090 GN=Erbin PE=1 SV=3	1	7	7	7	6.1	157.25	Q80TH2	FALSE	0	-0.0412165	1.02599	0.492389	0.930097	0.0647214
Rufy1	14.5254	14.642	14.6373	14.1967	12.8772	14.1977	Q8BIJ7	Rufy1	sp|Q8BIJ7|RUFY1_MOUSE RUN and FYVE domain-containing protein 1 OS=Mus musculus OX=10090 GN=Rufy1 PE=1 SV=1	1	4	4	4	8	80.376	Q8BIJ7	TRUE	1	-1.75948	0.0707049	-0.844386	0.930103	0.0647266
Fus	19.4557	19.4946	19.4485	19.5943	20.1568	19.777	P56959	Fus	sp|P56959|FUS_MOUSE RNA-binding protein FUS OS=Mus musculus OX=10090 GN=Fus PE=1 SV=1	1	9	9	9	21	52.673	P56959	FALSE	0	-0.0316933	0.784512	0.376409	0.9302	0.0648125
Elp1	15.3342	15.3727	15.3186	14.9665	15.0025	15.2417	Q7TT37	Elp1	sp|Q7TT37|ELP1_MOUSE Elongator complex protein 1 OS=Mus musculus OX=10090 GN=Elp1 PE=1 SV=2	1	14	14	14	14.2	149.58	Q7TT37	FALSE	0	-0.566022	0.0229019	-0.27156	0.930228	0.0648376
Dcaf11	13.7307	13.5658	13.473	13.5917	12.4977	12.6045	Q91VU6	Dcaf11	sp|Q91VU6|DCA11_MOUSE DDB1- and CUL4-associated factor 11 OS=Mus musculus OX=10090 GN=Dcaf11 PE=1 SV=1	1	4	4	4	12.2	61.991	Q91VU6	TRUE	2	-1.44314	0.0593898	-0.691877	0.930539	0.0651165
Klc4	15.4677	15.4368	15.2563	15.1579	14.7414	15.1769	Q9DBS5	Klc4	sp|Q9DBS5|KLC4_MOUSE Kinesin light chain 4 OS=Mus musculus OX=10090 GN=Klc4 PE=1 SV=1	1	11	8	6	22.9	68.612	Q9DBS5	FALSE	0	-0.754042	0.03106	-0.361491	0.930557	0.0651319
Tcp11l1	12.7501	14.6568	14.3717	12.4878	12.9261	12.9262	Q8BTG3	Tcp11l1	sp|Q8BTG3|T11L1_MOUSE T-complex protein 11-like protein 1 OS=Mus musculus OX=10090 GN=Tcp11l1 PE=1 SV=1	1	2	2	2	8.3	56.331	Q8BTG3	TRUE	4	-2.39276	0.100398	-1.14618	0.9309	0.0654425
Syngap1	12.5901	12.8104	12.4466	13.3618	12.6719	13.3371	F6SEU4	Syngap1	sp|F6SEU4|SYGP1_MOUSE Ras/Rap GTPase-activating protein SynGAP OS=Mus musculus OX=10090 GN=Syngap1 PE=1 SV=2	1	6	5	5	6.7	148.24	F6SEU4	TRUE	1	-0.0445496	1.0604	0.507926	0.930923	0.0654639
Ccdc93	14.7114	14.3864	14.374	14.2038	13.9178	14.2748	Q7TQK5	Ccdc93	sp|Q7TQK5|CCD93_MOUSE Coiled-coil domain-containing protein 93 OS=Mus musculus OX=10090 GN=Ccdc93 PE=1 SV=1	1	6	6	6	13.7	72.602	Q7TQK5	FALSE	0	-0.748839	0.0318783	-0.35848	0.931171	0.0656905
Wiz	13.7757	13.9542	14.164	14.1633	14.644	14.2855	O88286	Wiz	sp|O88286|WIZ_MOUSE Protein Wiz OS=Mus musculus OX=10090 GN=Wiz PE=1 SV=2	1	6	6	6	4.4	184.29	O88286	FALSE	0	-0.0358008	0.835068	0.399634	0.931304	0.065813
Usp4	15.1399	15.0281	14.8803	14.8414	14.0744	14.6477	P35123	Usp4	sp|P35123|UBP4_MOUSE Ubiquitin carboxyl-terminal hydrolase 4 OS=Mus musculus OX=10090 GN=Usp4 PE=1 SV=3	1	12	12	9	17.3	108.34	P35123	FALSE	0	-1.03431	0.0444207	-0.494946	0.931338	0.0658437
Unc13a	13.6857	12.738	14.0102	12.6815	12.7992	12.7455	Q4KUS2;Q9Z1N9	Unc13a	sp|Q4KUS2|UN13A_MOUSE Protein unc-13 homolog A OS=Mus musculus OX=10090 GN=Unc13a PE=1 SV=3	2	6	4	4	4.9	193.78	Q4KUS2	TRUE	2	-1.53844	0.0666903	-0.735876	0.931515	0.0660075
Thoc3	15.1978	15.2413	15.4473	15.0933	13.7938	14.7318	Q8VE80	Thoc3	sp|Q8VE80|THOC3_MOUSE THO complex subunit 3 OS=Mus musculus OX=10090 GN=Thoc3 PE=2 SV=1	1	7	7	7	28.2	38.737	Q8VE80	FALSE	0	-1.5806	0.0690508	-0.755774	0.931663	0.0661451
Tcof1	15.4781	15.6514	15.5507	15.8875	15.9425	15.6801	O08784	Tcof1	sp|O08784|TCOF_MOUSE Treacle protein OS=Mus musculus OX=10090 GN=Tcof1 PE=1 SV=1	1	16	16	16	17.7	135	O08784	FALSE	0	-0.0258305	0.579077	0.276623	0.932064	0.0665215
Mad1l1	15.2741	15.3899	15.5919	15.7172	15.9361	15.5932	Q9WTX8	Mad1l1	sp|Q9WTX8|MD1L1_MOUSE Mitotic spindle assembly checkpoint protein MAD1 OS=Mus musculus OX=10090 GN=Mad1l1 PE=1 SV=1	1	12	12	12	22.5	83.54	Q9WTX8	FALSE	0	-0.0311661	0.691578	0.330206	0.932263	0.0667098
Ipo4	15.0647	15.0415	14.7975	14.711	13.6888	14.5734	Q8VI75	Ipo4	sp|Q8VI75|IPO4_MOUSE Importin-4 OS=Mus musculus OX=10090 GN=Ipo4 PE=1 SV=1	1	5	5	5	6.8	119.27	Q8VI75	FALSE	0	-1.34774	0.0607931	-0.643475	0.932282	0.0667271
Csnk2a1	18.3146	18.2954	18.3336	18.1209	18.0588	18.1071	Q60737	Csnk2a1	sp|Q60737|CSK21_MOUSE Casein kinase II subunit alpha OS=Mus musculus OX=10090 GN=Csnk2a1 PE=1 SV=2	1	18	18	18	55.2	45.133	Q60737	FALSE	0	-0.459119	0.0212528	-0.218933	0.932791	0.0672145
Pak5	13.0984	13.1047	13.183	13.4816	13.5146	13.223	Q8C015	Pak5	sp|Q8C015|PAK5_MOUSE Serine/threonine-protein kinase PAK 5 OS=Mus musculus OX=10090 GN=Pak5 PE=1 SV=1	1	4	4	4	7.6	80.947	Q8C015	TRUE	1	-0.0269627	0.582336	0.277687	0.932795	0.0672189
Dpm3	14.9312	14.5299	15.0916	15.1397	15.8672	15.2269	Q9D1Q4	Dpm3	sp|Q9D1Q4|DPM3_MOUSE Dolichol-phosphate mannosyltransferase subunit 3 OS=Mus musculus OX=10090 GN=Dpm3 PE=1 SV=1	1	2	2	2	23.9	10.139	Q9D1Q4	FALSE	0	-0.054782	1.17543	0.560326	0.932925	0.0673449
Acbd5	15.4047	15.2244	15.5607	15.539	15.8119	15.8117	Q5XG73	Acbd5	sp|Q5XG73|ACBD5_MOUSE Acyl-CoA-binding domain-containing protein 5 OS=Mus musculus OX=10090 GN=Acbd5 PE=1 SV=1	1	9	9	9	24.8	56.613	Q5XG73	FALSE	0	-0.0317273	0.68034	0.324306	0.932938	0.0673568
Pdk1	14.3596	14.7217	14.959	14.7453	12.426	12.7177	Q8BFP9	Pdk1	sp|Q8BFP9|PDK1_MOUSE [Pyruvate dehydrogenase (acetyl-transferring)] kinase isozyme 1, mitochondrial OS=Mus musculus OX=10090 GN=Pdk1 PE=1 SV=2	1	5	5	4	17.3	48.994	Q8BFP9	TRUE	1	-2.9033	0.135765	-1.38377	0.932992	0.0674097
Tpm1	16.1617	16.2582	16.2641	16.3754	16.7666	16.4711	P58771	Tpm1	sp|P58771|TPM1_MOUSE Tropomyosin alpha-1 chain OS=Mus musculus OX=10090 GN=Tpm1 PE=1 SV=1	1	11	5	4	29.9	32.68	P58771	FALSE	0	-0.0305358	0.649903	0.309684	0.933087	0.067502
Nckap1	16.6616	16.5677	16.5271	16.3639	16.2504	16.4131	P28660	Nckap1	sp|P28660|NCKP1_MOUSE Nck-associated protein 1 OS=Mus musculus OX=10090 GN=Nckap1 PE=1 SV=2	1	25	25	25	26.9	128.78	P28660	FALSE	0	-0.510228	0.0243123	-0.242958	0.933369	0.0677777
Cntnap2	15.3487	15.2283	15.4576	15.5545	15.5911	15.6388	Q9CPW0	Cntnap2	sp|Q9CPW0|CNTP2_MOUSE Contactin-associated protein-like 2 OS=Mus musculus OX=10090 GN=Cntnap2 PE=1 SV=2	1	12	12	12	13.5	148.2	Q9CPW0	FALSE	0	-0.0252572	0.525151	0.249947	0.933556	0.067963
Slc6a11	19.559	19.5631	19.8413	19.8254	20.1093	19.9633	P31650;P31649;Q8VBW1;Q61327;O55192;P31651	Slc6a11	sp|P31650|S6A11_MOUSE Sodium- and chloride-dependent GABA transporter 3 OS=Mus musculus OX=10090 GN=Slc6a11 PE=1 SV=2	6	12	12	11	18.7	69.96	P31650	FALSE	0	-0.0314922	0.65458	0.311544	0.933563	0.0679694
Zfp62	13.3462	13.7225	13.8335	13.8245	14.0958	14.147	Q8C827	Zfp62	sp|Q8C827|ZFP62_MOUSE Zinc finger protein 62 OS=Mus musculus OX=10090 GN=Zfp62 PE=1 SV=1	1	5	5	5	7.9	104.81	Q8C827	FALSE	0	-0.0394521	0.816167	0.388357	0.933659	0.0680643
Cplx3	19.6117	19.9978	19.6181	19.574	19.1853	19.3384	Q8R1B5	Cplx3	sp|Q8R1B5|CPLX3_MOUSE Complexin-3 OS=Mus musculus OX=10090 GN=Cplx3 PE=1 SV=1	1	10	9	9	60.8	17.585	Q8R1B5	FALSE	0	-0.791697	0.0384306	-0.376633	0.933744	0.0681493
Lsm1	13.6183	13.6364	13.1902	13.3236	12.9996	12.8398	Q8VC85	Lsm1	sp|Q8VC85|LSM1_MOUSE U6 snRNA-associated Sm-like protein LSm1 OS=Mus musculus OX=10090 GN=Lsm1 PE=1 SV=1	1	1	1	1	12	15.236	Q8VC85	TRUE	2	-0.898626	0.0439538	-0.427336	0.933899	0.0683039
Slc3a2	18.4521	18.7443	18.9071	18.9532	19.1787	19.0082	P10852	Slc3a2	sp|P10852|4F2_MOUSE 4F2 cell-surface antigen heavy chain OS=Mus musculus OX=10090 GN=Slc3a2 PE=1 SV=1	1	18	18	18	37.8	58.336	P10852	FALSE	0	-0.0356101	0.726663	0.345527	0.933938	0.0683427
Grm2	15.1848	15.4276	15.5105	15.2457	14.7792	14.988	Q14BI2;Q9QYS2	Grm2	sp|Q14BI2|GRM2_MOUSE Metabotropic glutamate receptor 2 OS=Mus musculus OX=10090 GN=Grm2 PE=1 SV=2	2	9	9	8	13.3	95.886	Q14BI2	FALSE	0	-0.77866	0.0386378	-0.370011	0.934194	0.0686005
Q8BGK9	12.6716	15.0254	12.6925	14.9045	15.0123	14.7832	Q8BGK9		sp|Q8BGK9|CC018_MOUSE Uncharacterized protein C3orf18 homolog OS=Mus musculus OX=10090 PE=2 SV=1	1	2	2	2	14	17.721	Q8BGK9	TRUE	2	-0.150063	3.02375	1.43684	0.934197	0.0686036
Rgs11	13.2415	13.4368	13.6789	12.6999	13.3958	12.3774	Q9Z2H1	Rgs11	sp|Q9Z2H1|RGS11_MOUSE Regulator of G-protein signaling 11 OS=Mus musculus OX=10090 GN=Rgs11 PE=1 SV=2	1	2	2	2	5	51.075	Q9Z2H1	TRUE	3	-1.32206	0.0660464	-0.628008	0.934333	0.0687416
Slc7a5	16.3145	17.0233	16.7578	16.9108	17.3258	17.3852	Q9Z127	Slc7a5	sp|Q9Z127|LAT1_MOUSE Large neutral amino acids transporter small subunit 1 OS=Mus musculus OX=10090 GN=Slc7a5 PE=1 SV=2	1	5	5	4	9.8	55.872	Q9Z127	FALSE	0	-0.0536362	1.07117	0.508767	0.934381	0.0687901
Psme3ip1	15.0225	14.8173	14.6223	14.4691	13.42	14.4713	Q91WE2	Psme3ip1	sp|Q91WE2|PIP30_MOUSE PSME3-interacting protein OS=Mus musculus OX=10090 GN=Psme3ip1 PE=1 SV=1	1	4	4	4	16.9	28.702	Q91WE2	FALSE	0	-1.47536	0.0742966	-0.700532	0.934499	0.0689102
Cdk9	15.2449	15.121	15.2659	15.3721	15.7733	15.4441	Q99J95	Cdk9	sp|Q99J95|CDK9_MOUSE Cyclin-dependent kinase 9 OS=Mus musculus OX=10090 GN=Cdk9 PE=1 SV=1	1	8	8	8	24.5	42.761	Q99J95	FALSE	0	-0.0344162	0.672936	0.31926	0.934822	0.069241
Clptm1	16.3483	16.1687	16.4136	16.5788	16.7702	16.4711	Q8VBZ3	Clptm1	sp|Q8VBZ3|CLPT1_MOUSE Putative lipid scramblase CLPTM1 OS=Mus musculus OX=10090 GN=Clptm1 PE=1 SV=1	1	12	12	12	23.2	75.29	Q8VBZ3	FALSE	0	-0.0319815	0.625056	0.296537	0.934831	0.0692504
Cbx3	20.4474	20.5194	20.4874	20.5749	21.1847	20.8493	P23198	Cbx3	sp|P23198|CBX3_MOUSE Chromobox protein homolog 3 OS=Mus musculus OX=10090 GN=Cbx3 PE=1 SV=2	1	8	7	6	42.6	20.855	P23198	FALSE	0	-0.0418236	0.811602	0.384889	0.93498	0.0694052
Arfrp1	12.7324	13.7731	13.5441	12.6765	12.9347	12.4776	Q8BXL7	Arfrp1	sp|Q8BXL7|ARFRP_MOUSE ADP-ribosylation factor-related protein 1 OS=Mus musculus OX=10090 GN=Arfrp1 PE=1 SV=2	1	3	3	3	20.4	22.659	Q8BXL7	TRUE	4	-1.37845	0.0711967	-0.653625	0.935029	0.069455
Nenf	15.3513	12.5877	14.1014	15.1775	15.5795	15.7534	Q9CQ45	Nenf	sp|Q9CQ45|NENF_MOUSE Neudesin OS=Mus musculus OX=10090 GN=Nenf PE=1 SV=1	1	4	4	4	31	18.904	Q9CQ45	TRUE	1	-0.162333	3.14237	1.49002	0.935032	0.069459
Sh3pxd2b	13.4543	13.3545	12.6703	12.772	12.4688	12.682	A2AAY5	Sh3pxd2b	sp|A2AAY5|SPD2B_MOUSE SH3 and PX domain-containing protein 2B OS=Mus musculus OX=10090 GN=Sh3pxd2b PE=1 SV=1	1	2	2	2	3.7	101.52	A2AAY5	TRUE	3	-1.0945	0.0568736	-0.518811	0.935156	0.0695876
Pak3	17.0839	16.8334	16.4763	16.6348	16.1605	16.1752	Q61036	Pak3	sp|Q61036|PAK3_MOUSE Serine/threonine-protein kinase PAK 3 OS=Mus musculus OX=10090 GN=Pak3 PE=1 SV=2	1	11	7	6	30.9	62.397	Q61036	FALSE	0	-1.00113	0.0523474	-0.47439	0.935288	0.0697255
Capn2	16.1997	16.1884	16.3403	16.0382	15.6628	16.0529	O08529	Capn2	sp|O08529|CAN2_MOUSE Calpain-2 catalytic subunit OS=Mus musculus OX=10090 GN=Capn2 PE=1 SV=4	1	14	14	14	32.1	79.871	O08529	FALSE	0	-0.686299	0.0365789	-0.32486	0.935695	0.070155
Acadm	17.0444	16.9619	16.9008	17.1419	17.4981	17.1771	P45952	Acadm	sp|P45952|ACADM_MOUSE Medium-chain specific acyl-CoA dehydrogenase, mitochondrial OS=Mus musculus OX=10090 GN=Acadm PE=1 SV=1	1	10	10	10	29	46.481	P45952	FALSE	0	-0.0345954	0.641211	0.303308	0.935957	0.0704341
Usp47	14.6595	14.4718	14.0486	14.1019	13.5557	14.0357	Q8BY87	Usp47	sp|Q8BY87|UBP47_MOUSE Ubiquitin carboxyl-terminal hydrolase 47 OS=Mus musculus OX=10090 GN=Usp47 PE=1 SV=2	1	16	16	16	17.4	157.45	Q8BY87	FALSE	0	-1.04801	0.056946	-0.495531	0.93611	0.0705984
Synpr	19.843	19.9708	19.8316	20.0342	20.9358	20.2769	Q8BGN8	Synpr	sp|Q8BGN8|SYNPR_MOUSE Synaptoporin OS=Mus musculus OX=10090 GN=Synpr PE=1 SV=1	1	5	5	5	30.6	29.228	Q8BGN8	FALSE	0	-0.0615598	1.12922	0.533828	0.936181	0.0706747
Chrnb2	12.7915	13.6507	13.5482	14.3264	13.7265	13.8181	Q9ERK7	Chrnb2	sp|Q9ERK7|ACHB2_MOUSE Neuronal acetylcholine receptor subunit beta-2 OS=Mus musculus OX=10090 GN=Chrnb2 PE=2 SV=2	1	2	2	2	4.2	57.113	Q9ERK7	TRUE	1	-0.0727377	1.32643	0.626844	0.936308	0.0708127
Serpinb6	15.0421	15.1545	14.8373	15.2427	15.5049	15.228	Q60854	Serpinb6	sp|Q60854|SPB6_MOUSE Serpin B6 OS=Mus musculus OX=10090 GN=Serpinb6 PE=1 SV=1	1	6	6	6	23.8	42.598	Q60854	FALSE	0	-0.0364755	0.664246	0.313885	0.936338	0.0708449
Acsf2	14.9545	14.8706	15.0024	15.4935	15.2157	15.0663	Q8VCW8	Acsf2	sp|Q8VCW8|ACSF2_MOUSE Medium-chain acyl-CoA ligase ACSF2, mitochondrial OS=Mus musculus OX=10090 GN=Acsf2 PE=1 SV=1	1	12	12	12	23.9	67.95	Q8VCW8	FALSE	0	-0.036795	0.668848	0.316026	0.936378	0.0708878
Znf512	17.2909	17.4369	17.2958	17.5962	17.6663	17.4954	Q69Z99	Znf512	sp|Q69Z99|ZN512_MOUSE Zinc finger protein 512 OS=Mus musculus OX=10090 GN=Znf512 PE=2 SV=2	1	24	24	24	50	63.908	Q69Z99	FALSE	0	-0.0287868	0.518292	0.244752	0.936586	0.0711153
Gria2	16.2287	16.2422	16.6128	16.5569	16.8356	16.7142	P23819	Gria2	sp|P23819|GRIA2_MOUSE Glutamate receptor 2 OS=Mus musculus OX=10090 GN=Gria2 PE=1 SV=3	1	21	21	18	32.5	98.661	P23819	FALSE	0	-0.040232	0.722194	0.340981	0.936652	0.0711868
Nckipsd	14.2646	14.0373	14.2698	13.87	13.1031	13.9572	Q9ESJ4	Nckipsd	sp|Q9ESJ4|SPN90_MOUSE NCK-interacting protein with SH3 domain OS=Mus musculus OX=10090 GN=Nckipsd PE=1 SV=2	1	3	3	3	5	78.572	Q9ESJ4	TRUE	1	-1.15889	0.0646878	-0.547103	0.936695	0.0712344
Arhgap12	14.92	14.6006	13.8626	14.094	12.7019	13.7206	Q8C0D4	Arhgap12	sp|Q8C0D4|RHG12_MOUSE Rho GTPase-activating protein 12 OS=Mus musculus OX=10090 GN=Arhgap12 PE=1 SV=2	1	3	3	3	4.5	95.351	Q8C0D4	TRUE	1	-2.02427	0.113065	-0.955602	0.936709	0.07125
Crmp1	20.9622	21.1041	20.7844	20.5066	20.5742	20.8184	P97427	Crmp1	sp|P97427|DPYL1_MOUSE Dihydropyrimidinase-related protein 1 OS=Mus musculus OX=10090 GN=Crmp1 PE=1 SV=1	1	32	32	27	75.9	62.167	P97427	FALSE	0	-0.672125	0.0377832	-0.317171	0.93685	0.0714051
Dpy19l1	14.877	14.9949	15.5091	15.4563	15.6956	15.5085	A6X919	Dpy19l1	sp|A6X919|D19L1_MOUSE Probable C-mannosyltransferase DPY19L1 OS=Mus musculus OX=10090 GN=Dpy19l1 PE=1 SV=1	1	6	6	6	11.5	84.186	A6X919	FALSE	0	-0.0508502	0.903807	0.426478	0.936869	0.0714257
Tdrd3	12.625	13.8667	13.6995	14.3337	13.831	14.4162	Q91W18	Tdrd3	sp|Q91W18|TDRD3_MOUSE Tudor domain-containing protein 3 OS=Mus musculus OX=10090 GN=Tdrd3 PE=1 SV=4	1	3	3	3	5.4	82.252	Q91W18	TRUE	1	-0.0957783	1.68886	0.79654	0.937044	0.0716199
H2-K1	14.2785	14.3848	15.4506	15.493	15.2418	15.5395	P01901;P04223;P14426;P14428;P03991	H2-K1; H2-K1	sp|P01901|HA1B_MOUSE H-2 class I histocompatibility antigen, K-B alpha chain OS=Mus musculus OX=10090 GN=H2-K1 PE=1 SV=1;sp|P04223|HA1K_MOUSE H-2 class I histocompatibility antigen, K-K alpha chain OS=Mus musculus OX=10090 GN=H2-K1 PE=1 SV=1;sp|P14426|HA13	5	6	4	4	24.7	41.301	P01901	FALSE	0	-0.0868735	1.52709	0.720109	0.937113	0.0716962
Atp13a1	14.1326	14.3414	14.5874	14.5687	15.2063	14.6949	Q9EPE9	Atp13a1	sp|Q9EPE9|AT131_MOUSE Endoplasmic reticulum transmembrane helix translocase OS=Mus musculus OX=10090 GN=Atp13a1 PE=1 SV=2	1	13	13	13	14.4	132.39	Q9EPE9	FALSE	0	-0.0570123	0.996041	0.469515	0.937249	0.0718481
Rax	15.5177	15.5475	15.6792	15.7231	16.1749	15.8428	O35602	Rax	sp|O35602|RX_MOUSE Retinal homeobox protein Rx OS=Mus musculus OX=10090 GN=Rax PE=2 SV=2	1	7	7	7	23.7	36.335	O35602	FALSE	0	-0.0404439	0.704762	0.332159	0.937306	0.0719121
Gabbr2	16.0292	16.0187	16.3058	16.3517	16.6953	16.3313	Q80T41	Gabbr2	sp|Q80T41|GABR2_MOUSE Gamma-aminobutyric acid type B receptor subunit 2 OS=Mus musculus OX=10090 GN=Gabbr2 PE=1 SV=2	1	8	8	8	10.9	105.67	Q80T41	FALSE	0	-0.0419397	0.725059	0.341559	0.937482	0.0721104
Srsf4	19.7886	19.7877	20.203	20.1168	20.5225	20.2965	Q8VE97	Srsf4	sp|Q8VE97|SRSF4_MOUSE Serine/arginine-rich splicing factor 4 OS=Mus musculus OX=10090 GN=Srsf4 PE=2 SV=1	1	11	11	7	20	55.979	Q8VE97	FALSE	0	-0.0475498	0.818624	0.385537	0.937575	0.0722155
Ipo11	14.1615	14.8232	14.5643	13.8329	12.5846	14.2264	Q8K2V6	Ipo11	sp|Q8K2V6|IPO11_MOUSE Importin-11 OS=Mus musculus OX=10090 GN=Ipo11 PE=1 SV=1	1	3	3	3	5	112.41	Q8K2V6	TRUE	1	-2.05724	0.12047	-0.968386	0.937757	0.0724218
Ube2j1	15.029	15.1779	15.3125	15.4417	15.612	15.3411	Q9JJZ4	Ube2j1	sp|Q9JJZ4|UB2J1_MOUSE Ubiquitin-conjugating enzyme E2 J1 OS=Mus musculus OX=10090 GN=Ube2j1 PE=1 SV=2	1	3	3	3	13.8	34.989	Q9JJZ4	FALSE	0	-0.036418	0.619941	0.291761	0.937828	0.0725027
Rcor1	14.8553	14.4369	14.9183	14.4449	12.687	14.0557	Q8CFE3	Rcor1	sp|Q8CFE3|RCOR1_MOUSE REST corepressor 1 OS=Mus musculus OX=10090 GN=Rcor1 PE=1 SV=3	1	3	3	2	9.6	52.714	Q8CFE3	TRUE	1	-2.14164	0.126293	-1.00767	0.937914	0.0726012
Ap3m1	13.8771	13.8291	13.9119	13.688	13.0733	13.63	Q9JKC8	Ap3m1	sp|Q9JKC8|AP3M1_MOUSE AP-3 complex subunit mu-1 OS=Mus musculus OX=10090 GN=Ap3m1 PE=1 SV=1	1	9	6	6	29.4	46.936	Q9JKC8	FALSE	0	-0.869308	0.0514608	-0.408924	0.938001	0.0727005
Cox15	14.5567	14.1199	14.3393	13.8847	13.953	12.5122	Q8BJ03	Cox15	sp|Q8BJ03|COX15_MOUSE Cytochrome c oxidase assembly protein COX15 homolog OS=Mus musculus OX=10090 GN=Cox15 PE=1 SV=1	1	6	6	6	21.8	45.852	Q8BJ03	TRUE	1	-1.88963	0.112241	-0.888696	0.938077	0.0727884
Relch	17.222	17.309	16.8396	16.7613	16.476	16.9214	Q148V7	Relch	sp|Q148V7|RELCH_MOUSE RAB11-binding protein RELCH OS=Mus musculus OX=10090 GN=Relch PE=1 SV=1	1	27	27	27	31.7	134.59	Q148V7	FALSE	0	-0.858976	0.0510455	-0.403965	0.938087	0.0728005
Csnk2a2	16.2162	16.0971	16.2107	15.9524	15.8044	16.0219	O54833	Csnk2a2	sp|O54833|CSK22_MOUSE Casein kinase II subunit alpha OS=Mus musculus OX=10090 GN=Csnk2a2 PE=1 SV=1	1	14	14	14	59.4	41.215	O54833	FALSE	0	-0.528281	0.0313997	-0.248441	0.938092	0.0728055
Armc6	15.8912	15.6488	15.3773	15.2438	13.2213	14.9461	Q8BNU0	Armc6	sp|Q8BNU0|ARMC6_MOUSE Armadillo repeat-containing protein 6 OS=Mus musculus OX=10090 GN=Armc6 PE=1 SV=1	1	4	4	4	14.5	50.683	Q8BNU0	FALSE	0	-2.48646	0.149073	-1.16869	0.938287	0.0730317
Agap3	14.8147	14.5752	14.1244	14.1002	13.5409	14.2088	Q8VHH5	Agap3	sp|Q8VHH5|AGAP3_MOUSE Arf-GAP with GTPase, ANK repeat and PH domain-containing protein 3 OS=Mus musculus OX=10090 GN=Agap3 PE=1 SV=1	1	6	4	4	10.2	97.964	Q8VHH5	FALSE	0	-1.18042	0.0708727	-0.554775	0.93832	0.0730695
Rpa1	16.7297	16.6714	16.3861	16.2532	16.0598	16.4439	Q8VEE4	Rpa1	sp|Q8VEE4|RFA1_MOUSE Replication protein A 70 kDa DNA-binding subunit OS=Mus musculus OX=10090 GN=Rpa1 PE=1 SV=1	1	14	14	14	28.9	69.036	Q8VEE4	FALSE	0	-0.730978	0.0440823	-0.343448	0.93842	0.0731862
Mecp2	19.4902	19.7156	19.7096	19.8545	20.249	19.8404	Q9Z2D6	Mecp2	sp|Q9Z2D6|MECP2_MOUSE Methyl-CpG-binding protein 2 OS=Mus musculus OX=10090 GN=Mecp2 PE=1 SV=1	1	25	25	25	49.2	52.307	Q9Z2D6	FALSE	0	-0.0440247	0.729722	0.342848	0.93843	0.0731972
Trappc12	15.4078	15.2851	15.2657	14.9597	14.488	15.2058	Q8K2L8	Trappc12	sp|Q8K2L8|TPC12_MOUSE Trafficking protein particle complex subunit 12 OS=Mus musculus OX=10090 GN=Trappc12 PE=1 SV=2	1	9	9	9	16.7	87.693	Q8K2L8	FALSE	0	-0.926365	0.0563457	-0.43501	0.938615	0.0734142
Nup43	14.2868	14.4944	14.584	14.4615	15.415	15.2188	P59235	Nup43	sp|P59235|NUP43_MOUSE Nucleoporin Nup43 OS=Mus musculus OX=10090 GN=Nup43 PE=1 SV=2	1	3	3	3	12.1	41.989	P59235	FALSE	0	-0.075583	1.229	0.576708	0.938868	0.0737118
Sec22a	13.7798	13.7476	14.2715	13.7439	12.7934	13.424	Q8BH47	Sec22a	sp|Q8BH47|SC22A_MOUSE Vesicle-trafficking protein SEC22a OS=Mus musculus OX=10090 GN=Sec22a PE=2 SV=1	1	2	2	2	10.4	35.024	Q8BH47	TRUE	1	-1.30773	0.0827336	-0.6125	0.93952	0.0744939
Snx5	15.3575	15.6212	15.5146	15.2211	14.6579	15.3063	Q9D8U8	Snx5	sp|Q9D8U8|SNX5_MOUSE Sorting nexin-5 OS=Mus musculus OX=10090 GN=Snx5 PE=1 SV=1	1	12	12	10	36.9	46.797	Q9D8U8	FALSE	0	-0.931027	0.0590964	-0.435965	0.939597	0.0745872
Oga	15.6069	15.4944	14.8153	14.6679	14.1007	15.0715	Q9EQQ9	Oga	sp|Q9EQQ9|OGA_MOUSE Protein O-GlcNAcase OS=Mus musculus OX=10090 GN=Oga PE=1 SV=2	1	14	14	14	19.2	103.16	Q9EQQ9	FALSE	0	-1.47856	0.0942216	-0.692169	0.939689	0.0746989
Cadm4	16.3805	16.5688	16.6604	16.2833	16.3484	16.1676	Q8R464	Cadm4	sp|Q8R464|CADM4_MOUSE Cell adhesion molecule 4 OS=Mus musculus OX=10090 GN=Cadm4 PE=1 SV=1	1	9	9	9	29.4	42.723	Q8R464	FALSE	0	-0.576987	0.0367798	-0.270104	0.939696	0.0747075
Slc6a9	18.4897	18.5239	18.6384	18.6905	18.8758	18.812	P28571	Slc6a9	sp|P28571|SC6A9_MOUSE Sodium- and chloride-dependent glycine transporter 1 OS=Mus musculus OX=10090 GN=Slc6a9 PE=1 SV=3	1	6	6	6	10	76.543	P28571	FALSE	0	-0.0331138	0.517232	0.242059	0.939797	0.0748308
Eef1b	18.8148	18.7447	18.8403	18.6042	18.3176	18.6406	O70251	Eef1b	sp|O70251|EF1B_MOUSE Elongation factor 1-beta OS=Mus musculus OX=10090 GN=Eef1b PE=1 SV=5	1	9	7	7	53.8	24.693	O70251	FALSE	0	-0.596708	0.0384183	-0.279145	0.939929	0.0749928
Sdf4	14.0054	13.9197	13.995	14.2958	14.1073	14.216	Q61112	Sdf4	sp|Q61112|CAB45_MOUSE 45 kDa calcium-binding protein OS=Mus musculus OX=10090 GN=Sdf4 PE=1 SV=1	1	2	2	2	5.5	42.064	Q61112	FALSE	0	-0.0328359	0.498796	0.23298	0.940451	0.0756412
Cd151	12.9655	13.9073	14.5307	14.591	15.5048	14.3778	O35566	Cd151	sp|O35566|CD151_MOUSE CD151 antigen OS=Mus musculus OX=10090 GN=Cd151 PE=1 SV=2	1	2	2	2	9.9	28.246	O35566	TRUE	1	-0.144445	2.19118	1.02337	0.940484	0.075682
Mab21l1	15.4853	15.4595	15.7019	15.6953	16.1687	15.8301	O70299	Mab21l1	sp|O70299|MB211_MOUSE Putative nucleotidyltransferase MAB21L1 OS=Mus musculus OX=10090 GN=Mab21l1 PE=2 SV=1	1	9	9	5	30.4	40.956	O70299	FALSE	0	-0.0495433	0.747718	0.349087	0.940605	0.0758343
Rpl24	18.0946	18.4211	17.1673	18.3246	19.1448	18.6355	Q8BP67	Rpl24	sp|Q8BP67|RL24_MOUSE 60S ribosomal protein L24 OS=Mus musculus OX=10090 GN=Rpl24 PE=1 SV=2	1	5	5	5	30.6	17.779	Q8BP67	FALSE	0	-0.114577	1.72914	0.807283	0.940606	0.0758355
Fhip2a	14.321	13.9179	14.2187	13.7239	13.7186	14.0005	Q8CDM8	Fhip2a	sp|Q8CDM8|FHI2A_MOUSE FHF complex subunit HOOK interacting protein 2A OS=Mus musculus OX=10090 GN=Fhip2a PE=1 SV=2	1	5	5	5	9.8	86.016	Q8CDM8	FALSE	0	-0.724413	0.0480023	-0.338206	0.940606	0.0758362
Sec61b	17.0434	17.0308	17.1796	17.2967	18.4402	17.4882	Q9CQS8	Sec61b	sp|Q9CQS8|SC61B_MOUSE Protein transport protein Sec61 subunit beta OS=Mus musculus OX=10090 GN=Sec61b PE=1 SV=3	1	3	3	3	37.5	9.9583	Q9CQS8	FALSE	0	-0.0951128	1.40936	0.657121	0.941041	0.0763885
Chkb	15.1908	14.9898	14.6811	12.7888	13.2153	15.0637	O55229	Chkb	sp|O55229|CHKB_MOUSE Choline/ethanolamine kinase OS=Mus musculus OX=10090 GN=Chkb PE=1 SV=3	1	3	3	3	10.9	45.126	O55229	TRUE	2	-2.7126	0.183378	-1.26461	0.941082	0.0764409
Clns1a	15.4168	15.4207	14.8667	14.7313	14.5514	15.0467	Q61189	Clns1a	sp|Q61189|ICLN_MOUSE Methylosome subunit pICln OS=Mus musculus OX=10090 GN=Clns1a PE=1 SV=1	1	3	3	3	20.8	26.021	Q61189	FALSE	0	-0.983084	0.0664969	-0.458294	0.941095	0.0764585
Atp2b4	17.1631	17.3433	17.3696	17.5696	17.6035	17.4498	Q6Q477	Atp2b4	sp|Q6Q477|AT2B4_MOUSE Plasma membrane calcium-transporting ATPase 4 OS=Mus musculus OX=10090 GN=Atp2b4 PE=1 SV=1	1	24	14	13	28.6	133.07	Q6Q477	FALSE	0	-0.0362876	0.534256	0.248984	0.941194	0.0765857
Abhd12	16.1686	16.2333	16.3378	16.5332	16.5008	16.4052	Q99LR1	Abhd12	sp|Q99LR1|ABD12_MOUSE Lysophosphatidylserine lipase ABHD12 OS=Mus musculus OX=10090 GN=Abhd12 PE=1 SV=2	1	16	16	16	52.8	45.269	Q99LR1	FALSE	0	-0.0340778	0.500477	0.2332	0.941254	0.0766623
Pigs	14.964	15.0971	15.5645	15.622	15.7297	15.4745	Q6PD26	Pigs	sp|Q6PD26|PIGS_MOUSE GPI transamidase component PIG-S OS=Mus musculus OX=10090 GN=Pigs PE=1 SV=3	1	14	14	14	35.3	61.71	Q6PD26	FALSE	0	-0.0586324	0.859033	0.4002	0.941311	0.0767364
Itgav	15.3964	15.2534	15.7061	15.7118	15.8743	15.7394	P43406	Itgav	sp|P43406|ITAV_MOUSE Integrin alpha-V OS=Mus musculus OX=10090 GN=Itgav PE=1 SV=2	1	23	23	23	26.8	115.36	P43406	FALSE	0	-0.0475036	0.693883	0.32319	0.941383	0.0768303
Gramd4	13.3234	13.1496	13.961	13.2192	12.9039	12.6061	Q8CB44	Gramd4	sp|Q8CB44|GRAM4_MOUSE GRAM domain-containing protein 4 OS=Mus musculus OX=10090 GN=Gramd4 PE=1 SV=1	1	3	3	3	6	72.263	Q8CB44	TRUE	2	-1.22028	0.0837202	-0.56828	0.941435	0.0768971
Scamp5	17.8161	18.1003	17.8584	18.2493	19.2007	18.1958	Q9JKD3	Scamp5	sp|Q9JKD3|SCAM5_MOUSE Secretory carrier-associated membrane protein 5 OS=Mus musculus OX=10090 GN=Scamp5 PE=1 SV=1	1	4	4	4	35.7	26.068	Q9JKD3	FALSE	0	-0.0933133	1.34073	0.623709	0.94178	0.0773491
Crb2	13.2	12.7751	12.6469	13.5652	13.0131	13.415	Q80YA8	Crb2	sp|Q80YA8|CRUM2_MOUSE Protein crumbs homolog 2 OS=Mus musculus OX=10090 GN=Crb2 PE=1 SV=3	1	2	2	2	2.3	134.76	Q80YA8	TRUE	2	-0.068775	0.982903	0.457064	0.941909	0.0775193
Asah1	15.7464	15.8248	15.9107	16.2455	16.3909	15.8796	Q9WV54	Asah1	sp|Q9WV54|ASAH1_MOUSE Acid ceramidase OS=Mus musculus OX=10090 GN=Asah1 PE=1 SV=1	1	12	12	12	37.3	44.669	Q9WV54	FALSE	0	-0.0522043	0.741594	0.344695	0.942055	0.0777132
Kcmf1	14.3824	14.8927	14.5105	14.3174	12.6005	13.9602	Q80UY2	Kcmf1	sp|Q80UY2|KCMF1_MOUSE E3 ubiquitin-protein ligase KCMF1 OS=Mus musculus OX=10090 GN=Kcmf1 PE=1 SV=1	1	3	3	3	11	41.791	Q80UY2	TRUE	1	-2.08545	0.14708	-0.969183	0.942101	0.0777737
Taf5	13.9354	13.6059	13.5655	13.9369	14.3823	13.9436	Q8C092	Taf5	sp|Q8C092|TAF5_MOUSE Transcription initiation factor TFIID subunit 5 OS=Mus musculus OX=10090 GN=Taf5 PE=1 SV=1	1	10	10	10	20.2	87.044	Q8C092	FALSE	0	-0.0594331	0.830076	0.385321	0.942468	0.0782669
Palm	18.1543	18.265	17.9291	18.5225	18.4962	18.2485	Q9Z0P4	Palm	sp|Q9Z0P4|PALM_MOUSE Paralemmin-1 OS=Mus musculus OX=10090 GN=Palm PE=1 SV=1	1	12	12	12	40.5	41.614	Q9Z0P4	FALSE	0	-0.0479472	0.660452	0.306252	0.942807	0.0787275
Ca3	15.3597	15.3027	14.6014	15.0306	12.9052	13.8385	P16015	Ca3	sp|P16015|CAH3_MOUSE Carbonic anhydrase 3 OS=Mus musculus OX=10090 GN=Ca3 PE=1 SV=3	1	4	4	4	20.8	29.366	P16015	TRUE	1	-2.50846	0.182138	-1.16316	0.942811	0.0787329
Atp1a1	20.0668	20.1494	20.3237	20.3796	20.5987	20.3812	Q8VDN2	Atp1a1	sp|Q8VDN2|AT1A1_MOUSE Sodium/potassium-transporting ATPase subunit alpha-1 OS=Mus musculus OX=10090 GN=Atp1a1 PE=1 SV=1	1	49	34	32	48.3	112.98	Q8VDN2	FALSE	0	-0.0429998	0.58935	0.273175	0.94293	0.0788959
Cnot10	16.0441	15.951	15.8142	15.7896	15.4519	15.693	Q8BH15	Cnot10	sp|Q8BH15|CNO10_MOUSE CCR4-NOT transcription complex subunit 10 OS=Mus musculus OX=10090 GN=Cnot10 PE=1 SV=1	1	7	7	7	12.2	81.817	Q8BH15	FALSE	0	-0.629317	0.0460965	-0.29161	0.943026	0.079029
Trim28	18.8059	18.8521	18.907	18.6102	18.5666	18.717	Q62318	Trim28	sp|Q62318|TIF1B_MOUSE Transcription intermediary factor 1-beta OS=Mus musculus OX=10090 GN=Trim28 PE=1 SV=3	1	28	28	28	54.2	88.846	Q62318	FALSE	0	-0.482955	0.0355193	-0.223718	0.943126	0.0791669
Pip4k2b	17.126	17.0738	17.0935	16.8036	16.6921	17.0126	Q80XI4	Pip4k2b	sp|Q80XI4|PI42B_MOUSE Phosphatidylinositol 5-phosphate 4-kinase type-2 beta OS=Mus musculus OX=10090 GN=Pip4k2b PE=1 SV=1	1	10	10	7	33.2	47.318	Q80XI4	FALSE	0	-0.565131	0.0417475	-0.261692	0.943235	0.0793186
Gmppa	14.3365	14.3164	13.7866	13.5466	13.847	13.8255	Q922H4	Gmppa	sp|Q922H4|GMPPA_MOUSE Mannose-1-phosphate guanyltransferase alpha OS=Mus musculus OX=10090 GN=Gmppa PE=1 SV=1	1	5	5	5	17.6	46.244	Q922H4	FALSE	0	-0.879191	0.0655964	-0.406797	0.943481	0.0796621
Nol3	16.6961	16.7174	16.569	16.4636	15.7955	16.4269	Q9D1X0	Nol3	sp|Q9D1X0|NOL3_MOUSE Nucleolar protein 3 OS=Mus musculus OX=10090 GN=Nol3 PE=1 SV=1	1	5	5	5	45	24.567	Q9D1X0	FALSE	0	-0.934982	0.0705833	-0.432199	0.943772	0.0800741
Pde1c	14.7496	14.1563	14.0205	13.9313	13.1421	13.9556	Q64338	Pde1c	sp|Q64338|PDE1C_MOUSE Dual specificity calcium/calmodulin-dependent 3,5-cyclic nucleotide phosphodiesterase 1C OS=Mus musculus OX=10090 GN=Pde1c PE=1 SV=2	1	4	3	3	8.2	80.289	Q64338	TRUE	1	-1.36904	0.104178	-0.632433	0.943971	0.080357
Rnf7	15.7906	15.6031	15.2158	12.7327	12.9708	15.7693	Q9WTZ1	Rnf7	sp|Q9WTZ1|RBX2_MOUSE RING-box protein 2 OS=Mus musculus OX=10090 GN=Rnf7 PE=1 SV=1	1	2	2	2	30.1	12.707	Q9WTZ1	TRUE	2	-3.70693	0.282502	-1.71221	0.944008	0.0804105
Slc14a1	16.0431	15.7024	16.2406	16.3471	17.9677	16.5099	Q8VHL0	Slc14a1	sp|Q8VHL0|UT1_MOUSE Urea transporter 1 OS=Mus musculus OX=10090 GN=Slc14a1 PE=1 SV=2	1	6	6	6	14.3	42.125	Q8VHL0	FALSE	0	-0.157549	2.04996	0.946206	0.944219	0.080714
Abhd17b	13.7583	13.9121	14.1731	13.9852	12.913	12.4326	Q7M759	Abhd17b	sp|Q7M759|AB17B_MOUSE Alpha/beta hydrolase domain-containing protein 17B OS=Mus musculus OX=10090 GN=Abhd17b PE=1 SV=1	1	2	2	2	10.1	32.2	Q7M759	TRUE	2	-1.81648	0.141363	-0.837558	0.944532	0.0811705
Glb1	12.6231	12.8859	12.7763	13.4379	13.4613	12.7635	P23780	Glb1	sp|P23780|BGAL_MOUSE Beta-galactosidase OS=Mus musculus OX=10090 GN=Glb1 PE=1 SV=1	1	3	3	3	5.4	73.12	P23780	TRUE	3	-0.0782534	0.996479	0.459113	0.94476	0.0815053
Uck1	16.0254	15.7161	15.758	15.2771	15.439	15.738	P52623;Q99PM9	Uck1	sp|P52623|UCK1_MOUSE Uridine-cytidine kinase 1 OS=Mus musculus OX=10090 GN=Uck1 PE=1 SV=2	2	8	8	8	33.2	31.068	P52623	FALSE	0	-0.756367	0.0594601	-0.348453	0.944787	0.0815446
Nop53	14.6447	15.062	14.7923	15.2388	14.9763	15.2842	Q8BK35	Nop53	sp|Q8BK35|NOP53_MOUSE Ribosome biogenesis protein NOP53 OS=Mus musculus OX=10090 GN=Nop53 PE=1 SV=1	1	5	5	5	16.5	55.792	Q8BK35	FALSE	0	-0.0570584	0.723891	0.333416	0.944854	0.0816437
Arhgdib	13.9673	13.9847	13.2271	13.6198	12.791	12.7174	Q61599	Arhgdib	sp|Q61599|GDIR2_MOUSE Rho GDP-dissociation inhibitor 2 OS=Mus musculus OX=10090 GN=Arhgdib PE=1 SV=3	1	3	3	3	25.5	22.851	Q61599	TRUE	1	-1.48418	0.117006	-0.683587	0.944858	0.0816501
Psap	18.02	18.232	18.3172	18.4884	18.9254	18.3354	Q61207	Psap	sp|Q61207|SAP_MOUSE Prosaposin OS=Mus musculus OX=10090 GN=Psap PE=1 SV=2	1	11	11	11	20.3	61.422	Q61207	FALSE	0	-0.0673642	0.854095	0.393366	0.94487	0.0816675
Dnajb6	15.5527	15.5342	12.5076	12.4611	13.0965	12.7297	O54946;Q9QYI8	Dnajb6; Dnajb7	sp|O54946|DNJB6_MOUSE DnaJ homolog subfamily B member 6 OS=Mus musculus OX=10090 GN=Dnajb6 PE=1 SV=4;sp|Q9QYI8|DNJB7_MOUSE DnaJ homolog subfamily B member 7 OS=Mus musculus OX=10090 GN=Dnajb7 PE=2 SV=2	2	2	2	2	6.6	39.807	O54946	TRUE	4	-3.84148	0.303346	-1.76907	0.9449	0.0817121
Dennd10	14.205	13.4029	13.8064	13.5498	13.0103	13.3024	Q9D8N2	Dennd10	sp|Q9D8N2|DEN10_MOUSE DENN domain-containing protein 10 OS=Mus musculus OX=10090 GN=Dennd10 PE=1 SV=2	1	2	2	2	12.6	40.42	Q9D8N2	TRUE	1	-1.12392	0.0893659	-0.517278	0.945074	0.081972
Gopc	12.6696	13.5337	13.1868	12.5902	12.3305	12.8529	Q8BH60	Gopc	sp|Q8BH60|GOPC_MOUSE Golgi-associated PDZ and coiled-coil motif-containing protein OS=Mus musculus OX=10090 GN=Gopc PE=1 SV=1	1	2	2	2	6	50.662	Q8BH60	TRUE	4	-1.17081	0.0932286	-0.538791	0.945111	0.0820266
Capza1	17.1891	17.2358	17.2949	17.0841	16.7597	17.0563	P47753	Capza1	sp|P47753|CAZA1_MOUSE F-actin-capping protein subunit alpha-1 OS=Mus musculus OX=10090 GN=Capza1 PE=1 SV=4	1	9	7	7	47.2	32.939	P47753	FALSE	0	-0.593733	0.047284	-0.273224	0.945114	0.0820319
Chchd4	16.2841	16.4318	16.2012	16.4663	16.6364	16.554	Q8VEA4	Chchd4	sp|Q8VEA4|MIA40_MOUSE Mitochondrial intermembrane space import and assembly protein 40 OS=Mus musculus OX=10090 GN=Chchd4 PE=1 SV=1	1	4	4	4	42.4	15.525	Q8VEA4	FALSE	0	-0.0427141	0.535739	0.246512	0.945143	0.0820751
Ppp3r1	17.274	17.2955	17.1874	16.9696	16.6767	17.1582	Q63810	Ppp3r1	sp|Q63810|CANB1_MOUSE Calcineurin subunit B type 1 OS=Mus musculus OX=10090 GN=Ppp3r1 PE=1 SV=3	1	9	9	9	68.8	19.3	Q63810	FALSE	0	-0.689964	0.0550331	-0.317466	0.945153	0.0820908
Erlec1	14.693	14.3305	15.0146	15.0204	15.2243	15.0212	Q8VEH8	Erlec1	sp|Q8VEH8|ERLEC_MOUSE Endoplasmic reticulum lectin 1 OS=Mus musculus OX=10090 GN=Erlec1 PE=1 SV=1	1	10	10	10	31.9	54.906	Q8VEH8	FALSE	0	-0.0710186	0.889537	0.409259	0.945177	0.0821268
Ap3s2	15.2722	15.5597	15.1114	14.9731	14.8756	15.121	Q8BSZ2	Ap3s2	sp|Q8BSZ2|AP3S2_MOUSE AP-3 complex subunit sigma-2 OS=Mus musculus OX=10090 GN=Ap3s2 PE=1 SV=1	1	5	5	5	31.1	22.017	Q8BSZ2	FALSE	0	-0.705421	0.0564011	-0.32451	0.945214	0.0821821
Cpsf7	16.8183	16.9317	16.7611	17.0016	17.2592	17.0282	Q8BTV2	Cpsf7	sp|Q8BTV2|CPSF7_MOUSE Cleavage and polyadenylation specificity factor subunit 7 OS=Mus musculus OX=10090 GN=Cpsf7 PE=1 SV=2	1	11	11	11	27	52.01	Q8BTV2	FALSE	0	-0.0450973	0.563747	0.259325	0.945227	0.0822021
Trim2	16.38	16.2858	16.1968	16.0683	15.7597	16.143	Q9ESN6	Trim2	sp|Q9ESN6|TRIM2_MOUSE Tripartite motif-containing protein 2 OS=Mus musculus OX=10090 GN=Trim2 PE=1 SV=1	1	22	22	20	48.3	81.444	Q9ESN6	FALSE	0	-0.646701	0.0523106	-0.297195	0.945509	0.0826285
Armt1	16.2091	16.0915	15.1069	15.377	14.8759	15.1316	A6H630	Armt1	sp|A6H630|ARMT1_MOUSE Damage-control phosphatase ARMT1 OS=Mus musculus OX=10090 GN=Armt1 PE=1 SV=1	1	7	7	7	25.5	50.548	A6H630	FALSE	0	-1.46743	0.118726	-0.67435	0.945515	0.0826377
Mtarc2	16.0809	16.141	16.3234	16.4004	16.7019	16.3478	Q922Q1	Mtarc2	sp|Q922Q1|MARC2_MOUSE Mitochondrial amidoxime reducing component 2 OS=Mus musculus OX=10090 GN=Mtarc2 PE=1 SV=1	1	11	11	10	33.1	38.194	Q922Q1	FALSE	0	-0.0531786	0.656377	0.301599	0.94555	0.0826907
Wwox	14.686	14.6178	15.0055	14.9137	15.3943	15.1152	Q91WL8	Wwox	sp|Q91WL8|WWOX_MOUSE WW domain-containing oxidoreductase OS=Mus musculus OX=10090 GN=Wwox PE=1 SV=1	1	9	9	9	26.3	46.512	Q91WL8	FALSE	0	-0.0655164	0.808065	0.371274	0.945569	0.0827194
Atp1b3	19.3029	19.2543	19.6446	19.774	19.9397	19.5395	P97370	Atp1b3	sp|P97370|AT1B3_MOUSE Sodium/potassium-transporting ATPase subunit beta-3 OS=Mus musculus OX=10090 GN=Atp1b3 PE=1 SV=1	1	13	13	13	52.5	31.775	P97370	FALSE	0	-0.0621075	0.763042	0.350467	0.945668	0.082871
Pitpnb	15.7089	15.6079	15.5322	15.3591	15.0554	15.4986	P53811	Pitpnb	sp|P53811|PIPNB_MOUSE Phosphatidylinositol transfer protein beta isoform OS=Mus musculus OX=10090 GN=Pitpnb PE=1 SV=2	1	8	6	6	36.5	31.487	P53811	FALSE	0	-0.679166	0.0552863	-0.31194	0.945671	0.0828751
Mbd1	13.8968	14.1547	14.4563	14.5248	14.7842	14.3825	Q9Z2E2	Mbd1	sp|Q9Z2E2|MBD1_MOUSE Methyl-CpG-binding domain protein 1 OS=Mus musculus OX=10090 GN=Mbd1 PE=1 SV=2	1	7	7	7	14.2	70.022	Q9Z2E2	FALSE	0	-0.0701197	0.859235	0.394558	0.945734	0.0829729
Rpl37a	17.6919	17.7066	17.191	17.7441	18.1297	17.912	P61514	Rpl37a	sp|P61514|RL37A_MOUSE 60S ribosomal protein L37a OS=Mus musculus OX=10090 GN=Rpl37a PE=1 SV=2	1	5	5	5	51.1	10.275	P61514	FALSE	0	-0.0711092	0.868672	0.398781	0.945813	0.0830942
Tomm20	12.6014	12.4894	12.4641	12.3426	17.285	15.2568	Q9DCC8	Tomm20	sp|Q9DCC8|TOM20_MOUSE Mitochondrial import receptor subunit TOM20 homolog OS=Mus musculus OX=10090 GN=Tomm20 PE=1 SV=1	1	3	3	3	27.6	16.284	Q9DCC8	TRUE	4	-0.438922	5.32524	2.44316	0.945988	0.0833651
Taf6	16.8343	16.9581	17.1379	17.3943	17.572	17.0469	Q62311	Taf6	sp|Q62311|TAF6_MOUSE Transcription initiation factor TFIID subunit 6 OS=Mus musculus OX=10090 GN=Taf6 PE=1 SV=1	1	11	11	11	23.9	72.673	Q62311	FALSE	0	-0.0658465	0.787826	0.36099	0.946345	0.0839235
Uhrf2	15.1572	15.1313	15.4495	15.4538	15.6918	15.4739	Q7TMI3	Uhrf2	sp|Q7TMI3|UHRF2_MOUSE E3 ubiquitin-protein ligase UHRF2 OS=Mus musculus OX=10090 GN=Uhrf2 PE=1 SV=1	1	12	12	12	22.2	90.105	Q7TMI3	FALSE	0	-0.0536507	0.641354	0.293852	0.946368	0.0839585
Cct6a	18.9775	18.9721	18.8041	18.6072	18.5943	18.804	P80317;Q61390	Cct6a	sp|P80317|TCPZ_MOUSE T-complex protein 1 subunit zeta OS=Mus musculus OX=10090 GN=Cct6a PE=1 SV=3	2	20	20	20	53.3	58.004	P80317	FALSE	0	-0.544758	0.0459098	-0.249424	0.946559	0.0842606
Rdh11	16.0746	16.1127	16.3028	16.2855	16.71	16.4345	Q9QYF1	Rdh11	sp|Q9QYF1|RDH11_MOUSE Retinol dehydrogenase 11 OS=Mus musculus OX=10090 GN=Rdh11 PE=1 SV=2	1	8	8	8	32.6	35.147	Q9QYF1	FALSE	0	-0.0577622	0.684364	0.313301	0.946597	0.0843223
Rnf170	14.9963	15.0805	15.3303	15.3647	15.6979	15.3296	Q8CBG9	Rnf170	sp|Q8CBG9|RN170_MOUSE E3 ubiquitin-protein ligase RNF170 OS=Mus musculus OX=10090 GN=Rnf170 PE=1 SV=1	1	4	4	4	18.2	33.413	Q8CBG9	FALSE	0	-0.0605445	0.717271	0.328363	0.946599	0.0843256
Brf1	13.2794	13.6204	13.3313	13.2722	12.9379	13.0785	Q8CFK2	Brf1	sp|Q8CFK2|TF3B_MOUSE Transcription factor IIIB 90 kDa subunit OS=Mus musculus OX=10090 GN=Brf1 PE=1 SV=1	1	3	3	3	6.5	73.798	Q8CFK2	TRUE	1	-0.686367	0.0580141	-0.314176	0.946634	0.0843808
Rpl4	18.4284	18.6346	17.8861	18.6351	18.9308	18.7365	Q9D8E6	Rpl4	sp|Q9D8E6|RL4_MOUSE 60S ribosomal protein L4 OS=Mus musculus OX=10090 GN=Rpl4 PE=1 SV=3	1	18	18	18	43.2	47.153	Q9D8E6	FALSE	0	-0.0832994	0.985501	0.451101	0.946635	0.0843816
Actg1	22.8619	22.9075	22.7927	23.0564	23.1018	23.033	P63260	Actg1	sp|P63260|ACTG_MOUSE Actin, cytoplasmic 2 OS=Mus musculus OX=10090 GN=Actg1 PE=1 SV=1	1	21	21	1	74.1	41.792	P63260	FALSE	0	-0.0390442	0.458459	0.209708	0.946829	0.0846923
Gap43	17.7206	17.8243	17.6386	18.0779	17.9445	17.8803	P06837	Gap43	sp|P06837|NEUM_MOUSE Neuromodulin OS=Mus musculus OX=10090 GN=Gap43 PE=1 SV=1	1	9	9	9	57.3	23.632	P06837	FALSE	0	-0.0447875	0.524172	0.239692	0.946914	0.0848288
Dpp7	15.7077	16.0248	15.7937	16.0859	16.4298	16.0138	Q9ET22	Dpp7	sp|Q9ET22|DPP2_MOUSE Dipeptidyl peptidase 2 OS=Mus musculus OX=10090 GN=Dpp7 PE=1 SV=2	1	2	2	2	5.1	56.253	Q9ET22	FALSE	0	-0.0626886	0.731509	0.33441	0.94699	0.0849524
Lmnb2	18.5197	18.6501	18.83	18.8203	19.3105	18.9301	P21619	Lmnb2	sp|P21619|LMNB2_MOUSE Lamin-B2 OS=Mus musculus OX=10090 GN=Lmnb2 PE=1 SV=2	1	37	33	33	64.4	67.317	P21619	FALSE	0	-0.0664792	0.773883	0.353702	0.947052	0.0850529
Rpl27a	18.7751	18.7251	18.1288	18.8029	19.2243	18.9587	P14115	Rpl27a	sp|P14115|RL27A_MOUSE 60S ribosomal protein L27a OS=Mus musculus OX=10090 GN=Rpl27a PE=1 SV=5	1	5	5	5	28.4	16.605	P14115	FALSE	0	-0.0854058	0.989981	0.452288	0.947162	0.085232
Fntb	14.0464	14.0319	13.713	13.5385	13.5002	13.8069	Q8K2I1	Fntb	sp|Q8K2I1|FNTB_MOUSE Protein farnesyltransferase subunit beta OS=Mus musculus OX=10090 GN=Fntb PE=1 SV=1	1	3	3	3	6.4	48.819	Q8K2I1	FALSE	0	-0.690102	0.0596087	-0.315247	0.947194	0.0852841
Uba6	15.6045	15.3415	14.8206	14.6205	14.5675	15.0559	Q8C7R4	Uba6	sp|Q8C7R4|UBA6_MOUSE Ubiquitin-like modifier-activating enzyme 6 OS=Mus musculus OX=10090 GN=Uba6 PE=1 SV=1	1	13	13	13	18.3	117.96	Q8C7R4	FALSE	0	-1.11113	0.0960569	-0.507535	0.947216	0.08532
Pkn2	17.0255	16.7593	17.5097	16.9002	16.4194	15.3627	Q8BWW9	Pkn2	sp|Q8BWW9|PKN2_MOUSE Serine/threonine-protein kinase N2 OS=Mus musculus OX=10090 GN=Pkn2 PE=1 SV=3	1	3	3	3	5.1	111.61	Q8BWW9	FALSE	0	-1.90772	0.166229	-0.870748	0.947421	0.0856557
Q9CXL3	15.1796	15.2696	15.6464	15.6324	12.4703	12.9372	Q9CXL3		sp|Q9CXL3|CG050_MOUSE Uncharacterized protein C7orf50 homolog OS=Mus musculus OX=10090 PE=1 SV=3	1	2	2	2	21.5	22.168	Q9CXL3	TRUE	2	-3.69243	0.321975	-1.68523	0.94744	0.085687
Ddx18	13.7359	14.395	14.1947	14.5531	14.5033	14.4318	Q8K363	Ddx18	sp|Q8K363|DDX18_MOUSE ATP-dependent RNA helicase DDX18 OS=Mus musculus OX=10090 GN=Ddx18 PE=1 SV=1	1	8	8	8	17	74.18	Q8K363	FALSE	0	-0.0742445	0.849362	0.387559	0.947503	0.0857918
Snu13	17.8774	17.9242	18.1091	18.026	18.6408	18.3779	Q9D0T1	Snu13	sp|Q9D0T1|NH2L1_MOUSE NHP2-like protein 1 OS=Mus musculus OX=10090 GN=Snu13 PE=1 SV=4	1	5	5	5	34.4	14.173	Q9D0T1	FALSE	0	-0.0724492	0.828514	0.378033	0.947513	0.0858078
Nucb2	15.279	14.8225	15.0273	14.8059	14.708	14.7086	P81117	Nucb2	sp|P81117|NUCB2_MOUSE Nucleobindin-2 OS=Mus musculus OX=10090 GN=Nucb2 PE=1 SV=2	1	8	8	8	26.4	50.304	P81117	FALSE	0	-0.662422	0.0582846	-0.302069	0.947674	0.0860745
Chmp5	17.5671	17.6575	17.5638	17.5295	16.3381	17.0701	Q9D7S9	Chmp5	sp|Q9D7S9|CHMP5_MOUSE Charged multivesicular body protein 5 OS=Mus musculus OX=10090 GN=Chmp5 PE=1 SV=1	1	3	3	3	24.2	24.575	Q9D7S9	FALSE	0	-1.35295	0.119147	-0.616899	0.947697	0.0861129
Psme3	14.885	14.8698	14.8002	14.573	14.7111	14.6309	P61290	Psme3	sp|P61290|PSME3_MOUSE Proteasome activator complex subunit 3 OS=Mus musculus OX=10090 GN=Psme3 PE=1 SV=1	1	4	4	4	17.7	29.506	P61290	FALSE	0	-0.468149	0.04153	-0.213309	0.947887	0.0864316
Tmpo.1	19.0489	19.0863	19.3963	19.4085	19.6738	19.3844	Q61033	Tmpo	sp|Q61033|LAP2A_MOUSE Lamina-associated polypeptide 2, isoforms alpha/zeta OS=Mus musculus OX=10090 GN=Tmpo PE=1 SV=4	1	20	20	11	38.7	75.167	Q61033	FALSE	0	-0.0607526	0.684245	0.311746	0.94791	0.0864694
Tmpo	18.267	18.6017	18.6653	18.922	18.9734	18.6414	Q61029	Tmpo	sp|Q61029|LAP2B_MOUSE Lamina-associated polypeptide 2, isoforms beta/delta/epsilon/gamma OS=Mus musculus OX=10090 GN=Tmpo PE=1 SV=4	1	17	8	8	45.8	50.372	Q61029	FALSE	0	-0.0652617	0.733774	0.334256	0.947955	0.0865445
Slc39a6	13.9055	13.9639	14.022	14.4304	14.2442	14.0469	Q8C145	Slc39a6	sp|Q8C145|S39A6_MOUSE Zinc transporter ZIP6 OS=Mus musculus OX=10090 GN=Slc39a6 PE=1 SV=1	1	3	3	3	3.9	86.379	Q8C145	FALSE	0	-0.0540745	0.607544	0.276735	0.947974	0.0865768
Mtss2	15.7077	15.5359	15.5323	15.4208	15.1442	15.41	Q6P9S0	Mtss2	sp|Q6P9S0|MTSS2_MOUSE Protein MTSS 2 OS=Mus musculus OX=10090 GN=Mtss2 PE=1 SV=1	1	6	6	6	14.7	76.843	Q6P9S0	FALSE	0	-0.586383	0.0523489	-0.267017	0.948053	0.08671
Cwc15	15.5622	15.9413	15.4656	15.8508	16.8211	16.0532	Q9JHS9	Cwc15	sp|Q9JHS9|CWC15_MOUSE Spliceosome-associated protein CWC15 homolog OS=Mus musculus OX=10090 GN=Cwc15 PE=1 SV=1	1	4	4	4	23.6	26.624	Q9JHS9	FALSE	0	-0.114799	1.2855	0.58535	0.948061	0.0867243
Otud7b	14.8896	14.8847	14.5715	14.1438	14.3502	14.7067	B2RUR8;Q8R554	Otud7b	sp|B2RUR8|OTU7B_MOUSE OTU domain-containing protein 7B OS=Mus musculus OX=10090 GN=Otud7b PE=1 SV=1	2	7	7	7	11.2	91.982	B2RUR8	FALSE	0	-0.838236	0.0748907	-0.381673	0.948073	0.0867441
Bcas3	15.5599	15.0782	15.3461	14.8816	13.5833	15.0341	Q8CCN5	Bcas3	sp|Q8CCN5|BCAS3_MOUSE BCAS3 microtubule associated cell migration factor OS=Mus musculus OX=10090 GN=Bcas3 PE=1 SV=2	1	4	4	4	7.5	101.02	Q8CCN5	FALSE	0	-1.81961	0.162817	-0.828398	0.948112	0.0868113
Ubxn1	16.2163	16.225	15.9273	16.3745	16.2903	16.6107	Q922Y1	Ubxn1	sp|Q922Y1|UBXN1_MOUSE UBX domain-containing protein 1 OS=Mus musculus OX=10090 GN=Ubxn1 PE=1 SV=1	1	10	10	10	44.8	33.572	Q922Y1	FALSE	0	-0.0596464	0.664181	0.302267	0.948207	0.0869727
Higd1a	18.2541	18.1319	18.5111	17.8386	18.1046	18.0449	Q9JLR9	Higd1a	sp|Q9JLR9|HIG1A_MOUSE HIG1 domain family member 1A, mitochondrial OS=Mus musculus OX=10090 GN=Higd1a PE=1 SV=1	1	2	2	2	28.4	10.425	Q9JLR9	FALSE	0	-0.666108	0.0601082	-0.303	0.948333	0.0871878
Npr2	11.4543	12.5929	12.221	12.6067	13.2108	12.5317	Q6VVW5	Npr2	sp|Q6VVW5|ANPRB_MOUSE Atrial natriuretic peptide receptor 2 OS=Mus musculus OX=10090 GN=Npr2 PE=1 SV=2	1	3	2	2	4.9	117.06	Q6VVW5	TRUE	3	-0.137674	1.52502	0.693674	0.948345	0.0872072
Pelp1	14.4174	14.4696	14.3778	14.3663	12.809	13.743	Q9DBD5	Pelp1	sp|Q9DBD5|PELP1_MOUSE Proline-, glutamic acid- and leucine-rich protein 1 OS=Mus musculus OX=10090 GN=Pelp1 PE=1 SV=2	1	5	5	5	9.3	118.07	Q9DBD5	TRUE	1	-1.71981	0.155494	-0.782159	0.948384	0.0872751
Slc39a10	14.4047	14.113	14.4745	14.5926	14.547	14.6903	Q6P5F6	Slc39a10	sp|Q6P5F6|S39AA_MOUSE Zinc transporter ZIP10 OS=Mus musculus OX=10090 GN=Slc39a10 PE=1 SV=1	1	7	7	7	13.2	94.393	Q6P5F6	FALSE	0	-0.0555347	0.614009	0.279237	0.948394	0.0872912
Rab8b	15.6834	15.6213	15.78	15.8793	15.9886	15.8773	P61028	Rab8b	sp|P61028|RAB8B_MOUSE Ras-related protein Rab-8B OS=Mus musculus OX=10090 GN=Rab8b PE=1 SV=1	1	5	2	2	29.5	23.603	P61028	FALSE	0	-0.0439694	0.484241	0.220136	0.948496	0.0874677
Prorsd1	13.8563	14.0674	13.7609	14.1876	14.0546	14.2335	Q9D820	Prorsd1	sp|Q9D820|PRXD1_MOUSE Prolyl-tRNA synthetase associated domain-containing protein 1 OS=Mus musculus OX=10090 GN=Prorsd1 PE=1 SV=1	1	4	4	4	32	18.862	Q9D820	FALSE	0	-0.0527807	0.580234	0.263727	0.948544	0.0875492
Vamp2	21.8789	21.9567	21.5444	21.9668	22.3484	22.096	P63044	Vamp2	sp|P63044|VAMP2_MOUSE Vesicle-associated membrane protein 2 OS=Mus musculus OX=10090 GN=Vamp2 PE=1 SV=2	1	6	6	3	60.3	12.691	P63044	FALSE	0	-0.0688488	0.756279	0.343715	0.948564	0.087585
Macroh2a1	21.2869	21.3887	21.461	21.5579	21.7748	21.5458	Q9QZQ8	Macroh2a1	sp|Q9QZQ8|H2AY_MOUSE Core histone macro-H2A.1 OS=Mus musculus OX=10090 GN=Macroh2a1 PE=1 SV=4	1	18	16	16	58	39.289	Q9QZQ8	FALSE	0	-0.0496994	0.544228	0.247264	0.948646	0.0877269
Srgap3	15.898	15.9036	15.7127	15.5729	15.629	15.6369	Q812A2	Srgap3	sp|Q812A2|SRGP3_MOUSE SLIT-ROBO Rho GTPase-activating protein 3 OS=Mus musculus OX=10090 GN=Srgap3 PE=1 SV=1	1	14	14	13	16.7	124.42	Q812A2	FALSE	0	-0.495698	0.0452831	-0.225207	0.948655	0.0877426
Exoc4	14.6982	14.5393	14.4608	14.403	13.7566	14.3161	O35382	Exoc4	sp|O35382|EXOC4_MOUSE Exocyst complex component 4 OS=Mus musculus OX=10090 GN=Exoc4 PE=1 SV=2	1	10	10	10	15.4	110.54	O35382	FALSE	0	-0.897109	0.0820638	-0.407523	0.948691	0.0878043
Lypla2	16.7367	16.9051	16.3055	16.3137	16.1484	16.3685	Q9WTL7	Lypla2	sp|Q9WTL7|LYPA2_MOUSE Acyl-protein thioesterase 2 OS=Mus musculus OX=10090 GN=Lypla2 PE=1 SV=1	1	8	8	8	51.5	24.794	Q9WTL7	FALSE	0	-0.820605	0.0761162	-0.372244	0.949056	0.0884451
Lsm14b	14.0552	13.981	14.177	14.0438	12.7548	13.4469	Q8CGC4	Lsm14b	sp|Q8CGC4|LS14B_MOUSE Protein LSM14 homolog B OS=Mus musculus OX=10090 GN=Lsm14b PE=1 SV=3	1	4	4	4	18.4	42.309	Q8CGC4	TRUE	1	-1.44631	0.134436	-0.655938	0.949112	0.0885429
Smarcal1	13.9813	13.8442	13.7942	13.8229	12.7739	13.3759	Q8BJL0	Smarcal1	sp|Q8BJL0|SMAL1_MOUSE SWI/SNF-related matrix-associated actin-dependent regulator of chromatin subfamily A-like protein 1 OS=Mus musculus OX=10090 GN=Smarcal1 PE=1 SV=1	1	7	7	7	13.2	100.84	Q8BJL0	TRUE	1	-1.21117	0.113088	-0.549039	0.949231	0.0887541
Spcs2	16.5815	16.4987	16.9514	16.929	17.2238	16.9157	Q9CYN2	Spcs2	sp|Q9CYN2|SPCS2_MOUSE Signal peptidase complex subunit 2 OS=Mus musculus OX=10090 GN=Spcs2 PE=1 SV=1	1	6	6	6	38.9	24.977	Q9CYN2	FALSE	0	-0.0713107	0.762655	0.345672	0.949268	0.0888205
Tarbp2	13.9093	13.4102	13.3446	12.8109	13.1529	13.3668	P97473	Tarbp2	sp|P97473|TRBP2_MOUSE RISC-loading complex subunit TARBP2 OS=Mus musculus OX=10090 GN=Tarbp2 PE=1 SV=2	1	2	2	2	7.4	38.842	P97473	TRUE	2	-0.981321	0.0922607	-0.44453	0.949413	0.0890792
Ces1c	12.5839	14.7835	14.3638	12.5878	12.7846	12.9222	P23953;Q8VCC2	Ces1c; Ces1	sp|P23953|EST1C_MOUSE Carboxylesterase 1C OS=Mus musculus OX=10090 GN=Ces1c PE=1 SV=4;sp|Q8VCC2|EST1_MOUSE Liver carboxylesterase 1 OS=Mus musculus OX=10090 GN=Ces1 PE=1 SV=1	2	2	2	1	3.8	61.055	P23953	TRUE	4	-2.52928	0.238243	-1.14552	0.949462	0.0891685
Psmd14	16.1442	16.1449	15.8529	15.5569	15.6453	15.9633	O35593	Psmd14	sp|O35593|PSDE_MOUSE 26S proteasome non-ATPase regulatory subunit 14 OS=Mus musculus OX=10090 GN=Psmd14 PE=1 SV=2	1	6	6	6	35.2	34.577	O35593	FALSE	0	-0.718743	0.0677578	-0.325492	0.949485	0.0892082
Snapin	13.4634	14.6606	14.3411	14.3695	15.3578	15.1269	Q9Z266	Snapin	sp|Q9Z266|SNAPN_MOUSE SNARE-associated protein Snapin OS=Mus musculus OX=10090 GN=Snapin PE=1 SV=1	1	3	3	3	44.9	14.904	Q9Z266	FALSE	0	-0.165891	1.75871	0.796408	0.949499	0.089235
Xpo1	17.8883	17.9308	17.7314	17.6201	17.5996	17.6647	Q6P5F9	Xpo1	sp|Q6P5F9|XPO1_MOUSE Exportin-1 OS=Mus musculus OX=10090 GN=Xpo1 PE=1 SV=1	1	36	36	36	44.2	123.09	Q6P5F9	FALSE	0	-0.490343	0.0463205	-0.222011	0.949539	0.0893055
Ndufaf1	14.8859	14.8385	14.7858	14.7143	14.6323	14.3744	Q9CWX2	Ndufaf1	sp|Q9CWX2|CIA30_MOUSE Complex I intermediate-associated protein 30, mitochondrial OS=Mus musculus OX=10090 GN=Ndufaf1 PE=1 SV=2	1	10	10	10	30.2	37.809	Q9CWX2	FALSE	0	-0.5811	0.0549422	-0.263079	0.949562	0.0893475
Wdr89	14.2494	14.327	14.4928	14.5887	14.6084	14.5613	Q9D0R9	Wdr89	sp|Q9D0R9|WDR89_MOUSE WD repeat-containing protein 89 OS=Mus musculus OX=10090 GN=Wdr89 PE=2 SV=1	1	5	5	5	17.6	42.469	Q9D0R9	FALSE	0	-0.0480261	0.507586	0.22978	0.949581	0.0893821
Isca1	13.3761	14.2232	12.8167	14.1534	15.3328	13.9426	Q9D924	Isca1	sp|Q9D924|ISCA1_MOUSE Iron-sulfur cluster assembly 1 homolog, mitochondrial OS=Mus musculus OX=10090 GN=Isca1 PE=2 SV=1	1	5	5	5	52.7	14.188	Q9D924	FALSE	0	-0.210307	2.21884	1.00427	0.949627	0.0894657
Zfx	17.6572	17.5854	17.4327	17.6388	19.0753	18.1527	P17012;P23607;A2ANX9	Zfx; Zfa	sp|P17012|ZFX_MOUSE Zinc finger X-chromosomal protein OS=Mus musculus OX=10090 GN=Zfx PE=1 SV=2;sp|P23607|ZFA_MOUSE Zinc finger autosomal protein OS=Mus musculus OX=10090 GN=Zfa PE=3 SV=1	3	6	6	6	8.9	90.025	P17012	FALSE	0	-0.15315	1.61424	0.730545	0.949653	0.0895123
Cops5	16.9465	16.8847	16.6933	16.6027	16.4264	16.6959	O35864	Cops5	sp|O35864|CSN5_MOUSE COP9 signalosome complex subunit 5 OS=Mus musculus OX=10090 GN=Cops5 PE=1 SV=3	1	13	13	13	50.3	37.548	O35864	FALSE	0	-0.589113	0.0560766	-0.266518	0.94974	0.0896711
H4c16	24.0437	23.9	23.8227	23.9905	24.7456	24.3049	P62806	H4c16	sp|P62806|H4_MOUSE Histone H4 OS=Mus musculus OX=10090 GN=H4c16 PE=1 SV=2	1	14	14	14	59.2	11.367	P62806	FALSE	0	-0.0896239	0.939359	0.424868	0.949802	0.0897834
Rabgef1	14.6238	14.3708	14.4895	14.2236	14.2099	14.3349	Q9JM13	Rabgef1	sp|Q9JM13|RABX5_MOUSE Rab5 GDP/GTP exchange factor OS=Mus musculus OX=10090 GN=Rabgef1 PE=1 SV=1	1	6	6	6	15.9	56.868	Q9JM13	FALSE	0	-0.527431	0.0503289	-0.238551	0.949806	0.0897901
Foxo3	13.775	14.0091	13.8753	13.6806	12.9466	13.6595	Q9WVH4	Foxo3	sp|Q9WVH4|FOXO3_MOUSE Forkhead box protein O3 OS=Mus musculus OX=10090 GN=Foxo3 PE=1 SV=1	1	2	2	2	6	71.064	Q9WVH4	FALSE	0	-1.01193	0.0968585	-0.457536	0.949887	0.0899391
Sphkap	15.6599	15.5191	15.4836	15.5252	15.0324	15.1122	Q6NSW3	Sphkap	sp|Q6NSW3|SPKAP_MOUSE A-kinase anchor protein SPHKAP OS=Mus musculus OX=10090 GN=Sphkap PE=1 SV=2	1	20	20	20	18.3	185.09	Q6NSW3	FALSE	0	-0.731939	0.0700873	-0.330926	0.949898	0.0899589
Acadvl	17.1277	16.9609	16.918	17.2065	17.2964	17.1885	P50544	Acadvl	sp|P50544|ACADV_MOUSE Very long-chain specific acyl-CoA dehydrogenase, mitochondrial OS=Mus musculus OX=10090 GN=Acadvl PE=1 SV=3	1	14	14	14	32.6	70.875	P50544	FALSE	0	-0.0485685	0.50509	0.228261	0.950009	0.0901634
Arfgef2	16.1835	16.0988	15.9132	15.7118	15.4432	15.9889	A2A5R2	Arfgef2	sp|A2A5R2|BIG2_MOUSE Brefeldin A-inhibited guanine nucleotide-exchange protein 2 OS=Mus musculus OX=10090 GN=Arfgef2 PE=1 SV=1	1	25	25	18	20.4	202.24	A2A5R2	FALSE	0	-0.775672	0.0746339	-0.350519	0.950026	0.0901941
Rtn4ip1	14.4545	14.5267	14.3079	14.6133	12.9066	12.5366	Q924D0	Rtn4ip1	sp|Q924D0|RT4I1_MOUSE Reticulon-4-interacting protein 1, mitochondrial OS=Mus musculus OX=10090 GN=Rtn4ip1 PE=1 SV=2	1	4	4	4	15.2	43.371	Q924D0	TRUE	2	-2.38567	0.230621	-1.07753	0.95015	0.0904234
Plcg1	15.6658	15.0436	15.4776	12.4177	13.2157	15.6403	Q62077	Plcg1	sp|Q62077|PLCG1_MOUSE 1-phosphatidylinositol 4,5-bisphosphate phosphodiesterase gamma-1 OS=Mus musculus OX=10090 GN=Plcg1 PE=1 SV=2	1	3	3	3	3.2	149.67	Q62077	TRUE	2	-3.62623	0.350648	-1.63779	0.950158	0.090438
Cacna2d3	13.0568	13.3282	13.5229	13.4506	13.7905	13.683	Q9Z1L5	Cacna2d3	sp|Q9Z1L5|CA2D3_MOUSE Voltage-dependent calcium channel subunit alpha-2/delta-3 OS=Mus musculus OX=10090 GN=Cacna2d3 PE=1 SV=1	1	6	6	6	7.6	122.78	Q9Z1L5	FALSE	0	-0.072696	0.75017	0.338737	0.950215	0.0905442
Dgke	16.7803	16.9102	17.0354	17.1092	17.6451	17.0981	Q9R1C6	Dgke	sp|Q9R1C6|DGKE_MOUSE Diacylglycerol kinase epsilon OS=Mus musculus OX=10090 GN=Dgke PE=1 SV=1	1	19	19	19	47.7	63.634	Q9R1C6	FALSE	0	-0.0806824	0.83161	0.375464	0.950246	0.0906021
Shank2	14.5676	15.2534	14.9592	14.3232	13.4207	14.7684	Q80Z38	Shank2	sp|Q80Z38|SHAN2_MOUSE SH3 and multiple ankyrin repeat domains protein 2 OS=Mus musculus OX=10090 GN=Shank2 PE=1 SV=2	1	8	8	8	8.6	158.97	Q80Z38	FALSE	0	-1.67445	0.162531	-0.755962	0.950259	0.0906252
Q9D7E4	12.9298	13.28	14.0544	13.061	12.7707	12.5387	Q9D7E4		sp|Q9D7E4|CS025_MOUSE UPF0449 protein C19orf25 homolog OS=Mus musculus OX=10090 PE=1 SV=1	1	2	2	2	39.4	12.111	Q9D7E4	TRUE	4	-1.39909	0.136536	-0.631277	0.950402	0.090893
Hspb6	13.3409	13.1893	13.1021	12.8263	13.1533	12.4879	Q5EBG6	Hspb6	sp|Q5EBG6|HSPB6_MOUSE Heat shock protein beta-6 OS=Mus musculus OX=10090 GN=Hspb6 PE=1 SV=1	1	2	2	2	14.8	17.521	Q5EBG6	TRUE	1	-0.860678	0.0841254	-0.388276	0.950444	0.0909718
Clu	16.0116	15.8479	16.4251	16.4551	16.7627	16.2966	Q06890	Clu	sp|Q06890|CLUS_MOUSE Clusterin OS=Mus musculus OX=10090 GN=Clu PE=1 SV=1	1	7	7	7	21.9	51.655	Q06890	FALSE	0	-0.0890509	0.90893	0.409939	0.950507	0.0910896
Agfg2	12.4708	16.4379	12.9678	15.8789	15.9524	16.2529	Q80WC7	Agfg2	sp|Q80WC7|AGFG2_MOUSE Arf-GAP domain and FG repeat-containing protein 2 OS=Mus musculus OX=10090 GN=Agfg2 PE=1 SV=1	1	3	3	3	7.7	48.967	Q80WC7	TRUE	2	-0.450062	4.58852	2.06923	0.950537	0.0911465
Actn4	17.9927	17.9437	18.1409	18.315	18.2687	18.1751	P57780	Actn4	sp|P57780|ACTN4_MOUSE Alpha-actinin-4 OS=Mus musculus OX=10090 GN=Actn4 PE=1 SV=1	1	50	50	31	64.8	104.98	P57780	FALSE	0	-0.0496502	0.504038	0.227194	0.950651	0.0913621
Gfus	16.31	16.0632	15.5566	15.5179	14.4378	15.685	P23591	Gfus	sp|P23591|FCL_MOUSE GDP-L-fucose synthase OS=Mus musculus OX=10090 GN=Gfus PE=1 SV=3	1	5	5	5	22.1	35.877	P23591	FALSE	0	-1.6931	0.16709	-0.763006	0.950701	0.0914564
Psmc1	17.4833	17.3593	17.1203	17.0419	16.9355	17.147	P62192	Psmc1	sp|P62192|PRS4_MOUSE 26S proteasome regulatory subunit 4 OS=Mus musculus OX=10090 GN=Psmc1 PE=1 SV=1	1	18	18	18	53.4	49.184	P62192	FALSE	0	-0.620365	0.0613215	-0.279522	0.950743	0.091538
Golph3	16.0943	16.0698	16.1752	16.1428	14.6964	15.3567	Q9CRA5;Q8R088	Golph3	sp|Q9CRA5|GOLP3_MOUSE Golgi phosphoprotein 3 OS=Mus musculus OX=10090 GN=Golph3 PE=1 SV=1	2	5	5	5	24.5	33.752	Q9CRA5	FALSE	0	-1.58634	0.157409	-0.714467	0.950846	0.0917334
Copg2	16.4353	16.454	16.3485	16.1971	16.0975	16.2848	Q9QXK3	Copg2	sp|Q9QXK3|COPG2_MOUSE Coatomer subunit gamma-2 OS=Mus musculus OX=10090 GN=Copg2 PE=1 SV=1	1	18	16	16	30.2	97.679	Q9QXK3	FALSE	0	-0.487349	0.0483839	-0.219483	0.95086	0.0917603
Rbm15	16.9087	17.2091	17.3894	17.4543	17.5331	17.4335	Q0VBL3	Rbm15	sp|Q0VBL3|RBM15_MOUSE RNA-binding protein 15 OS=Mus musculus OX=10090 GN=Rbm15 PE=1 SV=1	1	12	12	12	19.9	105.72	Q0VBL3	FALSE	0	-0.0672913	0.676359	0.304534	0.950917	0.0918688
Farp2	13.8818	14.1321	13.9886	14.304	14.2619	14.1527	Q91VS8	Farp2	sp|Q91VS8|FARP2_MOUSE FERM, ARHGEF and pleckstrin domain-containing protein 2 OS=Mus musculus OX=10090 GN=Farp2 PE=1 SV=2	1	8	8	8	10.2	121.28	Q91VS8	FALSE	0	-0.0528532	0.530198	0.238672	0.950969	0.0919694
Cmtr1	15.4287	15.5505	15.2003	15.0643	15.0152	15.2529	Q9DBC3	Cmtr1	sp|Q9DBC3|CMTR1_MOUSE Cap-specific mRNA (nucleoside-2-O-)-methyltransferase 1 OS=Mus musculus OX=10090 GN=Cmtr1 PE=1 SV=1	1	16	16	16	25	95.675	Q9DBC3	FALSE	0	-0.627361	0.0626272	-0.282367	0.951007	0.0920419
Tardbp	19.2143	19.2715	19.409	19.4448	19.892	19.5028	Q921F2	Tardbp	sp|Q921F2|TADBP_MOUSE TAR DNA-binding protein 43 OS=Mus musculus OX=10090 GN=Tardbp PE=1 SV=1	1	14	14	14	43.5	44.547	Q921F2	FALSE	0	-0.0699229	0.69985	0.314963	0.951029	0.0920857
Arxes2	15.9939	15.7687	16.228	16.2384	16.6408	16.2162	C0HK80;C0HK79	Arxes2; Arxes1	sp|C0HK80|ARXS2_MOUSE Adipocyte-related X-chromosome expressed sequence 2 OS=Mus musculus OX=10090 GN=Arxes2 PE=1 SV=1;sp|C0HK79|ARXS1_MOUSE Adipocyte-related X-chromosome expressed sequence 1 OS=Mus musculus OX=10090 GN=Arxes1 PE=1 SV=1	2	4	4	4	26.1	20.146	C0HK80	FALSE	0	-0.0817795	0.81831	0.368265	0.951036	0.092099
Vps50	14.5831	14.5364	14.2706	14.1706	13.32	14.2532	Q8CI71	Vps50	sp|Q8CI71|VPS50_MOUSE Syndetin OS=Mus musculus OX=10090 GN=Vps50 PE=1 SV=2	1	10	10	10	14.6	111.17	Q8CI71	FALSE	0	-1.21966	0.12217	-0.548743	0.951098	0.092218
Rps18	18.5931	18.5485	18.2485	18.5938	18.9468	18.7813	P62270	Rps18	sp|P62270|RS18_MOUSE 40S ribosomal protein S18 OS=Mus musculus OX=10090 GN=Rps18 PE=1 SV=3	1	10	10	10	53.3	17.718	P62270	FALSE	0	-0.0693402	0.690531	0.310596	0.951164	0.0923461
Cep170b	14.7056	14.6976	14.355	12.7914	14.8014	12.7252	Q80U49	Cep170b	sp|Q80U49|C170B_MOUSE Centrosomal protein of 170 kDa protein B OS=Mus musculus OX=10090 GN=Cep170b PE=1 SV=2	1	3	3	3	3	170.82	Q80U49	TRUE	2	-2.54995	0.256537	-1.14671	0.951214	0.0924439
Stx7	16.2369	16.4783	16.5362	16.5329	16.9794	16.71	O70439	Stx7	sp|O70439|STX7_MOUSE Syntaxin-7 OS=Mus musculus OX=10090 GN=Stx7 PE=1 SV=3	1	6	6	6	29.5	29.82	O70439	FALSE	0	-0.0725517	0.71983	0.323639	0.951264	0.0925398
Ckm	13.9044	16.0571	12.7444	12.6897	12.4623	12.7413	P07310	Ckm	sp|P07310|KCRM_MOUSE Creatine kinase M-type OS=Mus musculus OX=10090 GN=Ckm PE=1 SV=1	1	7	5	5	26.8	43.044	P07310	TRUE	4	-3.56867	0.360285	-1.6042	0.951308	0.0926265
Tlcd3b	17.0228	16.0806	16.9293	17.6787	18.0371	16.7603	Q7TNV1	Tlcd3b	sp|Q7TNV1|TLC3B_MOUSE Ceramide synthase OS=Mus musculus OX=10090 GN=Tlcd3b PE=1 SV=2	1	4	4	4	21.1	30.777	Q7TNV1	FALSE	0	-0.183044	1.81192	0.814439	0.951325	0.09266
Snw1	16.8704	17.079	17.155	17.1932	17.6053	17.256	Q9CSN1	Snw1	sp|Q9CSN1|SNW1_MOUSE SNW domain-containing protein 1 OS=Mus musculus OX=10090 GN=Snw1 PE=1 SV=3	1	16	16	16	43.7	61.475	Q9CSN1	FALSE	0	-0.0713788	0.704772	0.316696	0.951393	0.0927933
Ublcp1	15.704	15.6943	15.4854	15.4006	14.9937	15.4852	Q8BGR9	Ublcp1	sp|Q8BGR9|UBCP1_MOUSE Ubiquitin-like domain-containing CTD phosphatase 1 OS=Mus musculus OX=10090 GN=Ublcp1 PE=1 SV=1	1	7	7	7	25.5	36.836	Q8BGR9	FALSE	0	-0.745076	0.075614	-0.334731	0.951448	0.0929
Nop58	17.439	17.5878	17.6965	17.7445	17.9351	17.784	Q6DFW4	Nop58	sp|Q6DFW4|NOP58_MOUSE Nucleolar protein 58 OS=Mus musculus OX=10090 GN=Nop58 PE=1 SV=1	1	20	20	20	52.2	60.342	Q6DFW4	FALSE	0	-0.0559368	0.54946	0.246762	0.951532	0.0930653
Capza2	18.2501	18.2802	18.2099	18.1099	17.8108	18.0736	P47754	Capza2	sp|P47754|CAZA2_MOUSE F-actin-capping protein subunit alpha-2 OS=Mus musculus OX=10090 GN=Capza2 PE=1 SV=3	1	13	13	11	66.8	32.967	P47754	FALSE	0	-0.553657	0.0563664	-0.248645	0.951533	0.0930675
Mcf2l	12.8526	14.0441	14.0754	12.7222	13.1804	12.9166	Q64096	Mcf2l	sp|Q64096|MCF2L_MOUSE Guanine nucleotide exchange factor DBS OS=Mus musculus OX=10090 GN=Mcf2l PE=1 SV=2	1	3	3	3	3.6	129.11	Q64096	TRUE	4	-1.59829	0.162918	-0.717688	0.951566	0.0931323
Ptpn23	15.3589	15.2963	15.0439	14.8855	14.9231	15.0865	Q6PB44	Ptpn23	sp|Q6PB44|PTN23_MOUSE Tyrosine-protein phosphatase non-receptor type 23 OS=Mus musculus OX=10090 GN=Ptpn23 PE=1 SV=2	1	16	16	16	13	185.21	Q6PB44	FALSE	0	-0.596909	0.0608928	-0.268008	0.951587	0.0931746
Dct	13.6246	12.9154	15.0516	16.2732	14.5224	14.8737	P29812	Dct	sp|P29812|TYRP2_MOUSE L-dopachrome tautomerase OS=Mus musculus OX=10090 GN=Dct PE=1 SV=2	1	8	8	8	19.5	58.51	P29812	TRUE	1	-0.308906	3.02735	1.35922	0.951593	0.0931875
Spred1	13.3939	13.6994	13.4636	13.5068	12.9649	12.5797	Q924S8	Spred1	sp|Q924S8|SPRE1_MOUSE Sprouty-related, EVH1 domain-containing protein 1 OS=Mus musculus OX=10090 GN=Spred1 PE=1 SV=1	1	3	3	3	12.6	50.664	Q924S8	TRUE	2	-1.11802	0.114373	-0.501824	0.951662	0.0933233
Rab18	17.2923	17.2294	17.4351	17.4358	17.8998	17.5597	P35293	Rab18	sp|P35293|RAB18_MOUSE Ras-related protein Rab-18 OS=Mus musculus OX=10090 GN=Rab18 PE=1 SV=2	1	8	8	8	49	23.035	P35293	FALSE	0	-0.0714895	0.697177	0.312844	0.951725	0.0934494
Baiap2	12.8947	13.6072	13.5724	13.1976	12.7516	12.5416	Q8BKX1	Baiap2	sp|Q8BKX1|BAIP2_MOUSE Brain-specific angiogenesis inhibitor 1-associated protein 2 OS=Mus musculus OX=10090 GN=Baiap2 PE=1 SV=2	1	3	3	3	6.7	59.236	Q8BKX1	TRUE	1	-1.17678	0.121149	-0.527816	0.951832	0.0936624
Rpl13	17.8578	18.0148	16.973	17.9936	18.7239	18.1358	P47963	Rpl13	sp|P47963|RL13_MOUSE 60S ribosomal protein L13 OS=Mus musculus OX=10090 GN=Rpl13 PE=1 SV=3	1	9	9	9	42.2	24.305	P47963	FALSE	0	-0.153809	1.49224	0.669214	0.951864	0.0937266
Add3	18.3455	18.4011	18.4626	18.4803	18.8371	18.6735	Q9QYB5	Add3	sp|Q9QYB5|ADDG_MOUSE Gamma-adducin OS=Mus musculus OX=10090 GN=Add3 PE=1 SV=2	1	20	20	20	40.5	78.776	Q9QYB5	FALSE	0	-0.0602978	0.581506	0.260604	0.952025	0.0940505
Armc10	17.2883	17.0417	17.0109	16.9299	16.6179	16.9194	Q9D0L7	Armc10	sp|Q9D0L7|ARM10_MOUSE Armadillo repeat-containing protein 10 OS=Mus musculus OX=10090 GN=Armc10 PE=1 SV=1	1	7	7	7	31.4	33.31	Q9D0L7	FALSE	0	-0.649796	0.0674077	-0.291194	0.952037	0.0940737
P4ha1	14.2659	14.0407	15.0356	14.0254	13.5084	14.0228	Q60715	P4ha1	sp|Q60715|P4HA1_MOUSE Prolyl 4-hydroxylase subunit alpha-1 OS=Mus musculus OX=10090 GN=P4ha1 PE=1 SV=2	1	6	6	6	15.4	60.909	Q60715	FALSE	0	-1.32845	0.138069	-0.595191	0.952087	0.0941764
Ppp1ca	16.4199	16.411	16.3742	16.4133	16.9912	16.8158	P62137	Ppp1ca	sp|P62137|PP1A_MOUSE Serine/threonine-protein phosphatase PP1-alpha catalytic subunit OS=Mus musculus OX=10090 GN=Ppp1ca PE=1 SV=1	1	15	4	4	59.1	37.54	P62137	FALSE	0	-0.0785315	0.755362	0.338415	0.952096	0.0941935
Specc1l	13.533	12.5783	13.9493	12.5608	12.3258	12.9386	Q2KN98	Specc1l	sp|Q2KN98|CYTSA_MOUSE Cytospin-A OS=Mus musculus OX=10090 GN=Specc1l PE=1 SV=1	1	3	3	3	5.8	124.49	Q2KN98	TRUE	4	-1.66345	0.173148	-0.745153	0.952128	0.0942584
Itgb1	16.0722	16.0146	16.711	16.6584	16.9283	16.5551	P09055	Itgb1	sp|P09055|ITB1_MOUSE Integrin beta-1 OS=Mus musculus OX=10090 GN=Itgb1 PE=1 SV=1	1	19	19	19	31.6	88.231	P09055	FALSE	0	-0.104153	1.00016	0.448003	0.95214	0.094283
Ykt6	14.8336	14.787	14.3515	14.4236	14.3227	14.2523	Q9CQW1	Ykt6	sp|Q9CQW1|YKT6_MOUSE Synaptobrevin homolog YKT6 OS=Mus musculus OX=10090 GN=Ykt6 PE=1 SV=1	1	4	4	4	27.3	22.314	Q9CQW1	FALSE	0	-0.724654	0.0756543	-0.3245	0.952208	0.0944217
Bola2	15.2567	15.3565	14.9081	15.0275	14.2847	14.821	Q8BGS2	Bola2	sp|Q8BGS2|BOLA2_MOUSE BolA-like protein 2 OS=Mus musculus OX=10090 GN=Bola2 PE=1 SV=1	1	3	3	3	44.2	10.214	Q8BGS2	FALSE	0	-1.03372	0.108359	-0.462683	0.952317	0.0946439
Nosip	15.6514	15.5192	15.7931	15.4217	15.4536	15.3923	Q9D6T0	Nosip	sp|Q9D6T0|NOSIP_MOUSE Nitric oxide synthase-interacting protein OS=Mus musculus OX=10090 GN=Nosip PE=1 SV=1	1	6	6	6	25.2	33.209	Q9D6T0	FALSE	0	-0.51855	0.0544731	-0.232039	0.952375	0.0947624
Pdzd11	16.024	15.9472	16.1699	16.4956	16.3522	16.1289	Q9CZG9	Pdzd11	sp|Q9CZG9|PDZ11_MOUSE PDZ domain-containing protein 11 OS=Mus musculus OX=10090 GN=Pdzd11 PE=1 SV=1	1	6	6	6	69.3	16.182	Q9CZG9	FALSE	0	-0.0656088	0.622755	0.278573	0.952453	0.0949222
Ipo7	16.7347	16.7455	16.4115	16.293	16.2976	16.4698	Q9EPL8;Q7TMY7	Ipo7	sp|Q9EPL8|IPO7_MOUSE Importin-7 OS=Mus musculus OX=10090 GN=Ipo7 PE=1 SV=2	2	23	23	23	29.8	119.49	Q9EPL8	FALSE	0	-0.619813	0.0656254	-0.277094	0.952587	0.0951999
Dner	13.5742	13.493	13.5397	13.8669	13.7391	13.6564	Q8JZM4	Dner	sp|Q8JZM4|DNER_MOUSE Delta and Notch-like epidermal growth factor-related receptor OS=Mus musculus OX=10090 GN=Dner PE=1 SV=1	1	3	3	3	4.6	78.747	Q8JZM4	FALSE	0	-0.0517542	0.488663	0.218455	0.952595	0.095216
Znf691	12.5266	12.1063	12.8531	12.0252	12.2134	12.0114	Q3TDE8	Znf691	sp|Q3TDE8|ZN691_MOUSE Zinc finger protein 691 OS=Mus musculus OX=10090 GN=Znf691 PE=2 SV=1	1	2	2	2	9.5	32.198	Q3TDE8	TRUE	1	-0.921851	0.0979411	-0.411955	0.95268	0.0953925
Rpl7a	18.4368	18.4375	17.4683	18.5025	19.0295	18.6446	P12970	Rpl7a	sp|P12970|RL7A_MOUSE 60S ribosomal protein L7a OS=Mus musculus OX=10090 GN=Rpl7a PE=1 SV=2	1	16	16	16	54.5	29.976	P12970	FALSE	0	-0.145609	1.36821	0.611302	0.952725	0.0954871
Elfn1	15.586	15.8245	15.7395	15.6204	14.7527	15.364	Q8C8T7	Elfn1	sp|Q8C8T7|ELFN1_MOUSE Protein ELFN1 OS=Mus musculus OX=10090 GN=Elfn1 PE=2 SV=1	1	9	7	7	17.8	90.814	Q8C8T7	FALSE	0	-1.05467	0.11271	-0.470979	0.952838	0.0957226
Clta	17.7667	17.9019	17.5456	17.7934	19.35	18.3949	O08585	Clta	sp|O08585|CLCA_MOUSE Clathrin light chain A OS=Mus musculus OX=10090 GN=Clta PE=1 SV=2	1	5	5	5	17.4	25.604	O08585	FALSE	0	-0.185475	1.73484	0.774682	0.952849	0.095746
Osbp2	14.5199	14.0662	13.7971	13.787	13.513	13.8212	Q5QNQ6	Osbp2	sp|Q5QNQ6|OSBP2_MOUSE Oxysterol-binding protein 2 OS=Mus musculus OX=10090 GN=Osbp2 PE=1 SV=1	1	6	5	5	8.1	101.35	Q5QNQ6	FALSE	0	-0.942371	0.100937	-0.420717	0.952899	0.0958506
Rims1	15.8648	15.6219	15.9016	15.7544	14.8095	15.3224	Q99NE5	Rims1	sp|Q99NE5|RIMS1_MOUSE Regulating synaptic membrane exocytosis protein 1 OS=Mus musculus OX=10090 GN=Rims1 PE=1 SV=2	1	8	8	8	8.1	163.16	Q99NE5	FALSE	0	-1.12155	0.120235	-0.500659	0.952923	0.0959009
Eefsec	14.2858	14.1137	14.4467	14.3657	12.7705	13.331	Q9JHW4	Eefsec	sp|Q9JHW4|SELB_MOUSE Selenocysteine-specific elongation factor OS=Mus musculus OX=10090 GN=Eefsec PE=1 SV=2	1	6	6	6	16.3	63.538	Q9JHW4	TRUE	1	-1.77663	0.190653	-0.792989	0.95295	0.0959579
Cdc40	14.6381	14.5887	14.8651	14.934	15.3371	14.8402	Q9DC48	Cdc40	sp|Q9DC48|PRP17_MOUSE Pre-mRNA-processing factor 17 OS=Mus musculus OX=10090 GN=Cdc40 PE=1 SV=1	1	13	13	13	31.4	65.46	Q9DC48	FALSE	0	-0.0819615	0.761623	0.339831	0.953026	0.0961186
Pitrm1	15.4189	15.4071	14.9495	15.8169	15.6324	15.4178	Q8K411	Pitrm1	sp|Q8K411|PREP_MOUSE Presequence protease, mitochondrial OS=Mus musculus OX=10090 GN=Pitrm1 PE=1 SV=1	1	10	10	10	13.7	117.37	Q8K411	FALSE	0	-0.088649	0.816374	0.363862	0.95327	0.0966372
Plxnb2	16.2733	16.2195	16.6075	16.6589	16.6629	16.6015	B2RXS4;Q3UH93	Plxnb2	sp|B2RXS4|PLXB2_MOUSE Plexin-B2 OS=Mus musculus OX=10090 GN=Plxnb2 PE=1 SV=1	2	43	43	42	31.4	206.23	B2RXS4	FALSE	0	-0.0668484	0.615493	0.274322	0.953275	0.0966483
Klc2	14.4967	14.4252	14.282	14.0486	13.7887	14.3509	O88448	Klc2	sp|O88448|KLC2_MOUSE Kinesin light chain 2 OS=Mus musculus OX=10090 GN=Klc2 PE=1 SV=1	1	9	4	4	20.2	66.662	O88448	FALSE	0	-0.759854	0.0826989	-0.338577	0.953331	0.0967687
Gpm6a	20.776	20.8824	20.9358	20.9953	21.3959	21.0601	P35802	Gpm6a	sp|P35802|GPM6A_MOUSE Neuronal membrane glycoprotein M6-a OS=Mus musculus OX=10090 GN=Gpm6a PE=1 SV=1	1	9	9	9	22.7	31.149	P35802	FALSE	0	-0.0698199	0.641199	0.28569	0.953344	0.0967977
Pcif1	16.212	16.1183	16.236	16.0139	15.4871	16.0237	P59114	Pcif1	sp|P59114|CAPAM_MOUSE mRNA (2-O-methyladenosine-N(6)-)-methyltransferase OS=Mus musculus OX=10090 GN=Pcif1 PE=1 SV=1	1	13	13	13	27.1	80.504	P59114	FALSE	0	-0.779519	0.0849789	-0.34727	0.953375	0.0968645
Mrpl11	12.3731	14.7401	15.3675	15.4626	15.8297	15.6497	Q9CQF0	Mrpl11	sp|Q9CQF0|RM11_MOUSE 39S ribosomal protein L11, mitochondrial OS=Mus musculus OX=10090 GN=Mrpl11 PE=1 SV=1	1	3	3	3	22.9	20.68	Q9CQF0	TRUE	1	-0.365355	3.33945	1.48705	0.953472	0.0970736
Gtpbp4	15.3584	15.3778	15.387	15.487	15.8155	15.5643	Q99ME9	Gtpbp4	sp|Q99ME9|GTPB4_MOUSE GTP-binding protein 4 OS=Mus musculus OX=10090 GN=Gtpbp4 PE=1 SV=3	1	19	19	19	35	74.112	Q99ME9	FALSE	0	-0.0610985	0.556856	0.247879	0.95355	0.0972419
Ccdc88a	14.0652	13.429	13.3638	13.156	12.417	13.4068	Q5SNZ0	Ccdc88a	sp|Q5SNZ0|GRDN_MOUSE Girdin OS=Mus musculus OX=10090 GN=Ccdc88a PE=1 SV=2	1	6	6	6	4.3	215.92	Q5SNZ0	TRUE	1	-1.40703	0.154978	-0.626028	0.953655	0.0974695
Ccdc85c	13.7006	13.6426	13.7506	13.4907	13.3578	13.5806	E9Q6B2	Ccdc85c	sp|E9Q6B2|CC85C_MOUSE Coiled-coil domain-containing protein 85C OS=Mus musculus OX=10090 GN=Ccdc85c PE=1 SV=1	1	6	6	6	19.8	45.333	E9Q6B2	FALSE	0	-0.498114	0.054959	-0.221577	0.953701	0.0975709
Arfgap3	14.0837	13.766	14.0147	13.8664	13.1051	13.5951	Q9D8S3	Arfgap3	sp|Q9D8S3|ARFG3_MOUSE ADP-ribosylation factor GTPase-activating protein 3 OS=Mus musculus OX=10090 GN=Arfgap3 PE=1 SV=2	1	3	3	3	7.6	57.455	Q9D8S3	TRUE	1	-0.972908	0.107658	-0.432625	0.95378	0.097744
Pih1d1	14.8147	14.6319	14.632	12.893	13.0821	14.924	Q9CQJ2	Pih1d1	sp|Q9CQJ2|PIHD1_MOUSE PIH1 domain-containing protein 1 OS=Mus musculus OX=10090 GN=Pih1d1 PE=1 SV=1	1	2	2	2	11.7	32.208	Q9CQJ2	TRUE	2	-2.38353	0.263763	-1.05988	0.953781	0.0977464
Timmdc1	12.8009	14.0845	13.7516	14.0276	14.625	14.1155	Q8BUY5	Timmdc1	sp|Q8BUY5|TIDC1_MOUSE Complex I assembly factor TIMMDC1, mitochondrial OS=Mus musculus OX=10090 GN=Timmdc1 PE=1 SV=1	1	3	3	3	11.6	31.791	Q8BUY5	TRUE	1	-0.176946	1.59771	0.71038	0.953803	0.0977943
Gspt1	15.9419	16.0134	15.5222	15.5798	15.5238	15.4158	Q8R050;Q149F3	Gspt1	sp|Q8R050|ERF3A_MOUSE Eukaryotic peptide chain release factor GTP-binding subunit ERF3A OS=Mus musculus OX=10090 GN=Gspt1 PE=1 SV=2	2	10	10	10	23.3	68.625	Q8R050	FALSE	0	-0.71828	0.0795568	-0.319361	0.953806	0.0977997
Aqp4	19.4722	19.7046	19.7605	20.0196	19.7932	19.8984	P55088	Aqp4	sp|P55088|AQP4_MOUSE Aquaporin-4 OS=Mus musculus OX=10090 GN=Aqp4 PE=1 SV=2	1	7	7	7	19.5	34.436	P55088	FALSE	0	-0.0647412	0.580642	0.25795	0.953986	0.0981976
Vsnl1	18.6837	18.7529	18.8281	18.8245	19.1763	19.0402	P62761	Vsnl1	sp|P62761|VISL1_MOUSE Visinin-like protein 1 OS=Mus musculus OX=10090 GN=Vsnl1 PE=1 SV=2	1	12	12	10	65.4	22.142	P62761	FALSE	0	-0.0649674	0.582416	0.258724	0.953998	0.0982239
Mcfd2	16.1236	16.2	16.5283	16.0169	15.5615	16.1149	Q8K5B2	Mcfd2	sp|Q8K5B2|MCFD2_MOUSE Multiple coagulation factor deficiency protein 2 homolog OS=Mus musculus OX=10090 GN=Mcfd2 PE=1 SV=1	1	2	2	2	28.3	16.168	Q8K5B2	FALSE	0	-0.869943	0.0975384	-0.386202	0.954137	0.0985328
Cyb5b	18.451	18.5882	18.6981	18.6489	19.0665	18.9032	Q9CQX2	Cyb5b	sp|Q9CQX2|CYB5B_MOUSE Cytochrome b5 type B OS=Mus musculus OX=10090 GN=Cyb5b PE=1 SV=1	1	6	6	6	56.2	16.318	Q9CQX2	FALSE	0	-0.0742367	0.661689	0.293726	0.954154	0.0985719
H1-5	22.008	22.5124	19.6857	22.5068	23.5802	22.6313	P43276	H1-5	sp|P43276|H15_MOUSE Histone H1.5 OS=Mus musculus OX=10090 GN=H1-5 PE=1 SV=2	1	15	9	9	38.6	22.576	P43276	FALSE	0	-0.380572	3.38876	1.50409	0.954181	0.0986321
Emd	15.6759	15.9051	15.9159	16.1356	15.9999	16.0655	O08579	Emd	sp|O08579|EMD_MOUSE Emerin OS=Mus musculus OX=10090 GN=Emd PE=1 SV=1	1	9	9	9	46.3	29.435	O08579	FALSE	0	-0.0594154	0.528718	0.234651	0.954199	0.0986711
Cyfip1	14.0478	13.2394	13.7375	13.4529	12.7399	13.2189	Q7TMB8	Cyfip1	sp|Q7TMB8|CYFP1_MOUSE Cytoplasmic FMR1-interacting protein 1 OS=Mus musculus OX=10090 GN=Cyfip1 PE=1 SV=1	1	22	7	7	21.4	145.24	Q7TMB8	TRUE	1	-1.21175	0.136358	-0.537695	0.954236	0.0987542
Gls	18.2207	18.1244	17.9531	18.0003	17.7898	17.7188	D3Z7P3	Gls	sp|D3Z7P3|GLSK_MOUSE Glutaminase kidney isoform, mitochondrial OS=Mus musculus OX=10090 GN=Gls PE=1 SV=1	1	26	26	26	53.4	73.963	D3Z7P3	FALSE	0	-0.593208	0.0669083	-0.26315	0.954298	0.0988953
Galnt17	13.5385	13.6212	14.1538	13.626	13.3131	12.9221	Q7TT15	Galnt17	sp|Q7TT15|GLT17_MOUSE Polypeptide N-acetylgalactosaminyltransferase 17 OS=Mus musculus OX=10090 GN=Galnt17 PE=1 SV=1	1	5	5	5	11	67.69	Q7TT15	FALSE	0	-1.09306	0.124804	-0.484126	0.954631	0.0996489
Kif5c	15.9497	15.9125	15.6614	15.5511	15.4772	15.7125	P28738	Kif5c	sp|P28738|KIF5C_MOUSE Kinesin heavy chain isoform 5C OS=Mus musculus OX=10090 GN=Kif5c PE=1 SV=3	1	34	28	25	47.4	109.27	P28738	FALSE	0	-0.589545	0.0676576	-0.260944	0.954769	0.0999671
Ranbp6	15.7188	15.1473	15.2002	14.967	12.3983	14.6862	Q8BIV3	Ranbp6	sp|Q8BIV3|RNBP6_MOUSE Ran-binding protein 6 OS=Mus musculus OX=10090 GN=Ranbp6 PE=1 SV=3	1	6	6	5	7.2	124.59	Q8BIV3	TRUE	1	-3.02358	0.347144	-1.33822	0.954781	0.0999942
Stx6	15.0421	15.0361	15.04	15.1477	15.5156	15.2273	Q9JKK1	Stx6	sp|Q9JKK1|STX6_MOUSE Syntaxin-6 OS=Mus musculus OX=10090 GN=Stx6 PE=1 SV=1	1	5	5	4	26.7	28.996	Q9JKK1	FALSE	0	-0.0678075	0.582786	0.257489	0.955143	0.100836
Znf22	17.429	17.6998	16.0396	17.7603	18.1688	17.8192	Q9ERU3	Znf22	sp|Q9ERU3|ZNF22_MOUSE Zinc finger protein 22 OS=Mus musculus OX=10090 GN=Znf22 PE=1 SV=2	1	7	7	7	36.3	27.294	Q9ERU3	FALSE	0	-0.226566	1.94648	0.859957	0.955154	0.100862
Cdk11b	15.1401	15.1815	15.2435	15.2565	15.8921	15.4746	P24788;Q64434	Cdk11b	sp|P24788|CD11B_MOUSE Cyclin-dependent kinase 11B OS=Mus musculus OX=10090 GN=Cdk11b PE=1 SV=2	2	13	13	13	17.3	91.512	P24788	FALSE	0	-0.093085	0.798433	0.352674	0.955198	0.100965
Snrpa1	16.765	16.5875	17.1799	17.1642	17.6699	17.0497	P57784	Snrpa1	sp|P57784|RU2A_MOUSE U2 small nuclear ribonucleoprotein A OS=Mus musculus OX=10090 GN=Snrpa1 PE=1 SV=2	1	12	12	12	39.6	28.357	P57784	FALSE	0	-0.119296	1.02032	0.450514	0.955276	0.101149
Btbd17	13.1361	13.2382	14.8752	12.5345	12.9817	12.9218	Q9DB72	Btbd17	sp|Q9DB72|BTBDH_MOUSE BTB/POZ domain-containing protein 17 OS=Mus musculus OX=10090 GN=Btbd17 PE=1 SV=1	1	3	3	3	9.6	52.602	Q9DB72	TRUE	2	-2.12316	0.248848	-0.937156	0.955342	0.101307
Atp5f1e	15.2401	16.1292	12.8421	15.243	19.0051	16.9364	P56382	Atp5f1e	sp|P56382|ATP5E_MOUSE ATP synthase subunit epsilon, mitochondrial OS=Mus musculus OX=10090 GN=Atp5f1e PE=1 SV=2	1	2	2	2	28.8	5.8378	P56382	TRUE	1	-0.618153	5.26688	2.32436	0.955379	0.101394
Tbl2	15.7506	15.9016	15.3623	15.7629	16.3677	16.1475	Q9R099	Tbl2	sp|Q9R099|TBL2_MOUSE Transducin beta-like protein 2 OS=Mus musculus OX=10090 GN=Tbl2 PE=1 SV=2	1	8	8	8	24.2	49.583	Q9R099	FALSE	0	-0.112057	0.954422	0.421182	0.955389	0.101418
Snrpf	17.3429	17.6488	17.6408	17.7059	17.8494	17.8462	P62307	Snrpf	sp|P62307|RUXF_MOUSE Small nuclear ribonucleoprotein F OS=Mus musculus OX=10090 GN=Snrpf PE=1 SV=1	1	5	5	5	40.7	9.7251	P62307	FALSE	0	-0.0682148	0.580931	0.256358	0.955393	0.101426
Podxl	14.2919	14.4119	14.5279	14.639	14.8106	14.5332	Q9R0M4	Podxl	sp|Q9R0M4|PODXL_MOUSE Podocalyxin OS=Mus musculus OX=10090 GN=Podxl PE=1 SV=2	1	3	3	3	10.1	53.389	Q9R0M4	FALSE	0	-0.0667576	0.567489	0.250366	0.955442	0.101544
Tcp1	18.0026	17.9633	17.8608	17.6474	17.736	17.8093	P11983	Tcp1	sp|P11983|TCPA_MOUSE T-complex protein 1 subunit alpha OS=Mus musculus OX=10090 GN=Tcp1 PE=1 SV=3	1	30	30	30	68	60.448	P11983	FALSE	0	-0.479116	0.0564764	-0.21132	0.955498	0.101676
Cenpv	17.9675	18.1547	18.2288	18.2883	18.6787	18.292	Q9CXS4	Cenpv	sp|Q9CXS4|CENPV_MOUSE Centromere protein V OS=Mus musculus OX=10090 GN=Cenpv PE=1 SV=2	1	9	9	9	54	27.541	Q9CXS4	FALSE	0	-0.0810138	0.686345	0.302666	0.955535	0.101764
Rpl34	16.3854	16.9716	16.0439	16.7699	19.8782	17.4404	Q9D1R9	Rpl34	sp|Q9D1R9|RL34_MOUSE 60S ribosomal protein L34 OS=Mus musculus OX=10090 GN=Rpl34 PE=1 SV=2	1	4	4	4	28.2	13.293	Q9D1R9	FALSE	0	-0.418241	3.5433	1.56253	0.955535	0.101765
Rbm28	14.3801	12.6508	12.6226	14.1946	14.0364	14.2436	Q8CGC6	Rbm28	sp|Q8CGC6|RBM28_MOUSE RNA-binding protein 28 OS=Mus musculus OX=10090 GN=Rbm28 PE=1 SV=4	1	2	2	2	3.1	84.213	Q8CGC6	TRUE	2	-0.253288	2.13403	0.940369	0.955685	0.102126
Rfc1	14.1722	13.8554	14.3337	14.0612	13.4995	13.6133	P35601	Rfc1	sp|P35601|RFC1_MOUSE Replication factor C subunit 1 OS=Mus musculus OX=10090 GN=Rfc1 PE=1 SV=2	1	6	6	6	7.8	125.98	P35601	FALSE	0	-0.898387	0.106867	-0.39576	0.955745	0.102272
Ptgfrn	13.3636	13.4937	13.8616	13.829	14.0789	13.8019	Q9WV91	Ptgfrn	sp|Q9WV91|FPRP_MOUSE Prostaglandin F2 receptor negative regulator OS=Mus musculus OX=10090 GN=Ptgfrn PE=1 SV=2	1	5	5	5	6.7	98.72	Q9WV91	FALSE	0	-0.0892501	0.749875	0.330312	0.955761	0.102308
Ate1	16.2516	16.104	15.9331	15.9185	15.5271	15.9094	Q9Z2A5	Ate1	sp|Q9Z2A5|ATE1_MOUSE Arginyl-tRNA--protein transferase 1 OS=Mus musculus OX=10090 GN=Ate1 PE=1 SV=2	1	10	10	10	25.8	59.146	Q9Z2A5	FALSE	0	-0.706709	0.0841957	-0.311257	0.955788	0.102373
Fbl	17.9644	18.0405	18.1703	18.1875	18.5453	18.2549	P35550	Fbl	sp|P35550|FBRL_MOUSE rRNA 2-O-methyltransferase fibrillarin OS=Mus musculus OX=10090 GN=Fbl PE=1 SV=2	1	14	14	11	53.8	34.306	P35550	FALSE	0	-0.0734246	0.615096	0.270836	0.955841	0.102503
Scrn3	16.525	16.6628	15.9259	16.0044	15.8233	16.0405	Q3TMH2	Scrn3	sp|Q3TMH2|SCRN3_MOUSE Secernin-3 OS=Mus musculus OX=10090 GN=Scrn3 PE=1 SV=1	1	14	14	14	42.3	47.661	Q3TMH2	FALSE	0	-0.94327	0.112953	-0.415158	0.955926	0.102711
Washc5	14.2931	13.9808	14.1873	14.1169	13.0186	13.6647	Q8C2E7	Washc5	sp|Q8C2E7|WASC5_MOUSE WASH complex subunit 5 OS=Mus musculus OX=10090 GN=Washc5 PE=1 SV=2	1	3	3	3	3.3	134.11	Q8C2E7	TRUE	1	-1.25821	0.150915	-0.553649	0.955971	0.102821
Gatd1	15.943	15.6905	15.7889	15.7292	14.9534	15.4787	Q8BFQ8	Gatd1	sp|Q8BFQ8|GALD1_MOUSE Glutamine amidotransferase-like class 1 domain-containing protein 1 OS=Mus musculus OX=10090 GN=Gatd1 PE=1 SV=1	1	3	3	3	24.5	23.277	Q8BFQ8	FALSE	0	-0.955913	0.115104	-0.420404	0.956078	0.103082
Cct2	18.6542	18.5154	18.3654	18.2306	18.2782	18.3316	P80314	Cct2	sp|P80314|TCPB_MOUSE T-complex protein 1 subunit beta OS=Mus musculus OX=10090 GN=Cct2 PE=1 SV=4	1	27	27	27	69.2	57.477	P80314	FALSE	0	-0.526605	0.0635021	-0.231551	0.956117	0.103179
Slc25a1	16.4207	16.3926	16.5856	16.882	16.6406	16.6172	Q8JZU2	Slc25a1	sp|Q8JZU2|TXTP_MOUSE Tricarboxylate transport protein, mitochondrial OS=Mus musculus OX=10090 GN=Slc25a1 PE=1 SV=1	1	7	7	7	23.2	33.931	Q8JZU2	FALSE	0	-0.0677436	0.561581	0.246919	0.956127	0.103203
Frmd3	13.2085	13.3469	12.6456	12.523	12.5783	12.8519	Q8BHD4	Frmd3	sp|Q8BHD4|FRMD3_MOUSE FERM domain-containing protein 3 OS=Mus musculus OX=10090 GN=Frmd3 PE=2 SV=1	1	3	3	3	7.1	68.447	Q8BHD4	TRUE	2	-0.946551	0.114639	-0.415956	0.956235	0.103472
Ppp6r2	14.9066	14.6848	14.2061	14.3207	13.9203	14.2849	Q8R3Q2	Ppp6r2	sp|Q8R3Q2|PP6R2_MOUSE Serine/threonine-protein phosphatase 6 regulatory subunit 2 OS=Mus musculus OX=10090 GN=Ppp6r2 PE=1 SV=1	1	6	6	6	9.3	100.46	Q8R3Q2	FALSE	0	-0.964741	0.117025	-0.423858	0.956278	0.103578
H2-D1	14.6883	14.7492	15.5425	15.3671	15.5105	15.5315	P01899;P01897;P01896;P01900;P01895;P14430;P14429;P14427;P14431	H2-D1; H2-L	sp|P01899|HA11_MOUSE H-2 class I histocompatibility antigen, D-B alpha chain OS=Mus musculus OX=10090 GN=H2-D1 PE=1 SV=2;sp|P01897|HA1L_MOUSE H-2 class I histocompatibility antigen, L-D alpha chain OS=Mus musculus OX=10090 GN=H2-L PE=1 SV=2	9	9	9	6	30.7	40.836	P01899	FALSE	0	-0.131819	1.08441	0.476298	0.956336	0.103721
Ncam1	20.9585	21.0831	21.2112	21.2196	21.4434	21.3102	P13595	Ncam1	sp|P13595|NCAM1_MOUSE Neural cell adhesion molecule 1 OS=Mus musculus OX=10090 GN=Ncam1 PE=1 SV=3	1	45	45	45	50.9	119.43	P13595	FALSE	0	-0.066492	0.546784	0.240146	0.956346	0.103748
Prpf40b	14.5288	14.5223	14.7769	14.1421	14.3124	14.5208	Q80W14	Prpf40b	sp|Q80W14|PR40B_MOUSE Pre-mRNA-processing factor 40 homolog B OS=Mus musculus OX=10090 GN=Prpf40b PE=1 SV=2	1	6	6	6	10.3	99.299	Q80W14	FALSE	0	-0.647534	0.0790159	-0.284259	0.95644	0.103983
Amigo2	12.8889	13.5678	13.7777	13.1225	12.9689	12.546	Q80ZD9	Amigo2	sp|Q80ZD9|AMGO2_MOUSE Amphoterin-induced protein 2 OS=Mus musculus OX=10090 GN=Amigo2 PE=1 SV=1	1	3	3	3	7.9	57.562	Q80ZD9	TRUE	2	-1.21287	0.148095	-0.532388	0.956458	0.104026
Tomm22	17.8086	17.6252	17.8792	17.6375	17.3399	17.5562	Q9CPQ3	Tomm22	sp|Q9CPQ3|TOM22_MOUSE Mitochondrial import receptor subunit TOM22 homolog OS=Mus musculus OX=10090 GN=Tomm22 PE=1 SV=3	1	5	5	5	62	15.537	Q9CPQ3	FALSE	0	-0.592025	0.0723311	-0.259847	0.956474	0.104067
Atp8a2	14.7196	13.963	14.2156	13.8127	14.0217	13.8428	P98200	Atp8a2	sp|P98200|AT8A2_MOUSE Phospholipid-transporting ATPase IB OS=Mus musculus OX=10090 GN=Atp8a2 PE=1 SV=1	1	12	11	11	13.9	129.42	P98200	FALSE	0	-0.927582	0.113557	-0.407013	0.956529	0.104205
Erp29	17.1407	17.1587	17.2091	17.3279	17.5588	17.3022	P57759	Erp29	sp|P57759|ERP29_MOUSE Endoplasmic reticulum resident protein 29 OS=Mus musculus OX=10090 GN=Erp29 PE=1 SV=2	1	10	10	10	49.2	28.823	P57759	FALSE	0	-0.0632875	0.516853	0.226783	0.956534	0.10422
Micos13	17.7472	18.1161	18.1999	17.7691	16.8492	17.77	Q8R404	Micos13	sp|Q8R404|MIC13_MOUSE MICOS complex subunit MIC13 OS=Mus musculus OX=10090 GN=Micos13 PE=1 SV=1	1	3	3	3	63	13.373	Q8R404	FALSE	0	-1.27273	0.156109	-0.558309	0.956581	0.104337
Kmt5c	15.9986	16.198	16.2149	16.4975	16.3665	16.2639	Q6Q783	Kmt5c	sp|Q6Q783|KMT5C_MOUSE Histone-lysine N-methyltransferase KMT5C OS=Mus musculus OX=10090 GN=Kmt5c PE=1 SV=1	1	15	15	15	42.1	53.159	Q6Q783	FALSE	0	-0.0668361	0.544475	0.238819	0.956602	0.104391
Kcna5	13.011	12.8013	13.2	12.2826	12.8914	12.6954	Q61762	Kcna5	sp|Q61762|KCNA5_MOUSE Potassium voltage-gated channel subfamily A member 5 OS=Mus musculus OX=10090 GN=Kcna5 PE=1 SV=2	1	3	3	3	5.5	66.579	Q61762	TRUE	2	-0.86876	0.1068	-0.38098	0.956642	0.104492
Ctbp1	18.9102	19.1337	19.1144	19.1919	19.486	19.2521	O88712	Ctbp1	sp|O88712|CTBP1_MOUSE C-terminal-binding protein 1 OS=Mus musculus OX=10090 GN=Ctbp1 PE=1 SV=2	1	15	15	12	50.1	47.744	O88712	FALSE	0	-0.072123	0.586623	0.25725	0.956645	0.104499
Apmap	16.6313	16.5883	16.8257	16.9305	17.032	16.8035	Q9D7N9	Apmap	sp|Q9D7N9|APMAP_MOUSE Adipocyte plasma membrane-associated protein OS=Mus musculus OX=10090 GN=Apmap PE=1 SV=1	1	12	12	12	47	46.434	Q9D7N9	FALSE	0	-0.0674173	0.547904	0.240243	0.956667	0.104555
Gldc	15.3759	15.0299	15.8825	16.0634	15.8733	15.7195	Q91W43	Gldc	sp|Q91W43|GCSP_MOUSE Glycine dehydrogenase (decarboxylating), mitochondrial OS=Mus musculus OX=10090 GN=Gldc PE=1 SV=1	1	24	24	24	37.6	113.27	Q91W43	FALSE	0	-0.128019	1.03985	0.455915	0.956682	0.104593
Coro7	15.8886	15.7494	15.3048	15.4181	15.2066	15.2839	Q9D2V7	Coro7	sp|Q9D2V7|CORO7_MOUSE Coronin-7 OS=Mus musculus OX=10090 GN=Coro7 PE=1 SV=2	1	8	8	8	13.6	100.81	Q9D2V7	FALSE	0	-0.786616	0.0971102	-0.344753	0.956757	0.104785
Gpc1	13.8032	13.9565	14.0267	13.8746	13.5989	13.2048	Q9QZF2	Gpc1	sp|Q9QZF2|GPC1_MOUSE Glypican-1 OS=Mus musculus OX=10090 GN=Gpc1 PE=1 SV=1	1	4	4	4	11.1	61.359	Q9QZF2	FALSE	0	-0.843253	0.104537	-0.369358	0.956871	0.105075
Slc38a3	18.4216	18.2348	18.3796	18.4464	19.2425	18.6292	Q9DCP2	Slc38a3	sp|Q9DCP2|S38A3_MOUSE Sodium-coupled neutral amino acid transporter 3 OS=Mus musculus OX=10090 GN=Slc38a3 PE=1 SV=1	1	9	9	9	20.4	55.591	Q9DCP2	FALSE	0	-0.121106	0.975827	0.427361	0.956901	0.105153
Erlin2	17.8556	17.9208	18.1498	18.0779	18.4695	18.2505	Q8BFZ9	Erlin2	sp|Q8BFZ9|ERLN2_MOUSE Erlin-2 OS=Mus musculus OX=10090 GN=Erlin2 PE=1 SV=1	1	18	18	16	54.1	37.872	Q8BFZ9	FALSE	0	-0.0823784	0.663541	0.290581	0.956911	0.105177
Pqbp1	16.3518	16.3139	16.3554	16.3734	17.0071	16.6611	Q91VJ5	Pqbp1	sp|Q91VJ5|PQBP1_MOUSE Polyglutamine-binding protein 1 OS=Mus musculus OX=10090 GN=Pqbp1 PE=1 SV=1	1	6	6	6	33.1	30.597	Q91VJ5	FALSE	0	-0.0967984	0.77718	0.340191	0.956999	0.105404
Raver1	13.6534	13.6619	13.1987	13.4431	12.8545	12.988	Q9CW46	Raver1	sp|Q9CW46|RAVR1_MOUSE Ribonucleoprotein PTB-binding 1 OS=Mus musculus OX=10090 GN=Raver1 PE=1 SV=2	1	3	3	3	7.8	79.381	Q9CW46	TRUE	1	-0.935576	0.11657	-0.409503	0.957009	0.10543
Rmdn1	16.2053	16.1677	16.1653	16.0196	15.9337	16.0154	Q9DCV4	Rmdn1	sp|Q9DCV4|RMD1_MOUSE Regulator of microtubule dynamics protein 1 OS=Mus musculus OX=10090 GN=Rmdn1 PE=1 SV=2	1	4	4	4	18	35	Q9DCV4	FALSE	0	-0.433972	0.0542425	-0.189865	0.957095	0.105653
Polr2e	15.6101	15.5354	15.3813	15.5495	16.3493	15.883	Q80UW8	Polr2e	sp|Q80UW8|RPAB1_MOUSE DNA-directed RNA polymerases I, II, and III subunit RPABC1 OS=Mus musculus OX=10090 GN=Polr2e PE=1 SV=1	1	7	7	7	38.1	24.57	Q80UW8	FALSE	0	-0.11969	0.956381	0.418346	0.957129	0.105742
Synm	14.2455	14.7271	15.4465	15.3051	15.5906	15.2984	Q70IV5	Synm	sp|Q70IV5|SYNEM_MOUSE Synemin OS=Mus musculus OX=10090 GN=Synm PE=1 SV=2	1	18	18	18	16.7	173.21	Q70IV5	FALSE	0	-0.170484	1.35383	0.591673	0.957299	0.106184
Pfkl	19.598	19.5282	19.347	19.0524	19.2362	19.3906	P12382	Pfkl	sp|P12382|PFKAL_MOUSE ATP-dependent 6-phosphofructokinase, liver type OS=Mus musculus OX=10090 GN=Pfkl PE=1 SV=4	1	32	29	27	55.4	85.359	P12382	FALSE	0	-0.605954	0.0766361	-0.264659	0.957416	0.106494
Gabrg2	15.2609	15.1197	15.3204	15.1581	14.7578	14.9675	P22723	Gabrg2	sp|P22723|GBRG2_MOUSE Gamma-aminobutyric acid receptor subunit gamma-2 OS=Mus musculus OX=10090 GN=Gabrg2 PE=1 SV=3	1	6	6	4	17.9	55.098	P22723	FALSE	0	-0.623961	0.0789302	-0.272516	0.957422	0.106509
Cadm2	20.5219	20.8179	20.8708	21.0823	21.0108	20.9015	Q8BLQ9	Cadm2	sp|Q8BLQ9|CADM2_MOUSE Cell adhesion molecule 2 OS=Mus musculus OX=10090 GN=Cadm2 PE=1 SV=2	1	17	17	17	51.7	47.558	Q8BLQ9	FALSE	0	-0.0764045	0.599045	0.26132	0.957647	0.107105
Ogfr	14.3388	13.8964	13.5778	13.3433	13.139	13.8295	Q99PG2	Ogfr	sp|Q99PG2|OGFR_MOUSE Opioid growth factor receptor OS=Mus musculus OX=10090 GN=Ogfr PE=1 SV=1	1	5	5	5	14.4	70.678	Q99PG2	TRUE	1	-1.14768	0.146792	-0.500442	0.957723	0.107311
Ctcf	16.2922	16.2802	16.5549	16.6672	16.685	16.5098	Q61164;A2APF3	Ctcf	sp|Q61164|CTCF_MOUSE Transcriptional repressor CTCF OS=Mus musculus OX=10090 GN=Ctcf PE=1 SV=2	2	22	22	22	33.3	83.745	Q61164	FALSE	0	-0.0719107	0.56177	0.24493	0.957746	0.10737
Safb	17.3787	17.5284	17.512	17.7445	18.0545	17.5355	D3YXK2	Safb	sp|D3YXK2|SAFB1_MOUSE Scaffold attachment factor B1 OS=Mus musculus OX=10090 GN=Safb PE=1 SV=2	1	22	15	15	26.9	105.1	D3YXK2	FALSE	0	-0.0896227	0.699944	0.30516	0.957753	0.10739
Srsf3	18.6982	18.6933	18.3683	18.5087	19.9975	19.3948	P84104	Srsf3	sp|P84104|SRSF3_MOUSE Serine/arginine-rich splicing factor 3 OS=Mus musculus OX=10090 GN=Srsf3 PE=1 SV=1	1	7	6	6	36	19.329	P84104	FALSE	0	-0.209634	1.63704	0.713702	0.957756	0.107398
Fscn2	15.4139	14.5038	14.0787	14.3821	12.7938	13.9209	Q32M02	Fscn2	sp|Q32M02|FSCN2_MOUSE Fascin-2 OS=Mus musculus OX=10090 GN=Fscn2 PE=2 SV=1	1	3	3	3	6.1	55.073	Q32M02	TRUE	1	-2.21915	0.286011	-0.966569	0.957932	0.107872
Ints1	13.7319	13.6055	13.7901	13.832	14.2873	13.8997	Q6P4S8	Ints1	sp|Q6P4S8|INT1_MOUSE Integrator complex subunit 1 OS=Mus musculus OX=10090 GN=Ints1 PE=1 SV=2	1	8	8	8	4.7	245.16	Q6P4S8	FALSE	0	-0.0879407	0.682254	0.297157	0.957935	0.10788
Npc1	14.3963	14.5175	14.3969	14.816	14.9284	14.4501	O35604	Npc1	sp|O35604|NPC1_MOUSE NPC intracellular cholesterol transporter 1 OS=Mus musculus OX=10090 GN=Npc1 PE=1 SV=2	1	4	4	4	3.4	142.88	O35604	FALSE	0	-0.0872882	0.676506	0.294609	0.957962	0.107955
Atrn	12.8313	12.9188	12.9052	13.0264	13.2294	13.0377	Q9WU60	Atrn	sp|Q9WU60|ATRN_MOUSE Attractin OS=Mus musculus OX=10090 GN=Atrn PE=1 SV=3	1	4	4	4	3.7	158.06	Q9WU60	FALSE	0	-0.063178	0.488658	0.21274	0.958017	0.108105
Nat10	15.5431	15.4737	15.7348	15.8031	15.8767	15.7489	Q8K224	Nat10	sp|Q8K224|NAT10_MOUSE RNA cytidine acetyltransferase OS=Mus musculus OX=10090 GN=Nat10 PE=1 SV=1	1	12	12	12	16.5	115.42	Q8K224	FALSE	0	-0.0671062	0.518469	0.225681	0.958047	0.108187
Oxsr1	15.6872	15.4811	15.4486	15.2899	15.046	15.4425	Q6P9R2	Oxsr1	sp|Q6P9R2|OXSR1_MOUSE Serine/threonine-protein kinase OSR1 OS=Mus musculus OX=10090 GN=Oxsr1 PE=1 SV=1	1	8	8	7	19.9	58.213	Q6P9R2	FALSE	0	-0.642258	0.0832199	-0.279519	0.958077	0.108269
Ddi2	15.6784	15.5421	15.0149	15.0306	14.7802	15.2022	A2ADY9	Ddi2	sp|A2ADY9|DDI2_MOUSE Protein DDI1 homolog 2 OS=Mus musculus OX=10090 GN=Ddi2 PE=1 SV=1	1	8	8	8	31.3	44.59	A2ADY9	FALSE	0	-0.936526	0.121574	-0.407476	0.958128	0.108407
Commd6	14.5196	14.6211	14.6991	14.4151	12.8979	14.2351	Q3V4B5	Commd6	sp|Q3V4B5|COMD6_MOUSE COMM domain-containing protein 6 OS=Mus musculus OX=10090 GN=Commd6 PE=1 SV=1	1	3	3	3	47.1	9.7951	Q3V4B5	TRUE	1	-1.75599	0.228245	-0.763874	0.958163	0.108503
Parp1	16.5331	16.5093	16.8714	16.7728	17.1153	16.9195	P11103	Parp1	sp|P11103|PARP1_MOUSE Poly [ADP-ribose] polymerase 1 OS=Mus musculus OX=10090 GN=Parp1 PE=1 SV=3	1	28	28	28	31.6	113.1	P11103	FALSE	0	-0.0893865	0.685236	0.297925	0.95826	0.108772
Tbcel	16.0838	16.0328	15.5526	15.4144	15.5349	15.6957	Q8C5W3	Tbcel	sp|Q8C5W3|TBCEL_MOUSE Tubulin-specific chaperone cofactor E-like protein OS=Mus musculus OX=10090 GN=Tbcel PE=1 SV=1	1	6	6	6	17.7	48.031	Q8C5W3	FALSE	0	-0.785381	0.10253	-0.341426	0.958282	0.108831
Aldh1b1	13.7847	13.6568	13.3169	14.4912	14.2819	13.5498	Q9CZS1	Aldh1b1	sp|Q9CZS1|AL1B1_MOUSE Aldehyde dehydrogenase X, mitochondrial OS=Mus musculus OX=10090 GN=Aldh1b1 PE=1 SV=1	1	5	3	3	9.6	57.552	Q9CZS1	FALSE	0	-0.156873	1.19981	0.521469	0.958323	0.108946
Ralgapb	13.2628	12.9159	12.9736	13.0748	12.28	12.4692	Q8BQZ4	Ralgapb	sp|Q8BQZ4|RLGPB_MOUSE Ral GTPase-activating protein subunit beta OS=Mus musculus OX=10090 GN=Ralgapb PE=1 SV=2	1	4	4	4	5.5	165.2	Q8BQZ4	TRUE	1	-1.01902	0.133548	-0.442736	0.958387	0.109124
Rhoa	19.2958	19.4076	19.4348	19.5232	19.9345	19.5325	Q9QUI0	Rhoa	sp|Q9QUI0|RHOA_MOUSE Transforming protein RhoA OS=Mus musculus OX=10090 GN=Rhoa PE=1 SV=1	1	9	9	3	43.5	21.782	Q9QUI0	FALSE	0	-0.0856913	0.653679	0.283994	0.958395	0.109145
Rmnd1	17.9957	17.7159	18.0323	17.7639	17.4227	17.697	Q8CI78	Rmnd1	sp|Q8CI78|RMND1_MOUSE Required for meiotic nuclear division protein 1 homolog OS=Mus musculus OX=10090 GN=Rmnd1 PE=1 SV=1	1	6	6	6	14.7	51.842	Q8CI78	FALSE	0	-0.660188	0.086658	-0.286765	0.95843	0.109244
Lnpep	15.1297	15.2878	15.2965	15.3636	15.4987	15.4814	Q8C129	Lnpep	sp|Q8C129|LCAP_MOUSE Leucyl-cystinyl aminopeptidase OS=Mus musculus OX=10090 GN=Lnpep PE=1 SV=1	1	15	15	15	19.6	117.3	Q8C129	FALSE	0	-0.0635639	0.483367	0.209902	0.95848	0.109383
Sez6l	12.4977	21.258	12.9137	21.0839	18.3941	20.9486	Q6P1D5	Sez6l	sp|Q6P1D5|SE6L1_MOUSE Seizure 6-like protein OS=Mus musculus OX=10090 GN=Sez6l PE=1 SV=1	1	2	2	2	3.1	104.83	Q6P1D5	TRUE	2	-1.39286	10.5642	4.58569	0.958551	0.109582
Col11a1	15.3106	13.0576	16.1313	15.9797	16.6338	16.2408	Q61245	Col11a1	sp|Q61245|COBA1_MOUSE Collagen alpha-1(XI) chain OS=Mus musculus OX=10090 GN=Col11a1 PE=1 SV=2	1	2	2	2	1.1	181.03	Q61245	TRUE	1	-0.44135	3.34457	1.45161	0.958575	0.109648
Bin1	17.5813	17.5755	17.271	17.2017	17.0996	17.3393	O08539	Bin1	sp|O08539|BIN1_MOUSE Myc box-dependent-interacting protein 1 OS=Mus musculus OX=10090 GN=Bin1 PE=1 SV=1	1	18	17	17	38.1	64.469	O08539	FALSE	0	-0.6047	0.079918	-0.262391	0.958616	0.109765
Rps3	18.8728	18.9079	18.7213	18.9089	19.3427	19.0865	P62908	Rps3	sp|P62908|RS3_MOUSE 40S ribosomal protein S3 OS=Mus musculus OX=10090 GN=Rps3 PE=1 SV=1	1	15	15	15	67.5	26.674	P62908	FALSE	0	-0.0852395	0.642651	0.278706	0.958714	0.110042
Umps	14.791	14.6918	14.0014	14.0083	13.8175	14.2628	P13439	Umps	sp|P13439|UMPS_MOUSE Uridine 5-monophosphate synthase OS=Mus musculus OX=10090 GN=Umps PE=1 SV=3	1	5	5	5	15.8	52.292	P13439	FALSE	0	-1.07307	0.14265	-0.465211	0.958776	0.110216
Rpl23a	18.9488	18.8926	18.3646	18.9269	19.3349	19.0938	P62751	Rpl23a	sp|P62751|RL23A_MOUSE 60S ribosomal protein L23a OS=Mus musculus OX=10090 GN=Rpl23a PE=1 SV=1	1	8	8	8	42.3	17.695	P62751	FALSE	0	-0.117562	0.883858	0.383148	0.958791	0.110259
Rbm14	18.2679	18.2978	18.3057	18.4576	18.7089	18.4015	Q8C2Q3	Rbm14	sp|Q8C2Q3|RBM14_MOUSE RNA-binding protein 14 OS=Mus musculus OX=10090 GN=Rbm14 PE=1 SV=1	1	19	19	19	32.3	69.448	Q8C2Q3	FALSE	0	-0.0712645	0.535639	0.232187	0.958798	0.11028
Porcn	15.2339	15.4691	15.7885	15.7169	16.0362	15.7621	Q9JJJ7	Porcn	sp|Q9JJJ7|PORCN_MOUSE Protein-serine O-palmitoleoyltransferase porcupine OS=Mus musculus OX=10090 GN=Porcn PE=1 SV=1	1	3	3	3	6.5	52.507	Q9JJJ7	FALSE	0	-0.104999	0.787521	0.341261	0.958856	0.110444
Psmd1	17.1117	17.0193	16.7208	16.6835	16.2906	16.8209	Q3TXS7	Psmd1	sp|Q3TXS7|PSMD1_MOUSE 26S proteasome non-ATPase regulatory subunit 1 OS=Mus musculus OX=10090 GN=Psmd1 PE=1 SV=1	1	26	26	26	36.6	105.73	Q3TXS7	FALSE	0	-0.813453	0.108918	-0.352268	0.958972	0.110775
Srrm1	17.1323	17.1562	17.6066	17.4822	17.8374	17.5881	Q52KI8	Srrm1	sp|Q52KI8|SRRM1_MOUSE Serine/arginine repetitive matrix protein 1 OS=Mus musculus OX=10090 GN=Srrm1 PE=1 SV=2	1	12	12	12	16.7	106.86	Q52KI8	FALSE	0	-0.104694	0.779735	0.337521	0.959047	0.110993
Ehbp1	14.2503	14.1155	13.6869	13.8067	13.1621	13.7481	Q69ZW3	Ehbp1	sp|Q69ZW3|EHBP1_MOUSE EH domain-binding protein 1 OS=Mus musculus OX=10090 GN=Ehbp1 PE=1 SV=3	1	7	7	7	9.5	139.1	Q69ZW3	TRUE	1	-1.02925	0.138718	-0.445264	0.95915	0.111291
Sap30bp	14.837	14.6472	14.6902	14.8148	13.5155	14.0094	Q02614	Sap30bp	sp|Q02614|S30BP_MOUSE SAP30-binding protein OS=Mus musculus OX=10090 GN=Sap30bp PE=1 SV=2	1	3	3	3	12.7	33.832	Q02614	FALSE	0	-1.41371	0.190649	-0.611529	0.959167	0.111338
Arpin	12.6632	14.5118	12.8579	13.7891	15.5512	14.3252	Q9D0A3	Arpin	sp|Q9D0A3|ARPIN_MOUSE Arpin OS=Mus musculus OX=10090 GN=Arpin PE=1 SV=1	1	2	2	2	10.6	25.193	Q9D0A3	TRUE	2	-0.377631	2.79946	1.21091	0.959174	0.11136
Exoc1	16.5011	16.81	16.5477	16.2251	12.6386	15.782	Q8R3S6	Exoc1	sp|Q8R3S6|EXOC1_MOUSE Exocyst complex component 1 OS=Mus musculus OX=10090 GN=Exoc1 PE=1 SV=4	1	4	4	4	6	101.89	Q8R3S6	TRUE	1	-4.01788	0.542477	-1.7377	0.959199	0.111431
Brd2	15.1973	15.4547	15.7603	15.662	16.1835	15.7462	Q7JJ13	Brd2	sp|Q7JJ13|BRD2_MOUSE Bromodomain-containing protein 2 OS=Mus musculus OX=10090 GN=Brd2 PE=1 SV=1	1	22	20	19	38.5	88.066	Q7JJ13	FALSE	0	-0.123196	0.909466	0.393135	0.959288	0.111692
Dnm1l	16.905	16.785	16.5128	16.4397	16.4653	16.5325	Q8K1M6	Dnm1l	sp|Q8K1M6|DNM1L_MOUSE Dynamin-1-like protein OS=Mus musculus OX=10090 GN=Dnm1l PE=1 SV=2	1	34	34	34	61.3	82.657	Q8K1M6	FALSE	0	-0.590908	0.0807838	-0.255062	0.959538	0.112429
Hirip3	14.2925	14.0837	13.8638	13.9809	12.9351	13.6999	Q8BLH7	Hirip3	sp|Q8BLH7|HIRP3_MOUSE HIRA-interacting protein 3 OS=Mus musculus OX=10090 GN=Hirip3 PE=1 SV=1	1	5	5	5	12.1	65.214	Q8BLH7	FALSE	0	-1.25441	0.171647	-0.541381	0.959563	0.112502
Prune2	13.8348	13.8177	13.9428	13.925	13.2715	13.2175	Q52KR3	Prune2	sp|Q52KR3|PRUN2_MOUSE Protein prune homolog 2 OS=Mus musculus OX=10090 GN=Prune2 PE=1 SV=2	1	5	5	5	2.5	339.51	Q52KR3	FALSE	0	-0.912495	0.124932	-0.393781	0.959578	0.112547
Srsf1	19.7126	19.977	20.0541	20.0292	20.4625	20.1731	Q6PDM2	Srsf1	sp|Q6PDM2|SRSF1_MOUSE Serine/arginine-rich splicing factor 1 OS=Mus musculus OX=10090 GN=Srsf1 PE=1 SV=3	1	13	13	12	47.6	27.744	Q6PDM2	FALSE	0	-0.0975379	0.711618	0.30704	0.959609	0.112637
Coro2b	17.8881	17.9916	18.0972	18.1193	18.3126	18.2004	Q8BH44	Coro2b	sp|Q8BH44|COR2B_MOUSE Coronin-2B OS=Mus musculus OX=10090 GN=Coro2b PE=1 SV=2	1	18	18	18	46.9	54.936	Q8BH44	FALSE	0	-0.0695684	0.506499	0.218465	0.959666	0.112807
Lamtor2	15.4773	16.4838	15.8839	15.6488	15.15	12.8058	Q9JHS3	Lamtor2	sp|Q9JHS3|LTOR2_MOUSE Ragulator complex protein LAMTOR2 OS=Mus musculus OX=10090 GN=Lamtor2 PE=1 SV=1	1	3	3	3	34.4	13.48	Q9JHS3	TRUE	1	-3.27789	0.45098	-1.41345	0.959711	0.112944
Rpl30	19.7852	19.748	19.7048	19.8542	20.0517	19.9383	P62889	Rpl30	sp|P62889|RL30_MOUSE 60S ribosomal protein L30 OS=Mus musculus OX=10090 GN=Rpl30 PE=1 SV=2	1	6	6	6	59.1	12.784	P62889	FALSE	0	-0.064514	0.468608	0.202047	0.959729	0.112996
Pex11b	14.4203	14.4051	14.6849	14.7132	15.3034	14.6549	Q9Z210	Pex11b	sp|Q9Z210|PX11B_MOUSE Peroxisomal membrane protein 11B OS=Mus musculus OX=10090 GN=Pex11b PE=1 SV=1	1	7	7	7	30.5	28.709	Q9Z210	FALSE	0	-0.123622	0.897687	0.387033	0.959737	0.11302
Plcd1	14.4808	14.4775	14.5099	14.6708	14.7674	14.6086	Q8R3B1	Plcd1	sp|Q8R3B1|PLCD1_MOUSE 1-phosphatidylinositol 4,5-bisphosphate phosphodiesterase delta-1 OS=Mus musculus OX=10090 GN=Plcd1 PE=1 SV=2	1	9	9	9	15.1	85.872	Q8R3B1	FALSE	0	-0.0616132	0.447325	0.192856	0.959742	0.113035
Ermp1	13.9305	13.8672	14.3947	14.3053	14.4629	14.3745	Q3UVK0	Ermp1	sp|Q3UVK0|ERMP1_MOUSE Endoplasmic reticulum metallopeptidase 1 OS=Mus musculus OX=10090 GN=Ermp1 PE=1 SV=2	1	4	4	4	4.6	100.15	Q3UVK0	FALSE	0	-0.101467	0.734999	0.316766	0.959804	0.113221
Pard6b	14.3822	14.229	14.2446	14.0606	12.9378	14.0597	Q9JK83;Q9JK84;Q9Z101	Pard6b	sp|Q9JK83|PAR6B_MOUSE Partitioning defective 6 homolog beta OS=Mus musculus OX=10090 GN=Pard6b PE=1 SV=2	3	3	3	3	9.4	41.067	Q9JK83	TRUE	1	-1.39043	0.192013	-0.599207	0.959813	0.113248
Kcnab2	14.9766	15.0421	15.3371	15.0344	14.8042	14.4535	P62482	Kcnab2	sp|P62482|KCAB2_MOUSE Voltage-gated potassium channel subunit beta-2 OS=Mus musculus OX=10090 GN=Kcnab2 PE=1 SV=1	1	9	9	9	40.6	41.021	P62482	FALSE	0	-0.822957	0.11372	-0.354619	0.95983	0.1133
Lancl2	17.112	17.0209	17.1042	16.9315	16.7358	16.9398	Q9JJK2	Lancl2	sp|Q9JJK2|LANC2_MOUSE LanC-like protein 2 OS=Mus musculus OX=10090 GN=Lancl2 PE=1 SV=1	1	16	16	16	50.2	50.777	Q9JJK2	FALSE	0	-0.487453	0.0674904	-0.209981	0.959883	0.113461
Pdia5	12.5948	12.4823	13.4694	13.5838	13.3948	13.1753	Q921X9	Pdia5	sp|Q921X9|PDIA5_MOUSE Protein disulfide-isomerase A5 OS=Mus musculus OX=10090 GN=Pdia5 PE=1 SV=1	1	3	3	3	9.3	59.266	Q921X9	TRUE	1	-0.172419	1.24403	0.535806	0.959911	0.113545
Rps12	18.4157	18.3298	18.3556	18.5033	18.6373	18.5383	P63323	Rps12	sp|P63323|RS12_MOUSE 40S ribosomal protein S12 OS=Mus musculus OX=10090 GN=Rps12 PE=1 SV=3	1	7	7	6	69.7	14.515	P63323	FALSE	0	-0.0620094	0.447201	0.192596	0.959924	0.113583
Cbarp	12.8149	13.1422	12.8949	13.2308	13.2536	13.0991	Q66L44	Cbarp	sp|Q66L44|CBARP_MOUSE Voltage-dependent calcium channel beta subunit-associated regulatory protein OS=Mus musculus OX=10090 GN=Cbarp PE=1 SV=4	1	3	3	3	7.2	74.13	Q66L44	FALSE	0	-0.0786038	0.566307	0.243851	0.959951	0.113666
Hscb	12.6888	14.4263	13.9052	12.7303	12.8754	12.9933	Q8K3A0	Hscb	sp|Q8K3A0|HSC20_MOUSE Iron-sulfur cluster co-chaperone protein HscB OS=Mus musculus OX=10090 GN=Hscb PE=1 SV=2	1	2	2	2	9.8	26.645	Q8K3A0	TRUE	4	-1.87513	0.260959	-0.807083	0.960023	0.113885
Elp2	14.8942	14.6265	14.6492	14.3428	14.4322	14.6301	Q91WG4	Elp2	sp|Q91WG4|ELP2_MOUSE Elongator complex protein 2 OS=Mus musculus OX=10090 GN=Elp2 PE=1 SV=1	1	6	6	6	9	93.092	Q91WG4	FALSE	0	-0.592662	0.0828385	-0.254912	0.960141	0.114245
Xpc	15.3527	15.3027	15.2278	15.5035	15.6049	15.3969	P51612	Xpc	sp|P51612|XPC_MOUSE DNA repair protein complementing XP-C cells homolog OS=Mus musculus OX=10090 GN=Xpc PE=1 SV=2	1	5	5	5	8.1	104.52	P51612	FALSE	0	-0.0673993	0.482154	0.207377	0.960144	0.114254
H3c15	24.321	24.5449	24.2877	24.477	25.0448	24.6353	P84228	H3c15	sp|P84228|H32_MOUSE Histone H3.2 OS=Mus musculus OX=10090 GN=H3c15 PE=1 SV=2	1	11	11	2	58.1	15.388	P84228	FALSE	0	-0.108868	0.777904	0.334518	0.960175	0.114351
Fam171b	17.6962	17.7251	17.7796	18.0464	17.8393	17.9248	Q14CH0	Fam171b	sp|Q14CH0|F171B_MOUSE Protein FAM171B OS=Mus musculus OX=10090 GN=Fam171b PE=1 SV=2	1	4	4	4	6.7	92.044	Q14CH0	FALSE	0	-0.0663469	0.472683	0.203168	0.960255	0.114596
Cfap418	13.9595	13.885	13.4943	13.1906	13.2572	13.7404	Q3UJP5	Cfap418	sp|Q3UJP5|CF418_MOUSE Cilia- and flagella-associated protein 418 OS=Mus musculus OX=10090 GN=Cfap418 PE=1 SV=1	1	3	3	3	16.7	23.848	Q3UJP5	FALSE	0	-0.892899	0.125722	-0.383588	0.96034	0.11486
Nop9	12.5472	13.9124	14.2286	12.7018	12.8931	12.6804	Q8BMC4	Nop9	sp|Q8BMC4|NOP9_MOUSE Nucleolar protein 9 OS=Mus musculus OX=10090 GN=Nop9 PE=1 SV=1	1	2	2	2	5.5	70.046	Q8BMC4	TRUE	4	-1.8723	0.263687	-0.804308	0.960347	0.11488
Pacs1	15.8326	15.684	15.6055	15.4515	15.504	15.5428	Q8K212	Pacs1	sp|Q8K212|PACS1_MOUSE Phosphofurin acidic cluster sorting protein 1 OS=Mus musculus OX=10090 GN=Pacs1 PE=1 SV=2	1	14	14	12	18	104.83	Q8K212	FALSE	0	-0.484323	0.0683145	-0.208004	0.960388	0.115009
Scd4	17.1328	17.7252	16.827	18.096	12.6085	12.6229	Q6T707;P13516;Q99PL7;P13011	Scd4; Scd1; Scd3	sp|Q6T707|SCD4_MOUSE Stearoyl-CoA desaturase 4 OS=Mus musculus OX=10090 GN=Scd4 PE=1 SV=1;sp|P13516|ACOD1_MOUSE Acyl-CoA desaturase 1 OS=Mus musculus OX=10090 GN=Scd1 PE=1 SV=2;sp|Q99PL7|SCD3_MOUSE Acyl-CoA desaturase 3 OS=Mus musculus OX=10090 GN=Scd3 PE=	4	2	2	2	5.9	41.042	Q6T707	TRUE	2	-6.48791	0.916199	-2.78586	0.96042	0.115107
Tubb5	22.3362	22.4981	22.2621	22.1424	21.8013	22.2688	P99024	Tubb5	sp|P99024|TBB5_MOUSE Tubulin beta-5 chain OS=Mus musculus OX=10090 GN=Tubb5 PE=1 SV=1	1	22	4	4	68.7	49.67	P99024	FALSE	0	-0.686198	0.0969154	-0.294641	0.960423	0.115119
Nat14	16.8848	17.2372	17.1437	16.9794	16.7484	16.7401	Q8BVG8	Nat14	sp|Q8BVG8|NAT14_MOUSE Probable N-acetyltransferase 14 OS=Mus musculus OX=10090 GN=Nat14 PE=1 SV=1	1	4	4	4	21.8	21.777	Q8BVG8	FALSE	0	-0.61938	0.0875625	-0.265909	0.96045	0.1152
Rgs7	16.018	16.1193	16.5194	15.9269	15.6711	16.0505	O54829	Rgs7	sp|O54829|RGS7_MOUSE Regulator of G-protein signaling 7 OS=Mus musculus OX=10090 GN=Rgs7 PE=1 SV=2	1	10	7	7	24.7	54.791	O54829	FALSE	0	-0.782878	0.110853	-0.336013	0.960493	0.115335
Ostf1	12.3083	12.5885	13.902	12.9495	14.4048	15.1292	Q62422	Ostf1	sp|Q62422|OSTF1_MOUSE Osteoclast-stimulating factor 1 OS=Mus musculus OX=10090 GN=Ostf1 PE=1 SV=2	1	3	3	3	18.6	23.782	Q62422	TRUE	3	-0.405277	2.86183	1.22828	0.960496	0.115346
Gstm7	15.4285	15.3498	15.5167	15.1939	15.0157	15.3575	Q80W21	Gstm7	sp|Q80W21|GSTM7_MOUSE Glutathione S-transferase Mu 7 OS=Mus musculus OX=10090 GN=Gstm7 PE=1 SV=1	1	11	7	5	61.9	25.709	Q80W21	FALSE	0	-0.56532	0.0800581	-0.242631	0.960496	0.115347
Txndc5	16.2353	16.1871	16.4025	16.5254	16.4961	16.426	Q91W90	Txndc5	sp|Q91W90|TXND5_MOUSE Thioredoxin domain-containing protein 5 OS=Mus musculus OX=10090 GN=Txndc5 PE=1 SV=2	1	12	12	12	40.5	46.415	Q91W90	FALSE	0	-0.0687434	0.483824	0.20754	0.960586	0.115628
Pfkm	18.2841	18.1635	18.0265	17.8527	18.0057	17.9552	P47857	Pfkm	sp|P47857|PFKAM_MOUSE ATP-dependent 6-phosphofructokinase, muscle type OS=Mus musculus OX=10090 GN=Pfkm PE=1 SV=3	1	30	26	26	49.7	85.268	P47857	FALSE	0	-0.513592	0.0732116	-0.22019	0.960675	0.115907
Tmem237	14.4552	14.42	14.3082	14.4971	15.1208	14.6028	Q3V0J1	Tmem237	sp|Q3V0J1|TM237_MOUSE Transmembrane protein 237 OS=Mus musculus OX=10090 GN=Tmem237 PE=1 SV=1	1	3	3	3	9.1	47.342	Q3V0J1	FALSE	0	-0.115172	0.80673	0.345779	0.960716	0.116037
Xpo7	15.785	15.6194	15.3697	15.3471	15.2491	15.3937	Q9EPK7;Q99NF8	Xpo7	sp|Q9EPK7|XPO7_MOUSE Exportin-7 OS=Mus musculus OX=10090 GN=Xpo7 PE=1 SV=3	2	25	25	25	30.8	123.81	Q9EPK7	FALSE	0	-0.60982	0.0870835	-0.261368	0.960723	0.11606
Ptbp1	17.1532	17.0362	17.5363	17.4819	17.683	17.4767	P17225	Ptbp1	sp|P17225|PTBP1_MOUSE Polypyrimidine tract-binding protein 1 OS=Mus musculus OX=10090 GN=Ptbp1 PE=1 SV=3	1	16	16	14	44.5	59.321	P17225	FALSE	0	-0.101747	0.712289	0.305271	0.960731	0.116086
Kmt2a	12.5848	14.0275	13.7498	14.2456	14.469	13.8581	P55200	Kmt2a	sp|P55200|KMT2A_MOUSE Histone-lysine N-methyltransferase 2A OS=Mus musculus OX=10090 GN=Kmt2a PE=1 SV=3	1	6	6	6	2.5	429.64	P55200	TRUE	1	-0.24601	1.71972	0.736853	0.96077	0.116211
S100a16	12.3665	13.0566	13.4845	14.4524	12.834	14.6194	Q9D708	S100a16	sp|Q9D708|S10AG_MOUSE Protein S100-A16 OS=Mus musculus OX=10090 GN=S100a16 PE=1 SV=1	1	3	3	3	28.2	14.324	Q9D708	TRUE	1	-0.334585	2.33345	0.999435	0.960834	0.116412
Qrich1	14.7902	14.8171	14.6813	14.676	13.7891	14.487	Q3UA37	Qrich1	sp|Q3UA37|QRIC1_MOUSE Transcriptional regulator QRICH1 OS=Mus musculus OX=10090 GN=Qrich1 PE=1 SV=1	1	4	4	4	6	86.555	Q3UA37	FALSE	0	-1.04056	0.149597	-0.445484	0.960905	0.116641
Akap10	15.0902	14.9441	14.5885	14.5377	14.04	14.7617	O88845	Akap10	sp|O88845|AKA10_MOUSE A-kinase anchor protein 10, mitochondrial OS=Mus musculus OX=10090 GN=Akap10 PE=1 SV=3	1	7	7	7	17.8	73.631	O88845	FALSE	0	-0.99961	0.144022	-0.427794	0.960964	0.116831
Oxct1	17.6393	17.6561	17.1988	17.7212	17.9203	17.7527	Q9D0K2	Oxct1	sp|Q9D0K2|SCOT1_MOUSE Succinyl-CoA:3-ketoacid coenzyme A transferase 1, mitochondrial OS=Mus musculus OX=10090 GN=Oxct1 PE=1 SV=1	1	17	17	16	53.7	55.988	Q9D0K2	FALSE	0	-0.101112	0.701103	0.299995	0.96099	0.116916
Begain	16.2386	16.3909	16.5005	16.7262	16.4124	16.8537	Q68EF6	Begain	sp|Q68EF6|BEGIN_MOUSE Brain-enriched guanylate kinase-associated protein OS=Mus musculus OX=10090 GN=Begain PE=1 SV=2	1	9	9	9	25.2	65.308	Q68EF6	FALSE	0	-0.0969747	0.671903	0.287464	0.961011	0.116982
Ints6	12.7423	12.9892	13.1837	12.8913	12.5838	12.4871	Q6PCM2	Ints6	sp|Q6PCM2|INT6_MOUSE Integrator complex subunit 6 OS=Mus musculus OX=10090 GN=Ints6 PE=1 SV=1	1	2	2	2	3.1	99.66	Q6PCM2	TRUE	4	-0.742753	0.107324	-0.317715	0.961042	0.117083
Ddb1	17.6958	17.6769	17.596	17.4328	17.3756	17.5606	Q3U1J4	Ddb1	sp|Q3U1J4|DDB1_MOUSE DNA damage-binding protein 1 OS=Mus musculus OX=10090 GN=Ddb1 PE=1 SV=2	1	43	43	43	40.9	126.85	Q3U1J4	FALSE	0	-0.467318	0.0675461	-0.199886	0.961051	0.11711
Prrc1	14.0668	14.3648	14.4046	13.9949	12.9094	14.0896	Q3UPH1	Prrc1	sp|Q3UPH1|PRRC1_MOUSE Protein PRRC1 OS=Mus musculus OX=10090 GN=Prrc1 PE=1 SV=1	1	5	5	5	16.9	46.297	Q3UPH1	TRUE	1	-1.43607	0.207946	-0.614063	0.9611	0.117269
Fry	16.3379	16.0621	15.8421	15.9664	15.2942	15.761	E9Q8I9	Fry	sp|E9Q8I9|FRY_MOUSE Protein furry homolog OS=Mus musculus OX=10090 GN=Fry PE=1 SV=1	1	12	12	12	5.1	339.09	E9Q8I9	FALSE	0	-0.951531	0.137802	-0.406865	0.961103	0.117281
Gpatch11	13.0619	12.7121	13.2037	14.3575	12.7635	14.4589	Q3UFS4	Gpatch11	sp|Q3UFS4|GPT11_MOUSE G patch domain-containing protein 11 OS=Mus musculus OX=10090 GN=Gpatch11 PE=1 SV=2	1	2	2	2	7.3	30.608	Q3UFS4	TRUE	3	-0.294116	2.0288	0.867341	0.961131	0.117372
Actr1b	18.2153	18.1286	17.9956	17.9555	17.2863	17.9406	Q8R5C5	Actr1b	sp|Q8R5C5|ACTY_MOUSE Beta-centractin OS=Mus musculus OX=10090 GN=Actr1b PE=1 SV=1	1	15	7	7	64.6	42.281	Q8R5C5	FALSE	0	-0.902615	0.131174	-0.385721	0.961198	0.117587
Rptor	15.4293	15.4125	15.269	15.1935	14.6979	15.2473	Q8K4Q0	Rptor	sp|Q8K4Q0|RPTOR_MOUSE Regulatory-associated protein of mTOR OS=Mus musculus OX=10090 GN=Rptor PE=1 SV=1	1	9	9	9	11	149.47	Q8K4Q0	FALSE	0	-0.758353	0.11029	-0.324032	0.961218	0.117652
Mical1	12.8078	12.5062	12.8431	13.0452	12.8966	12.9543	Q8VDP3	Mical1	sp|Q8VDP3|MICA1_MOUSE [F-actin]-monooxygenase MICAL1 OS=Mus musculus OX=10090 GN=Mical1 PE=1 SV=1	1	2	2	2	3	116.78	Q8VDP3	TRUE	4	-0.083922	0.576597	0.246337	0.961239	0.117722
Cops3	16.963	16.8958	16.5704	16.5419	16.4023	16.6582	O88543	Cops3	sp|O88543|CSN3_MOUSE COP9 signalosome complex subunit 3 OS=Mus musculus OX=10090 GN=Cops3 PE=1 SV=3	1	15	15	15	50.8	47.832	O88543	FALSE	0	-0.645149	0.0939699	-0.27559	0.961259	0.117788
Ndufaf4	15.1625	15.4097	15.1637	15.2494	14.7542	14.7498	Q9D1H6	Ndufaf4	sp|Q9D1H6|NDUF4_MOUSE NADH dehydrogenase [ubiquinone] 1 alpha subcomplex assembly factor 4 OS=Mus musculus OX=10090 GN=Ndufaf4 PE=1 SV=1	1	3	3	3	23.1	20.082	Q9D1H6	FALSE	0	-0.766793	0.111847	-0.327473	0.961297	0.117914
Abcg1	13.4577	13.0968	13.6539	13.2531	12.9506	13.0141	Q64343	Abcg1	sp|Q64343|ABCG1_MOUSE ATP-binding cassette sub-family G member 1 OS=Mus musculus OX=10090 GN=Abcg1 PE=1 SV=1	1	2	2	2	3.5	74.032	Q64343	TRUE	1	-0.773436	0.112945	-0.330246	0.961328	0.118016
Capns1	14.9844	15.3447	15.1196	15.2107	15.745	15.4798	O88456	Capns1	sp|O88456|CPNS1_MOUSE Calpain small subunit 1 OS=Mus musculus OX=10090 GN=Capns1 PE=1 SV=2	1	6	6	6	41.4	28.406	O88456	FALSE	0	-0.113058	0.770836	0.328889	0.961447	0.118405
Rpl18	17.87	18.4402	17.031	18.2172	18.9435	18.3323	P35980	Rpl18	sp|P35980|RL18_MOUSE 60S ribosomal protein L18 OS=Mus musculus OX=10090 GN=Rpl18 PE=1 SV=3	1	6	6	6	37.2	21.644	P35980	FALSE	0	-0.247304	1.6819	0.717296	0.961515	0.118631
Yju2	13.0975	13.73	12.7891	12.9537	12.6557	12.564	Q9D6J3	Yju2	sp|Q9D6J3|YJU2_MOUSE Splicing factor YJU2 OS=Mus musculus OX=10090 GN=Yju2 PE=1 SV=1	1	2	2	2	9.2	35.988	Q9D6J3	TRUE	2	-1.12801	0.165886	-0.481063	0.961519	0.118644
Tns3	14.8425	14.5307	14.7256	14.4513	14.5496	14.4066	Q5SSZ5;Q8CGB6	Tns3	sp|Q5SSZ5|TENS3_MOUSE Tensin-3 OS=Mus musculus OX=10090 GN=Tns3 PE=1 SV=1	2	3	3	3	3.3	155.59	Q5SSZ5	FALSE	0	-0.540367	0.0795509	-0.230408	0.961547	0.11874
Psmc3	17.3244	17.0982	16.9666	16.8739	16.7141	17.0043	O88685	Psmc3	sp|O88685|PRS6A_MOUSE 26S proteasome regulatory subunit 6A OS=Mus musculus OX=10090 GN=Psmc3 PE=1 SV=2	1	16	16	16	48.6	49.548	O88685	FALSE	0	-0.622991	0.0918115	-0.26559	0.961576	0.118835
Aldh3a2	16.6827	16.9997	16.8507	17.0985	17.2142	16.9619	P47740	Aldh3a2	sp|P47740|AL3A2_MOUSE Aldehyde dehydrogenase family 3 member A2 OS=Mus musculus OX=10090 GN=Aldh3a2 PE=1 SV=2	1	12	12	10	28.3	53.97	P47740	FALSE	0	-0.0855258	0.57985	0.247162	0.961599	0.118911
Snrpg	18.0675	18.1933	18.347	18.2974	18.6849	18.4392	P62309	Snrpg	sp|P62309|RUXG_MOUSE Small nuclear ribonucleoprotein G OS=Mus musculus OX=10090 GN=Snrpg PE=1 SV=1	1	2	2	2	25	8.496	P62309	FALSE	0	-0.0938702	0.636306	0.271218	0.961604	0.118928
Emc8	15.7645	15.8445	15.9322	15.7831	15.5395	15.5479	O70378	Emc8	sp|O70378|EMC8_MOUSE ER membrane protein complex subunit 8 OS=Mus musculus OX=10090 GN=Emc8 PE=1 SV=1	1	5	5	5	34.3	23.348	O70378	FALSE	0	-0.524745	0.0776165	-0.223564	0.961675	0.119166
Mlec	16.1309	16.2614	16.5619	16.6282	16.5894	16.5231	Q6ZQI3	Mlec	sp|Q6ZQI3|MLEC_MOUSE Malectin OS=Mus musculus OX=10090 GN=Mlec PE=1 SV=2	1	9	9	9	36.1	32.342	Q6ZQI3	FALSE	0	-0.0911144	0.615473	0.26218	0.961698	0.119244
Mtss1	12.6953	13.5671	13.7222	12.8715	12.7501	12.8369	Q8R1S4	Mtss1	sp|Q8R1S4|MTSS1_MOUSE Protein MTSS 1 OS=Mus musculus OX=10090 GN=Mtss1 PE=1 SV=1	1	2	2	2	4	82.407	Q8R1S4	TRUE	4	-1.19446	0.17701	-0.508728	0.961726	0.119337
Rpl22	18.4332	18.5309	18.1837	18.4233	19.0545	18.7401	P67984	Rpl22	sp|P67984|RL22_MOUSE 60S ribosomal protein L22 OS=Mus musculus OX=10090 GN=Rpl22 PE=1 SV=2	1	4	4	4	50.8	14.759	P67984	FALSE	0	-0.124594	0.837943	0.356674	0.961816	0.119643
Lin7b	14.0859	14.2526	12.8034	14.365	14.5631	14.3408	O88951	Lin7b	sp|O88951|LIN7B_MOUSE Protein lin-7 homolog B OS=Mus musculus OX=10090 GN=Lin7b PE=1 SV=2	1	7	3	3	37.7	22.914	O88951	TRUE	1	-0.247797	1.6658	0.708999	0.961828	0.119683
Hsph1	16.4162	16.4239	16.2046	16.0225	16.1722	16.1913	Q61699	Hsph1	sp|Q61699|HS105_MOUSE Heat shock protein 105 kDa OS=Mus musculus OX=10090 GN=Hsph1 PE=1 SV=2	1	26	24	24	35.9	96.406	Q61699	FALSE	0	-0.516048	0.0768395	-0.219604	0.961854	0.119772
Daglb	11.8258	11.6704	12.038	12.1885	12.7928	11.9101	Q91WC9	Daglb	sp|Q91WC9|DGLB_MOUSE Diacylglycerol lipase-beta OS=Mus musculus OX=10090 GN=Daglb PE=1 SV=2	1	3	3	3	6.3	73.904	Q91WC9	TRUE	1	-0.158593	1.06332	0.452366	0.961899	0.119924
Ndc1	14.9955	15.1141	15.2314	15.1328	15.7657	15.4549	Q8VCB1	Ndc1	sp|Q8VCB1|NDC1_MOUSE Nucleoporin NDC1 OS=Mus musculus OX=10090 GN=Ndc1 PE=1 SV=1	1	4	4	4	7.7	75.409	Q8VCB1	FALSE	0	-0.118751	0.793703	0.337476	0.961984	0.120213
Fto	16.16	16.1286	15.7206	15.7636	15.4435	15.8283	Q8BGW1	Fto	sp|Q8BGW1|FTO_MOUSE Alpha-ketoglutarate-dependent dioxygenase FTO OS=Mus musculus OX=10090 GN=Fto PE=1 SV=1	1	18	18	18	50.4	58.006	Q8BGW1	FALSE	0	-0.763614	0.114401	-0.324606	0.96202	0.120335
Tmem33	16.4659	16.552	16.5975	16.5875	17.1029	16.7886	Q9CR67	Tmem33	sp|Q9CR67|TMM33_MOUSE Transmembrane protein 33 OS=Mus musculus OX=10090 GN=Tmem33 PE=1 SV=1	1	9	9	9	30	28.031	Q9CR67	FALSE	0	-0.101849	0.677576	0.287863	0.96211	0.120644
Morc2a	13.3656	13.2609	13.9862	13.3354	12.9377	13.0969	Q69ZX6	Morc2a	sp|Q69ZX6|MOR2A_MOUSE ATPase MORC2A OS=Mus musculus OX=10090 GN=Morc2a PE=1 SV=2	1	3	3	3	4.8	117.33	Q69ZX6	TRUE	1	-0.975104	0.146583	-0.414261	0.962112	0.12065
Rps28	18.5233	18.716	18.622	18.7106	19.0004	18.8382	P62858	Rps28	sp|P62858|RS28_MOUSE 40S ribosomal protein S28 OS=Mus musculus OX=10090 GN=Rps28 PE=1 SV=1	1	3	3	3	46.4	7.8409	P62858	FALSE	0	-0.0811499	0.539681	0.229266	0.962119	0.120676
Rpl14	18.1684	18.3891	16.9491	18.3922	18.6651	18.5302	Q9CR57	Rpl14	sp|Q9CR57|RL14_MOUSE 60S ribosomal protein L14 OS=Mus musculus OX=10090 GN=Rpl14 PE=1 SV=3	1	5	5	5	24.9	23.564	Q9CR57	FALSE	0	-0.246597	1.63387	0.693638	0.962219	0.121023
Cnpy2	19.1887	19.0724	19.2404	19.1835	19.6648	19.4966	Q9QXT0	Cnpy2	sp|Q9QXT0|CNPY2_MOUSE Protein canopy homolog 2 OS=Mus musculus OX=10090 GN=Cnpy2 PE=1 SV=1	1	7	7	7	34.1	20.767	Q9QXT0	FALSE	0	-0.100103	0.662429	0.281163	0.962253	0.121139
Bag6	16.8381	16.8831	16.6998	16.6393	16.3525	16.6888	Q9Z1R2	Bag6	sp|Q9Z1R2|BAG6_MOUSE Large proline-rich protein BAG6 OS=Mus musculus OX=10090 GN=Bag6 PE=1 SV=1	1	16	16	16	21.1	121.04	Q9Z1R2	FALSE	0	-0.581451	0.0878988	-0.246776	0.962263	0.121174
Cars2	13.7617	13.8305	13.7741	12.6907	14.0166	12.2507	Q8BYM8	Cars2	sp|Q8BYM8|SYCM_MOUSE Probable cysteine--tRNA ligase, mitochondrial OS=Mus musculus OX=10090 GN=Cars2 PE=1 SV=2	1	3	3	3	7.8	61.271	Q8BYM8	TRUE	2	-1.89188	0.286384	-0.802749	0.962299	0.1213
Dmap1	15.154	14.4638	14.8422	15.1103	15.9073	15.043	Q9JI44	Dmap1	sp|Q9JI44|DMAP1_MOUSE DNA methyltransferase 1-associated protein 1 OS=Mus musculus OX=10090 GN=Dmap1 PE=1 SV=1	1	6	6	6	15.8	53.129	Q9JI44	FALSE	0	-0.190418	1.25742	0.533502	0.96231	0.121337
Gmds	14.2422	14.3307	14.0327	14.11	13.0861	13.8873	Q8K0C9	Gmds	sp|Q8K0C9|GMDS_MOUSE GDP-mannose 4,6 dehydratase OS=Mus musculus OX=10090 GN=Gmds PE=1 SV=1	1	2	2	2	8.6	41.984	Q8K0C9	TRUE	1	-1.19611	0.181348	-0.507381	0.962342	0.121449
Dctn6	15.5638	15.31	15.2144	15.0781	15.0883	15.2035	Q9WUB4	Dctn6	sp|Q9WUB4|DCTN6_MOUSE Dynactin subunit 6 OS=Mus musculus OX=10090 GN=Dctn6 PE=1 SV=1	1	3	3	3	21.6	20.67	Q9WUB4	FALSE	0	-0.564755	0.0858257	-0.239465	0.962405	0.121669
Rpl29	17.4589	17.5801	16.059	17.4113	18.6791	17.7811	P47915	Rpl29	sp|P47915|RL29_MOUSE 60S ribosomal protein L29 OS=Mus musculus OX=10090 GN=Rpl29 PE=1 SV=2	1	3	3	3	18.8	17.587	P47915	FALSE	0	-0.331696	2.18068	0.924492	0.962429	0.121754
Aspscr1	13.7869	13.5158	13.131	12.7396	12.8558	13.4507	Q8VBT9	Aspscr1	sp|Q8VBT9|ASPC1_MOUSE Tether containing UBX domain for GLUT4 OS=Mus musculus OX=10090 GN=Aspscr1 PE=1 SV=1	1	2	2	2	5.6	59.795	Q8VBT9	TRUE	2	-1.09114	0.166088	-0.462527	0.962448	0.121822
Smarcd2	14.6816	14.4978	14.481	14.7834	14.8833	14.655	Q99JR8	Smarcd2	sp|Q99JR8|SMRD2_MOUSE SWI/SNF-related matrix-associated actin-dependent regulator of chromatin subfamily D member 2 OS=Mus musculus OX=10090 GN=Smarcd2 PE=1 SV=2	1	12	11	10	31.3	59.084	Q99JR8	FALSE	0	-0.0792217	0.520135	0.220457	0.962465	0.121881
U2af1	18.1555	18.2152	18.4798	18.544	18.654	18.4051	Q9D883;Q8BGJ9	U2af1; U2af1l4	sp|Q9D883|U2AF1_MOUSE Splicing factor U2AF 35 kDa subunit OS=Mus musculus OX=10090 GN=U2af1 PE=1 SV=4;sp|Q8BGJ9|U2AF4_MOUSE Splicing factor U2AF 26 kDa subunit OS=Mus musculus OX=10090 GN=U2af1l4 PE=1 SV=1	2	10	10	10	41.8	27.815	Q9D883	FALSE	0	-0.0902125	0.591977	0.250882	0.962479	0.121932
Chn1	14.125	14.5798	13.7904	13.6814	12.9958	14.0459	Q91V57	Chn1	sp|Q91V57|CHIN_MOUSE N-chimaerin OS=Mus musculus OX=10090 GN=Chn1 PE=1 SV=2	1	2	2	2	6.8	53.193	Q91V57	TRUE	1	-1.39396	0.212556	-0.5907	0.962496	0.121989
Crym	18.9422	18.7523	18.1551	18.8371	19.222	19.0581	O54983	Crym	sp|O54983|CRYM_MOUSE Ketimine reductase mu-crystallin OS=Mus musculus OX=10090 GN=Crym PE=1 SV=1	1	15	15	15	66.1	33.523	O54983	FALSE	0	-0.152703	0.997764	0.422531	0.962594	0.122338
Mrps22	17.2625	17.2945	16.3732	17.6107	17.1123	18.1873	Q9CXW2	Mrps22	sp|Q9CXW2|RT22_MOUSE 28S ribosomal protein S22, mitochondrial OS=Mus musculus OX=10090 GN=Mrps22 PE=1 SV=1	1	5	5	5	15.3	41.192	Q9CXW2	FALSE	0	-0.238597	1.5587	0.660053	0.9626	0.122356
Papss1	14.951	14.7796	14.465	14.407	12.8279	14.4615	Q60967	Papss1	sp|Q60967|PAPS1_MOUSE Bifunctional 3-phosphoadenosine 5-phosphosulfate synthase 1 OS=Mus musculus OX=10090 GN=Papss1 PE=1 SV=1	1	5	5	5	13.5	70.793	Q60967	TRUE	1	-1.96739	0.301297	-0.833047	0.962612	0.122401
Aqp1	17.0462	16.8061	16.8913	17.0654	17.7845	17.0938	Q02013	Aqp1	sp|Q02013|AQP1_MOUSE Aquaporin-1 OS=Mus musculus OX=10090 GN=Aqp1 PE=1 SV=3	1	3	3	3	14.5	28.793	Q02013	FALSE	0	-0.145029	0.945099	0.400035	0.962666	0.122593
Gna13	16.3971	16.4216	16.7169	16.8795	16.7443	16.6575	P27601	Gna13	sp|P27601|GNA13_MOUSE Guanine nucleotide-binding protein subunit alpha-13 OS=Mus musculus OX=10090 GN=Gna13 PE=1 SV=1	1	15	14	14	45.6	44.054	P27601	FALSE	0	-0.0903048	0.587354	0.248525	0.962718	0.122777
Tent4b	13.4958	13.2649	13.8575	13.8658	13.9813	13.7404	Q68ED3	Tent4b	sp|Q68ED3|PAPD5_MOUSE Terminal nucleotidyltransferase 4B OS=Mus musculus OX=10090 GN=Tent4b PE=1 SV=2	1	3	3	3	8.7	69.703	Q68ED3	FALSE	0	-0.117696	0.763947	0.323125	0.962773	0.122974
Alg14	14.8891	14.7857	15.3213	15.5241	15.3398	15.1441	Q9D081	Alg14	sp|Q9D081|ALG14_MOUSE UDP-N-acetylglucosamine transferase subunit ALG14 homolog OS=Mus musculus OX=10090 GN=Alg14 PE=1 SV=1	1	3	3	3	18.4	24.429	Q9D081	FALSE	0	-0.122917	0.797558	0.337321	0.962782	0.123007
Gid8	14.601	14.3007	14.5685	14.0493	12.3972	14.3075	Q9D7M1	Gid8	sp|Q9D7M1|GID8_MOUSE Glucose-induced degradation protein 8 homolog OS=Mus musculus OX=10090 GN=Gid8 PE=1 SV=1	1	6	6	6	38.2	26.778	Q9D7M1	FALSE	0	-2.141	0.330271	-0.905364	0.962807	0.123097
Ap1m1	16.3337	16.3053	16.2212	16.0937	15.6296	16.1978	P35585	Ap1m1	sp|P35585|AP1M1_MOUSE AP-1 complex subunit mu-1 OS=Mus musculus OX=10090 GN=Ap1m1 PE=1 SV=3	1	13	13	12	43	48.542	P35585	FALSE	0	-0.740336	0.11426	-0.313038	0.96282	0.123145
Cacnb4	14.285	14.3393	13.5203	14.7914	14.4382	14.3285	Q8R0S4	Cacnb4	sp|Q8R0S4|CACB4_MOUSE Voltage-dependent L-type calcium channel subunit beta-4 OS=Mus musculus OX=10090 GN=Cacnb4 PE=1 SV=2	1	8	6	6	20.2	57.949	Q8R0S4	FALSE	0	-0.172372	1.11463	0.471129	0.962874	0.123338
Wipi2	14.3792	14.296	14.3662	14.1364	12.7193	14.0822	Q80W47	Wipi2	sp|Q80W47|WIPI2_MOUSE WD repeat domain phosphoinositide-interacting protein 2 OS=Mus musculus OX=10090 GN=Wipi2 PE=1 SV=1	1	4	4	4	18.2	48.477	Q80W47	TRUE	1	-1.66018	0.257818	-0.701182	0.962987	0.123746
Camsap3	17.7267	18.4385	15.6532	12.9657	12.8176	17.8712	Q80VC9	Camsap3	sp|Q80VC9|CAMP3_MOUSE Calmodulin-regulated spectrin-associated protein 3 OS=Mus musculus OX=10090 GN=Camsap3 PE=1 SV=1	1	2	2	2	2.1	135.17	Q80VC9	TRUE	2	-6.4494	1.00675	-2.72132	0.963125	0.124253
Hadh	16.4255	16.3499	16.1629	16.4931	16.7677	16.44	Q61425	Hadh	sp|Q61425|HCDH_MOUSE Hydroxyacyl-coenzyme A dehydrogenase, mitochondrial OS=Mus musculus OX=10090 GN=Hadh PE=1 SV=2	1	10	10	10	55.1	34.463	Q61425	FALSE	0	-0.094385	0.602755	0.254185	0.963209	0.124561
Scoc	12.6584	13.9049	13.542	13.2784	11.8999	12.4887	Q78YZ6	Scoc	sp|Q78YZ6|SCOC_MOUSE Short coiled-coil protein OS=Mus musculus OX=10090 GN=Scoc PE=1 SV=1	1	1	1	1	14.4	14.155	Q78YZ6	TRUE	2	-1.92802	0.302416	-0.812804	0.963254	0.124727
Msh6	15.6784	15.7324	15.6574	15.4363	15.5149	15.5661	P54276	Msh6	sp|P54276|MSH6_MOUSE DNA mismatch repair protein Msh6 OS=Mus musculus OX=10090 GN=Msh6 PE=1 SV=3	1	12	12	12	11.7	151.08	P54276	FALSE	0	-0.435613	0.0683485	-0.183632	0.963263	0.124758
Dpf2	14.4462	14.7135	14.7184	14.5788	14.1707	14.2909	Q61103	Dpf2	sp|Q61103|REQU_MOUSE Zinc finger protein ubi-d4 OS=Mus musculus OX=10090 GN=Dpf2 PE=1 SV=1	1	5	4	4	17.4	44.229	Q61103	FALSE	0	-0.662582	0.104093	-0.279245	0.963297	0.124884
Ddx5	20.2046	20.2546	20.5068	20.4862	20.8379	20.478	Q61656	Ddx5	sp|Q61656|DDX5_MOUSE Probable ATP-dependent RNA helicase DDX5 OS=Mus musculus OX=10090 GN=Ddx5 PE=1 SV=2	1	34	34	25	60.4	69.289	Q61656	FALSE	0	-0.104942	0.662431	0.278744	0.96352	0.125719
Kcnd2	14.0263	14.3332	14.278	14.3866	13.2741	12.502	Q9Z0V2	Kcnd2	sp|Q9Z0V2|KCND2_MOUSE Potassium voltage-gated channel subfamily D member 2 OS=Mus musculus OX=10090 GN=Kcnd2 PE=1 SV=1	1	6	5	5	12.7	70.576	Q9Z0V2	TRUE	2	-1.96085	0.311009	-0.824921	0.963552	0.125839
Bmpr1a	13.5654	13.4761	14.9034	13.9693	12.5926	12.3772	P36895	Bmpr1a	sp|P36895|BMR1A_MOUSE Bone morphogenetic protein receptor type-1A OS=Mus musculus OX=10090 GN=Bmpr1a PE=1 SV=1	1	3	3	3	9.2	60.063	P36895	TRUE	1	-2.38252	0.378663	-1.00193	0.963607	0.126045
Aldh2	17.5122	17.1603	17.7485	18.0293	17.9068	17.5698	P47738	Aldh2	sp|P47738|ALDH2_MOUSE Aldehyde dehydrogenase, mitochondrial OS=Mus musculus OX=10090 GN=Aldh2 PE=1 SV=1	1	21	19	18	49.1	56.537	P47738	FALSE	0	-0.13685	0.860026	0.361588	0.963639	0.126166
Ankrd17	15.4098	15.7715	15.0536	15.8058	16.0695	15.572	Q99NH0	Ankrd17	sp|Q99NH0|ANR17_MOUSE Ankyrin repeat domain-containing protein 17 OS=Mus musculus OX=10090 GN=Ankrd17 PE=1 SV=2	1	5	5	5	3.2	274.21	Q99NH0	FALSE	0	-0.153193	0.961423	0.404115	0.963675	0.126303
Pnpla6	13.8212	14.0879	14.417	14.7702	14.4087	14.2664	Q3TRM4	Pnpla6	sp|Q3TRM4|PLPL6_MOUSE Patatin-like phospholipase domain-containing protein 6 OS=Mus musculus OX=10090 GN=Pnpla6 PE=1 SV=2	1	13	13	13	15.2	149.54	Q3TRM4	FALSE	0	-0.141543	0.887678	0.373067	0.963694	0.126376
Tubgcp3	13.2832	13.2942	13.1176	13.1239	12.732	13.0611	P58854	Tubgcp3	sp|P58854|GCP3_MOUSE Gamma-tubulin complex component 3 OS=Mus musculus OX=10090 GN=Tubgcp3 PE=1 SV=2	1	2	2	2	3.3	103.47	P58854	TRUE	1	-0.617133	0.0984674	-0.259333	0.963711	0.126441
Ddx21	16.3034	16.2232	16.3806	16.4306	16.7675	16.4406	Q9JIK5	Ddx21	sp|Q9JIK5|DDX21_MOUSE Nucleolar RNA helicase 2 OS=Mus musculus OX=10090 GN=Ddx21 PE=1 SV=3	1	28	28	28	43	93.55	Q9JIK5	FALSE	0	-0.0925745	0.580139	0.243782	0.963714	0.126452
Sik3	13.5531	14.0937	13.4799	13.6682	13.1671	12.9048	Q6P4S6	Sik3	sp|Q6P4S6|SIK3_MOUSE Serine/threonine-protein kinase SIK3 OS=Mus musculus OX=10090 GN=Sik3 PE=1 SV=4	1	4	4	4	4.2	150.66	Q6P4S6	TRUE	2	-1.09999	0.175669	-0.462163	0.963735	0.126532
Bud23	14.0189	14.5851	14.5445	14.1508	12.8217	14.0761	Q9CY21	Bud23	sp|Q9CY21|BUD23_MOUSE Probable 18S rRNA (guanine-N(7))-methyltransferase OS=Mus musculus OX=10090 GN=Bud23 PE=1 SV=1	1	4	4	4	27	31.586	Q9CY21	TRUE	1	-1.66627	0.266303	-0.699985	0.963755	0.126609
Snx6	15.2022	15.3911	15.205	15.2565	14.7747	14.9167	Q6P8X1	Snx6	sp|Q6P8X1|SNX6_MOUSE Sorting nexin-6 OS=Mus musculus OX=10090 GN=Snx6 PE=1 SV=2	1	10	9	7	22.9	46.648	Q6P8X1	FALSE	0	-0.675023	0.108038	-0.283492	0.963794	0.126756
Cog7	14.5967	13.918	14.2002	14.044	12.9979	13.9248	Q3UM29	Cog7	sp|Q3UM29|COG7_MOUSE Conserved oligomeric Golgi complex subunit 7 OS=Mus musculus OX=10090 GN=Cog7 PE=1 SV=1	1	5	5	5	9	86.072	Q3UM29	TRUE	1	-1.38834	0.222886	-0.582728	0.963875	0.127069
Coa7	15.3926	15.2798	15.4081	15.1493	13.0149	14.9252	Q921H9	Coa7	sp|Q921H9|COA7_MOUSE Cytochrome c oxidase assembly factor 7 OS=Mus musculus OX=10090 GN=Coa7 PE=1 SV=1	1	2	2	2	11.7	25.617	Q921H9	TRUE	1	-2.37543	0.381358	-0.997037	0.963876	0.12707
Capn5	14.9625	15.1521	15.5489	15.5402	15.5268	15.5061	O08688	Capn5	sp|O08688|CAN5_MOUSE Calpain-5 OS=Mus musculus OX=10090 GN=Capn5 PE=1 SV=1	1	10	10	10	20.5	72.954	O08688	FALSE	0	-0.116041	0.722451	0.303205	0.963889	0.12712
Ttn	18.4763	18.5462	18.7235	18.4451	18.1579	18.4197	A2ASS6	Ttn	sp|A2ASS6|TITIN_MOUSE Titin OS=Mus musculus OX=10090 GN=Ttn PE=1 SV=1	1	9	9	9	0.3	3906.4	A2ASS6	FALSE	0	-0.574589	0.0924282	-0.24108	0.963928	0.127273
Znrd2	14.9003	14.984	15.5113	14.7752	13.23	14.8796	P56873	Znrd2	sp|P56873|ZNRD2_MOUSE Protein ZNRD2 OS=Mus musculus OX=10090 GN=Znrd2 PE=1 SV=1	1	2	2	2	12.6	21.336	P56873	FALSE	0	-1.99535	0.321484	-0.836934	0.963971	0.127437
Nedd4	16.3442	16.3476	16.372	16.1385	16.082	16.2738	P46935	Nedd4	sp|P46935|NEDD4_MOUSE E3 ubiquitin-protein ligase NEDD4 OS=Mus musculus OX=10090 GN=Nedd4 PE=1 SV=3	1	22	22	20	30.1	102.71	P46935	FALSE	0	-0.452616	0.0729492	-0.189833	0.96398	0.127473
Cgnl1	17.5299	17.6028	18.0187	17.9348	18.5283	17.9031	Q6AW69	Cgnl1	sp|Q6AW69|CGNL1_MOUSE Cingulin-like protein 1 OS=Mus musculus OX=10090 GN=Cgnl1 PE=1 SV=2	1	4	4	4	3.3	148.23	Q6AW69	FALSE	0	-0.155677	0.965572	0.404948	0.963989	0.127508
Scyl1	13.8766	13.9698	13.7563	13.7664	12.6487	13.5805	Q9EQC5	Scyl1	sp|Q9EQC5|SCYL1_MOUSE N-terminal kinase-like protein OS=Mus musculus OX=10090 GN=Scyl1 PE=1 SV=1	1	5	5	5	9.3	89.159	Q9EQC5	TRUE	1	-1.27737	0.205993	-0.535688	0.963995	0.127531
H1-1	22.7591	22.923	21.0331	23.0127	23.3285	23.0777	P43275	H1-1	sp|P43275|H11_MOUSE Histone H1.1 OS=Mus musculus OX=10090 GN=H1-1 PE=1 SV=2	1	12	8	8	35.2	21.785	P43275	FALSE	0	-0.346629	2.14907	0.901223	0.964	0.127549
Sult4a1	14.1491	13.7995	13.5665	13.5986	12.6608	13.619	P63046	Sult4a1	sp|P63046|ST4A1_MOUSE Sulfotransferase 4A1 OS=Mus musculus OX=10090 GN=Sult4a1 PE=1 SV=1	1	2	2	2	7	33.053	P63046	TRUE	1	-1.3011	0.210027	-0.545538	0.964021	0.127633
Plekhf2	14.5315	14.6442	13.7785	14.2609	13.0884	13.6548	Q91WB4	Plekhf2	sp|Q91WB4|PKHF2_MOUSE Pleckstrin homology domain-containing family F member 2 OS=Mus musculus OX=10090 GN=Plekhf2 PE=1 SV=1	1	5	5	5	36.9	27.754	Q91WB4	TRUE	1	-1.55044	0.250448	-0.649998	0.96404	0.127704
Ppp2r2a	16.2766	16.3667	16.0753	16.033	15.3419	16.1103	Q6P1F6;Q6ZWR4;Q8BG02	Ppp2r2a	sp|Q6P1F6|2ABA_MOUSE Serine/threonine-protein phosphatase 2A 55 kDa regulatory subunit B alpha isoform OS=Mus musculus OX=10090 GN=Ppp2r2a PE=1 SV=1	3	12	12	7	40.3	51.691	Q6P1F6	FALSE	0	-0.98086	0.158553	-0.411154	0.964058	0.127776
Rbm17	16.1941	16.16	16.5355	16.4575	16.784	16.501	Q8JZX4	Rbm17	sp|Q8JZX4|SPF45_MOUSE Splicing factor 45 OS=Mus musculus OX=10090 GN=Rbm17 PE=1 SV=1	1	10	10	10	28.4	45.303	Q8JZX4	FALSE	0	-0.109849	0.67848	0.284316	0.964101	0.127941
Entpd2	14.7329	15.2008	14.7796	15.4613	15.5881	14.8968	O55026	Entpd2	sp|O55026|ENTP2_MOUSE Ectonucleoside triphosphate diphosphohydrolase 2 OS=Mus musculus OX=10090 GN=Entpd2 PE=1 SV=2	1	5	5	5	12.1	54.319	O55026	FALSE	0	-0.159413	0.981382	0.410985	0.964188	0.128284
Lsm8	17.4378	17.8714	17.8088	17.5796	16.6437	17.4219	Q6ZWM4	Lsm8	sp|Q6ZWM4|LSM8_MOUSE U6 snRNA-associated Sm-like protein LSm8 OS=Mus musculus OX=10090 GN=Lsm8 PE=1 SV=3	1	5	5	5	82.3	10.403	Q6ZWM4	FALSE	0	-1.17246	0.190549	-0.490956	0.964202	0.128338
Ino80	13.4507	13.002	13.584	13.6347	13.5031	14.1678	Q6ZPV2	Ino80	sp|Q6ZPV2|INO80_MOUSE Chromatin-remodeling ATPase INO80 OS=Mus musculus OX=10090 GN=Ino80 PE=1 SV=2	1	3	3	3	3.1	176.52	Q6ZPV2	FALSE	0	-0.164753	1.01069	0.42297	0.964282	0.128652
Slmap	17.6898	17.8405	17.7857	17.8066	18.1256	18.0764	Q3URD3	Slmap	sp|Q3URD3|SLMAP_MOUSE Sarcolemmal membrane-associated protein OS=Mus musculus OX=10090 GN=Slmap PE=1 SV=2	1	26	26	26	29.3	96.932	Q3URD3	FALSE	0	-0.0899843	0.551725	0.23087	0.964296	0.128708
Dguok	15.4751	15.5943	15.0477	15.2465	14.6672	15.056	Q9QX60	Dguok	sp|Q9QX60|DGUOK_MOUSE Deoxyguanosine kinase, mitochondrial OS=Mus musculus OX=10090 GN=Dguok PE=1 SV=3	1	4	4	4	31	32.281	Q9QX60	FALSE	0	-0.914058	0.149092	-0.382483	0.964298	0.128717
Cyp20a1	13.8952	13.9873	14.8278	14.6693	15.0255	14.5335	Q8BKE6	Cyp20a1	sp|Q8BKE6|CP20A_MOUSE Cytochrome P450 20A1 OS=Mus musculus OX=10090 GN=Cyp20a1 PE=1 SV=1	1	4	4	4	12.6	52.149	Q8BKE6	FALSE	0	-0.197325	1.20938	0.506027	0.964307	0.12875
Gmpr2	15.5146	15.0252	14.7363	14.6479	12.7815	14.8192	Q99L27	Gmpr2	sp|Q99L27|GMPR2_MOUSE GMP reductase 2 OS=Mus musculus OX=10090 GN=Gmpr2 PE=1 SV=2	1	3	3	3	10.9	38.018	Q99L27	TRUE	1	-2.41232	0.393916	-1.0092	0.964328	0.128835
Rab8a	16.6312	16.959	17.0576	17.0322	17.2333	17.1804	P55258	Rab8a	sp|P55258|RAB8A_MOUSE Ras-related protein Rab-8A OS=Mus musculus OX=10090 GN=Rab8a PE=1 SV=2	1	8	7	5	43	23.668	P55258	FALSE	0	-0.103936	0.635981	0.266022	0.96435	0.128921
Fau	18.1691	18.4018	17.701	18.644	18.5817	18.2194	P62862	Fau	sp|P62862|RS30_MOUSE 40S ribosomal protein S30 OS=Mus musculus OX=10090 GN=Fau PE=1 SV=1	1	2	2	2	18.6	6.6478	P62862	FALSE	0	-0.153117	0.935297	0.39109	0.964396	0.129103
Ddx52	13.3824	14.17	13.8272	13.6285	12.7054	13.4109	Q8K301	Ddx52	sp|Q8K301|DDX52_MOUSE Probable ATP-dependent RNA helicase DDX52 OS=Mus musculus OX=10090 GN=Ddx52 PE=2 SV=2	1	3	3	3	7.2	67.473	Q8K301	TRUE	1	-1.30322	0.213386	-0.544918	0.9644	0.129121
Znf768	12.6615	12.811	11.9915	13.0249	12.8258	12.8446	Q8R0T2	Znf768	sp|Q8R0T2|ZN768_MOUSE Zinc finger protein 768 OS=Mus musculus OX=10090 GN=Znf768 PE=1 SV=1	1	2	2	2	3.5	62.711	Q8R0T2	FALSE	0	-0.160814	0.981683	0.410435	0.964413	0.129171
Rpl3	18.0992	18.2373	17.7989	18.1963	18.4409	18.3128	P27659	Rpl3	sp|P27659|RL3_MOUSE 60S ribosomal protein L3 OS=Mus musculus OX=10090 GN=Rpl3 PE=1 SV=3	1	16	16	16	40.4	46.109	P27659	FALSE	0	-0.106445	0.649553	0.271554	0.964422	0.129209
Usp9x	15.6213	15.568	15.3365	15.2749	15.2284	15.3661	P70398	Usp9x	sp|P70398|USP9X_MOUSE Probable ubiquitin carboxyl-terminal hydrolase FAF-X OS=Mus musculus OX=10090 GN=Usp9x PE=1 SV=2	1	35	35	35	17.4	290.71	P70398	FALSE	0	-0.523748	0.0860616	-0.218843	0.964495	0.129497
Tm2d2	13.1866	12.7842	13.5579	13.012	12.751	12.511	Q8R0I4	Tm2d2	sp|Q8R0I4|TM2D2_MOUSE TM2 domain-containing protein 2 OS=Mus musculus OX=10090 GN=Tm2d2 PE=2 SV=1	1	1	1	1	8	22.853	Q8R0I4	TRUE	2	-1.00104	0.164579	-0.418231	0.964509	0.129554
Cspg4	15.8615	12.8232	13.9887	13.0848	12.9103	12.8199	Q8VHY0	Cspg4	sp|Q8VHY0|CSPG4_MOUSE Chondroitin sulfate proteoglycan 4 OS=Mus musculus OX=10090 GN=Cspg4 PE=1 SV=3	1	2	2	2	1.1	252.31	Q8VHY0	TRUE	4	-3.08002	0.507768	-1.28613	0.964582	0.129846
Brsk1	13.31	13.7772	13.2691	13.1506	12.5366	13.3246	Q5RJI5	Brsk1	sp|Q5RJI5|BRSK1_MOUSE Serine/threonine-protein kinase BRSK1 OS=Mus musculus OX=10090 GN=Brsk1 PE=1 SV=1	1	7	6	6	14.1	85.154	Q5RJI5	TRUE	1	-1.07356	0.177235	-0.448164	0.964619	0.129996
Ubxn6	15.81	15.9221	15.5664	15.554	15.131	15.649	Q99PL6	Ubxn6	sp|Q99PL6|UBXN6_MOUSE UBX domain-containing protein 6 OS=Mus musculus OX=10090 GN=Ubxn6 PE=1 SV=1	1	13	13	13	46.8	49.795	Q99PL6	FALSE	0	-0.770355	0.127432	-0.321461	0.964672	0.13021
Plcd3	14.8343	14.8644	15.037	14.8883	13.998	14.5865	Q8K2J0	Plcd3	sp|Q8K2J0|PLCD3_MOUSE 1-phosphatidylinositol 4,5-bisphosphate phosphodiesterase delta-3 OS=Mus musculus OX=10090 GN=Plcd3 PE=1 SV=2	1	9	9	9	15.9	88.606	Q8K2J0	FALSE	0	-1.00885	0.166895	-0.42098	0.964673	0.130216
Hsp90aa1	20.949	21.0092	20.5595	20.5194	20.4809	20.6834	P07901;REV__Q8BL66	Hsp90aa1	sp|P07901|HS90A_MOUSE Heat shock protein HSP 90-alpha OS=Mus musculus OX=10090 GN=Hsp90aa1 PE=1 SV=4	2	45	30	30	61.8	84.787	P07901	FALSE	0	-0.666361	0.110339	-0.278011	0.964698	0.130317
Eif4e2	13.5583	13.5483	13.2054	13.4472	12.6795	12.9919	Q8BMB3	Eif4e2	sp|Q8BMB3|IF4E2_MOUSE Eukaryotic translation initiation factor 4E type 2 OS=Mus musculus OX=10090 GN=Eif4e2 PE=1 SV=1	1	4	4	4	25.3	28.263	Q8BMB3	TRUE	1	-0.953477	0.157889	-0.397794	0.964699	0.130322
Acadsb	16.3259	16.3265	16.4276	16.5533	16.7527	16.4349	Q9DBL1	Acadsb	sp|Q9DBL1|ACDSB_MOUSE Short/branched chain specific acyl-CoA dehydrogenase, mitochondrial OS=Mus musculus OX=10090 GN=Acadsb PE=1 SV=1	1	8	8	8	30.3	47.874	Q9DBL1	FALSE	0	-0.0875895	0.528233	0.220322	0.964735	0.130467
Swi5	13.3441	13.4791	13.0626	13.182	12.6493	13.0502	Q8K3D3	Swi5	sp|Q8K3D3|SWI5_MOUSE DNA repair protein SWI5 homolog OS=Mus musculus OX=10090 GN=Swi5 PE=1 SV=1	1	2	2	2	23.6	10.261	Q8K3D3	TRUE	1	-0.802648	0.133123	-0.334762	0.964741	0.130492
Stx4	14.4412	14.3216	14.5281	14.6835	15.0657	14.476	P70452	Stx4	sp|P70452|STX4_MOUSE Syntaxin-4 OS=Mus musculus OX=10090 GN=Stx4 PE=1 SV=1	1	2	2	2	7.4	34.165	P70452	FALSE	0	-0.124019	0.746883	0.311432	0.964772	0.130618
Cops4	17.8204	17.9032	17.4517	17.3525	17.3135	17.6227	O88544	Cops4	sp|O88544|CSN4_MOUSE COP9 signalosome complex subunit 4 OS=Mus musculus OX=10090 GN=Cops4 PE=1 SV=1	1	21	21	21	71.9	46.284	O88544	FALSE	0	-0.708867	0.117785	-0.295541	0.96479	0.13069
Mcam	14.8269	14.976	15.9881	15.9993	16.0369	15.5387	Q8R2Y2	Mcam	sp|Q8R2Y2|MUC18_MOUSE Cell surface glycoprotein MUC18 OS=Mus musculus OX=10090 GN=Mcam PE=1 SV=1	1	7	7	7	16	71.545	Q8R2Y2	FALSE	0	-0.237027	1.42634	0.594654	0.964793	0.130703
Map1lc3b	17.0347	16.6897	16.4923	16.5113	16.3514	16.48	Q9CQV6	Map1lc3b	sp|Q9CQV6|MLP3B_MOUSE Microtubule-associated proteins 1A/1B light chain 3B OS=Mus musculus OX=10090 GN=Map1lc3b PE=1 SV=3	1	2	2	1	16.8	14.617	Q9CQV6	FALSE	0	-0.698763	0.116152	-0.291305	0.964801	0.130733
Slc6a7	13.8765	13.7482	14.0428	14.1984	14.4183	13.9254	Q6PGE7	Slc6a7	sp|Q6PGE7|SC6A7_MOUSE Sodium-dependent proline transporter OS=Mus musculus OX=10090 GN=Slc6a7 PE=1 SV=1	1	4	4	4	7.5	71.065	Q6PGE7	FALSE	0	-0.116315	0.699371	0.291528	0.964815	0.13079
Usp19	15.1403	15.1353	14.9072	14.8537	14.3259	14.9646	Q3UJD6	Usp19	sp|Q3UJD6|UBP19_MOUSE Ubiquitin carboxyl-terminal hydrolase 19 OS=Mus musculus OX=10090 GN=Usp19 PE=1 SV=1	1	10	10	10	12.6	150.55	Q3UJD6	FALSE	0	-0.830966	0.138585	-0.346191	0.964888	0.131091
Il6st	12.4874	12.855	12.9296	13.325	13.2833	12.7612	Q00560	Il6st	sp|Q00560|IL6RB_MOUSE Interleukin-6 receptor subunit beta OS=Mus musculus OX=10090 GN=Il6st PE=1 SV=2	1	4	4	4	7	102.45	Q00560	TRUE	2	-0.146476	0.878079	0.365802	0.964894	0.131116
Tmub1	13.6545	12.6584	12.9435	12.7725	16.4239	14.7871	Q9JMG3	Tmub1	sp|Q9JMG3|TMUB1_MOUSE Transmembrane and ubiquitin-like domain-containing protein 1 OS=Mus musculus OX=10090 GN=Tmub1 PE=1 SV=1	1	2	2	2	9	26.316	Q9JMG3	TRUE	3	-0.63218	3.7836	1.57571	0.964937	0.131292
Otud6b	16.0032	16.2253	15.8263	15.9818	12.6067	15.0841	Q8K2H2	Otud6b	sp|Q8K2H2|OTU6B_MOUSE Deubiquitinase OTUD6B OS=Mus musculus OX=10090 GN=Otud6b PE=1 SV=1	1	3	3	3	15.6	33.758	Q8K2H2	TRUE	1	-3.50778	0.586317	-1.46073	0.964947	0.131334
Setd2	13.0363	12.6416	13.8217	13.7798	13.5406	13.784	E9Q5F9	Setd2	sp|E9Q5F9|SETD2_MOUSE Histone-lysine N-methyltransferase SETD2 OS=Mus musculus OX=10090 GN=Setd2 PE=1 SV=1	1	5	5	5	3.2	285.66	E9Q5F9	FALSE	0	-0.215815	1.28577	0.534977	0.965058	0.131792
Hook1	15.557	15.2946	15.1328	14.9937	14.6037	15.2771	Q8BIL5	Hook1	sp|Q8BIL5|HOOK1_MOUSE Protein Hook homolog 1 OS=Mus musculus OX=10090 GN=Hook1 PE=1 SV=2	1	12	12	12	22.3	84.438	Q8BIL5	FALSE	0	-0.889208	0.149333	-0.369937	0.965072	0.131851
Itfg2	13.2755	13.2771	12.9339	13.0801	12.8868	12.5959	Q91WI7	Itfg2	sp|Q91WI7|ITFG2_MOUSE KICSTOR complex protein ITFG2 OS=Mus musculus OX=10090 GN=Itfg2 PE=2 SV=1	1	6	6	6	21.4	48.971	Q91WI7	TRUE	2	-0.740714	0.124868	-0.307923	0.965172	0.132269
Specc1	13.5543	13.4295	13.4536	13.493	13.0776	12.3734	Q5SXY1	Specc1	sp|Q5SXY1|CYTSB_MOUSE Cytospin-B OS=Mus musculus OX=10090 GN=Specc1 PE=1 SV=2	1	3	3	3	4.6	118.1	Q5SXY1	TRUE	2	-1.19744	0.201867	-0.497784	0.965173	0.132272
Acsl6	18.0903	18.0533	18.2181	18.2846	18.5723	18.2209	Q91WC3	Acsl6	sp|Q91WC3|ACSL6_MOUSE Long-chain-fatty-acid--CoA ligase 6 OS=Mus musculus OX=10090 GN=Acsl6 PE=1 SV=1	1	37	37	37	63.6	78.016	Q91WC3	FALSE	0	-0.0968437	0.574244	0.2387	0.965183	0.132313
Psma2	17.0952	17.2751	16.8649	16.9367	16.3176	16.8771	P49722	Psma2	sp|P49722|PSA2_MOUSE Proteasome subunit alpha type-2 OS=Mus musculus OX=10090 GN=Psma2 PE=1 SV=3	1	11	11	11	65.4	25.926	P49722	FALSE	0	-0.885643	0.14979	-0.367927	0.965259	0.132632
Pi4k2a	16.3209	16.2504	16.0707	16.3647	13.5615	15.1985	Q2TBE6	Pi4k2a	sp|Q2TBE6|P4K2A_MOUSE Phosphatidylinositol 4-kinase type 2-alpha OS=Mus musculus OX=10090 GN=Pi4k2a PE=1 SV=1	1	6	6	6	20	54.257	Q2TBE6	FALSE	0	-2.82362	0.478718	-1.17245	0.965322	0.1329
Trappc9	14.4554	14.5851	14.6057	14.0107	13.96	14.6208	Q3U0M1	Trappc9	sp|Q3U0M1|TPPC9_MOUSE Trafficking protein particle complex subunit 9 OS=Mus musculus OX=10090 GN=Trappc9 PE=1 SV=2	1	8	8	8	9.2	128.23	Q3U0M1	FALSE	0	-0.846869	0.143709	-0.35158	0.965346	0.133001
Klc3	15.208	15.0873	14.4378	14.7394	14.1008	14.5059	Q91W40	Klc3	sp|Q91W40|KLC3_MOUSE Kinesin light chain 3 OS=Mus musculus OX=10090 GN=Klc3 PE=1 SV=1	1	10	9	9	28.3	56.005	Q91W40	FALSE	0	-1.11381	0.189144	-0.462335	0.965365	0.133082
Cog2	14.0638	13.7934	12.6601	13.1776	11.7664	12.9247	Q921L5	Cog2	sp|Q921L5|COG2_MOUSE Conserved oligomeric Golgi complex subunit 2 OS=Mus musculus OX=10090 GN=Cog2 PE=1 SV=2	1	4	4	4	8.3	82.039	Q921L5	TRUE	1	-2.12896	0.363266	-0.882849	0.965491	0.133618
Ctsb	16.8474	16.7902	16.6295	17.1701	16.8714	16.921	P10605	Ctsb	sp|P10605|CATB_MOUSE Cathepsin B OS=Mus musculus OX=10090 GN=Ctsb PE=1 SV=2	1	11	11	11	42.5	37.279	P10605	FALSE	0	-0.0953955	0.558943	0.231774	0.965498	0.133645
Hbs1l	14.2619	12.5443	12.8677	14.3868	13.6189	14.1599	Q69ZS7	Hbs1l	sp|Q69ZS7|HBS1L_MOUSE HBS1-like protein OS=Mus musculus OX=10090 GN=Hbs1l PE=1 SV=2	1	2	2	2	5.6	75.1	Q69ZS7	TRUE	2	-0.342629	2.0037	0.830538	0.965548	0.13386
Gde1	16.7833	16.6708	16.814	16.9297	17.1989	16.8422	Q9JL56	Gde1	sp|Q9JL56|GDE1_MOUSE Glycerophosphodiester phosphodiesterase 1 OS=Mus musculus OX=10090 GN=Gde1 PE=1 SV=1	1	7	7	7	30.5	37.629	Q9JL56	FALSE	0	-0.0967167	0.5652	0.234242	0.965567	0.13394
Ptpn1	14.4038	12.6076	15.1159	14.81	15.3868	15.2215	P35821	Ptpn1	sp|P35821|PTN1_MOUSE Tyrosine-protein phosphatase non-receptor type 1 OS=Mus musculus OX=10090 GN=Ptpn1 PE=1 SV=2	1	4	4	4	10.9	49.593	P35821	TRUE	1	-0.453888	2.64787	1.09699	0.965612	0.134137
Tmed5	13.9084	13.9328	14.4671	14.4007	14.7675	14.2617	Q9CXE7	Tmed5	sp|Q9CXE7|TMED5_MOUSE Transmembrane emp24 domain-containing protein 5 OS=Mus musculus OX=10090 GN=Tmed5 PE=1 SV=1	1	3	3	3	14	26.172	Q9CXE7	FALSE	0	-0.1554	0.903189	0.373894	0.96571	0.134561
Mtx2	17.6807	17.4525	17.5936	17.4039	17.3718	17.375	O88441	Mtx2	sp|O88441|MTX2_MOUSE Metaxin-2 OS=Mus musculus OX=10090 GN=Mtx2 PE=1 SV=1	1	6	6	6	28.9	29.758	O88441	FALSE	0	-0.463889	0.0798165	-0.192036	0.965711	0.134562
Lbr	14.8346	14.7573	15.0409	15.2816	15.7993	14.8583	Q3U9G9	Lbr	sp|Q3U9G9|LBR_MOUSE Delta(14)-sterol reductase LBR OS=Mus musculus OX=10090 GN=Lbr PE=1 SV=2	1	5	5	5	11.8	71.439	Q3U9G9	FALSE	0	-0.181882	1.0528	0.435459	0.965817	0.135027
Tjp1	16.1655	16.338	16.6803	16.6871	16.8343	16.5474	P39447	Tjp1	sp|P39447|ZO1_MOUSE Tight junction protein ZO-1 OS=Mus musculus OX=10090 GN=Tjp1 PE=1 SV=2	1	43	43	43	35.8	194.74	P39447	FALSE	0	-0.123294	0.713251	0.294979	0.965833	0.135094
Uba5	16.2724	16.1017	16.0865	15.9995	15.28	16.0139	Q8VE47	Uba5	sp|Q8VE47|UBA5_MOUSE Ubiquitin-like modifier-activating enzyme 5 OS=Mus musculus OX=10090 GN=Uba5 PE=1 SV=2	1	6	6	6	24.6	44.789	Q8VE47	FALSE	0	-0.941478	0.163368	-0.389055	0.965933	0.135534
Gramd1b	15.0005	15.1304	15.1275	14.8402	15.0058	14.8301	Q80TI0	Gramd1b	sp|Q80TI0|ASTRB_MOUSE Protein Aster-B OS=Mus musculus OX=10090 GN=Gramd1b PE=1 SV=2	1	12	12	12	24.4	85.354	Q80TI0	FALSE	0	-0.470064	0.0817988	-0.194133	0.966007	0.135862
Egflam	14.9499	15.0234	15.4652	15.6027	15.4991	15.2733	Q4VBE4	Egflam	sp|Q4VBE4|EGFLA_MOUSE Pikachurin OS=Mus musculus OX=10090 GN=Egflam PE=1 SV=1	1	16	16	16	22.8	110.73	Q4VBE4	FALSE	0	-0.132106	0.756566	0.31223	0.966097	0.13626
Nucb1	16.2674	16.3141	16.3325	16.4674	16.5353	16.4315	Q02819	Nucb1	sp|Q02819|NUCB1_MOUSE Nucleobindin-1 OS=Mus musculus OX=10090 GN=Nucb1 PE=1 SV=2	1	16	16	16	41.6	53.408	Q02819	FALSE	0	-0.0735722	0.42039	0.173409	0.966156	0.136525
Fahd1	15.6546	15.9295	15.4738	16.0191	16.0158	15.8204	Q8R0F8	Fahd1	sp|Q8R0F8|FAHD1_MOUSE Acylpyruvase FAHD1, mitochondrial OS=Mus musculus OX=10090 GN=Fahd1 PE=1 SV=2	1	6	6	6	36.6	25.172	Q8R0F8	FALSE	0	-0.11291	0.644477	0.265783	0.966184	0.13665
Ccdc124	15.8378	15.8702	15.9541	15.9889	16.1259	16.0937	Q9D8X2	Ccdc124	sp|Q9D8X2|CC124_MOUSE Coiled-coil domain-containing protein 124 OS=Mus musculus OX=10090 GN=Ccdc124 PE=1 SV=1	1	7	7	7	38.7	25.345	Q9D8X2	FALSE	0	-0.0775792	0.441863	0.182142	0.96624	0.136902
Cth	13.3799	13.7454	12.8165	12.7478	13.1188	12.7213	Q8VCN5	Cth	sp|Q8VCN5|CGL_MOUSE Cystathionine gamma-lyase OS=Mus musculus OX=10090 GN=Cth PE=1 SV=1	1	4	4	4	14.1	43.567	Q8VCN5	TRUE	1	-1.09489	0.192277	-0.451308	0.966246	0.136928
Rpl10	19.4561	19.5414	19.2185	19.5767	19.8257	19.5532	Q6ZWV3;P86048	Rpl10; Rpl10l	sp|Q6ZWV3|RL10_MOUSE 60S ribosomal protein L10 OS=Mus musculus OX=10090 GN=Rpl10 PE=1 SV=3;sp|P86048|RL10L_MOUSE 60S ribosomal protein L10-like OS=Mus musculus OX=10090 GN=Rpl10l PE=1 SV=1	2	7	7	7	41.1	24.604	Q6ZWV3	FALSE	0	-0.105071	0.598119	0.246524	0.966255	0.136966
Hnrnph1	20.434	20.4877	20.8511	20.5883	21.4313	21.0181	O35737	Hnrnph1	sp|O35737|HNRH1_MOUSE Heterogeneous nuclear ribonucleoprotein H OS=Mus musculus OX=10090 GN=Hnrnph1 PE=1 SV=3	1	17	17	9	51.7	49.199	O35737	FALSE	0	-0.179903	1.02318	0.421638	0.966278	0.137073
H1-3	21.1894	21.1899	19.4555	20.9909	22.2918	21.5012	P43277	H1-3	sp|P43277|H13_MOUSE Histone H1.3 OS=Mus musculus OX=10090 GN=H1-3 PE=1 SV=2	1	19	2	2	41.2	22.099	P43277	FALSE	0	-0.420006	2.38605	0.983024	0.966308	0.137205
Plpp3	17.0591	17.1113	17.3014	17.2659	17.6732	17.3243	Q99JY8	Plpp3	sp|Q99JY8|PLPP3_MOUSE Phospholipid phosphatase 3 OS=Mus musculus OX=10090 GN=Plpp3 PE=1 SV=1	1	6	6	6	22.1	35.216	Q99JY8	FALSE	0	-0.113288	0.641062	0.263887	0.96641	0.137671
Mgst1	16.6231	16.2377	16.2945	16.8934	16.8068	16.4043	Q91VS7	Mgst1	sp|Q91VS7|MGST1_MOUSE Microsomal glutathione S-transferase 1 OS=Mus musculus OX=10090 GN=Mgst1 PE=1 SV=3	1	3	3	3	26.5	17.551	Q91VS7	FALSE	0	-0.13589	0.768721	0.316415	0.966418	0.137708
Maob	14.0584	14.083	15.1751	15.1765	14.9903	14.8277	Q8BW75	Maob	sp|Q8BW75|AOFB_MOUSE Amine oxidase [flavin-containing] B OS=Mus musculus OX=10090 GN=Maob PE=1 SV=4	1	8	8	8	17.7	58.557	Q8BW75	FALSE	0	-0.240484	1.35917	0.559343	0.966442	0.137816
Q9CPS8	12.299	14.0324	14.0955	12.7243	12.8181	12.2639	Q9CPS8		sp|Q9CPS8|SMAKA_MOUSE Small membrane A-kinase anchor protein OS=Mus musculus OX=10090 PE=1 SV=1	1	2	2	2	31.1	11.926	Q9CPS8	TRUE	4	-2.1231	0.375989	-0.873558	0.966466	0.137923
Pawr	14.8059	14.3362	14.1518	14.5852	14.9162	14.8358	Q925B0	Pawr	sp|Q925B0|PAWR_MOUSE PRKC apoptosis WT1 regulator protein OS=Mus musculus OX=10090 GN=Pawr PE=1 SV=2	1	6	6	6	24.9	35.908	Q925B0	FALSE	0	-0.149709	0.845274	0.347783	0.966468	0.137935
Ank3	16.2648	16.3797	16.635	16.7004	16.6312	16.63	G5E8K5	Ank3	sp|G5E8K5|ANK3_MOUSE Ankyrin-3 OS=Mus musculus OX=10090 GN=Ank3 PE=1 SV=1	1	43	35	35	29.9	214.06	G5E8K5	FALSE	0	-0.0980588	0.552817	0.227379	0.966508	0.138115
Eif3m	16.5628	16.3881	16.1505	16.2879	15.8388	16.0843	Q99JX4	Eif3m	sp|Q99JX4|EIF3M_MOUSE Eukaryotic translation initiation factor 3 subunit M OS=Mus musculus OX=10090 GN=Eif3m PE=1 SV=1	1	9	9	9	34.8	42.516	Q99JX4	FALSE	0	-0.721657	0.128037	-0.29681	0.966514	0.138142
Nek7	14.9229	15.0339	14.8239	14.7554	14.6932	14.7672	Q9ES74	Nek7	sp|Q9ES74|NEK7_MOUSE Serine/threonine-protein kinase Nek7 OS=Mus musculus OX=10090 GN=Nek7 PE=1 SV=1	1	7	7	7	35.1	34.537	Q9ES74	FALSE	0	-0.457792	0.0812295	-0.188281	0.966516	0.138154
Rbfox2	15.6969	15.9137	15.8947	16.0777	15.943	16.0917	Q8BP71	Rbfox2	sp|Q8BP71|RFOX2_MOUSE RNA binding protein fox-1 homolog 2 OS=Mus musculus OX=10090 GN=Rbfox2 PE=1 SV=2	1	8	8	3	26.3	47.33	Q8BP71	FALSE	0	-0.0875068	0.492274	0.202383	0.966564	0.138372
Edf1	16.4801	16.7514	16.6916	16.6702	17.1552	16.9398	Q9JMG1	Edf1	sp|Q9JMG1|EDF1_MOUSE Endothelial differentiation-related factor 1 OS=Mus musculus OX=10090 GN=Edf1 PE=1 SV=1	1	4	4	4	31.8	16.369	Q9JMG1	FALSE	0	-0.12156	0.682918	0.280679	0.966599	0.138533
Stac2	14.4201	14.4973	14.0775	14.1259	12.647	14.0681	Q8R1B0	Stac2	sp|Q8R1B0|STAC2_MOUSE SH3 and cysteine-rich domain-containing protein 2 OS=Mus musculus OX=10090 GN=Stac2 PE=1 SV=1	1	3	3	3	8.3	44.792	Q8R1B0	TRUE	1	-1.74736	0.311423	-0.717971	0.966631	0.138684
Ubfd1	15.3172	14.9634	14.6304	12.5176	14.4938	14.7743	Q78JW9	Ubfd1	sp|Q78JW9|UBFD1_MOUSE Ubiquitin domain-containing protein UBFD1 OS=Mus musculus OX=10090 GN=Ubfd1 PE=1 SV=2	1	2	2	2	7.9	40.143	Q78JW9	TRUE	1	-2.53638	0.452849	-1.04176	0.966678	0.138899
Hras	16.9708	16.8991	16.8602	17.0877	17.1392	17.0316	Q61411	Hras	sp|Q61411|RASH_MOUSE GTPase HRas OS=Mus musculus OX=10090 GN=Hras PE=1 SV=2	1	8	8	2	52.4	21.298	Q61411	FALSE	0	-0.0765793	0.428805	0.176113	0.966684	0.13893
Hmgn2	17.5408	17.1162	16.647	17.2952	18.0806	17.476	P09602	Hmgn2	sp|P09602|HMGN2_MOUSE Non-histone chromosomal protein HMG-17 OS=Mus musculus OX=10090 GN=Hmgn2 PE=1 SV=2	1	3	3	3	27.8	9.4226	P09602	FALSE	0	-0.224802	1.25666	0.515929	0.966728	0.139133
Edc4	15.3389	15.2958	15.0779	15.0691	14.4575	15.1162	Q3UJB9	Edc4	sp|Q3UJB9|EDC4_MOUSE Enhancer of mRNA-decapping protein 4 OS=Mus musculus OX=10090 GN=Edc4 PE=1 SV=2	1	13	13	13	16.1	152.48	Q3UJB9	FALSE	0	-0.868782	0.15544	-0.356671	0.966732	0.139152
Isyna1	16.2034	15.8763	15.8366	16.1852	16.3111	16.1434	Q9JHU9	Isyna1	sp|Q9JHU9|INO1_MOUSE Inositol-3-phosphate synthase 1 OS=Mus musculus OX=10090 GN=Isyna1 PE=1 SV=1	1	7	7	7	21.4	60.931	Q9JHU9	FALSE	0	-0.105395	0.587648	0.241127	0.966795	0.139446
Nhlrc2	14.723	14.5557	14.0738	13.8832	13.9357	14.3784	Q8BZW8	Nhlrc2	sp|Q8BZW8|NHLC2_MOUSE NHL repeat-containing protein 2 OS=Mus musculus OX=10090 GN=Nhlrc2 PE=1 SV=1	1	8	8	8	16.3	78.429	Q8BZW8	FALSE	0	-0.938573	0.168402	-0.385085	0.966806	0.139495
Trim9	15.1376	15.3637	15.3704	15.0593	14.5505	15.2285	Q8C7M3	Trim9	sp|Q8C7M3|TRIM9_MOUSE E3 ubiquitin-protein ligase TRIM9 OS=Mus musculus OX=10090 GN=Trim9 PE=1 SV=2	1	7	7	7	14.2	90.869	Q8C7M3	FALSE	0	-0.840007	0.151038	-0.344484	0.966861	0.139755
Pygm	18.6696	18.6254	18.3851	18.2189	18.3954	18.4021	Q9WUB3	Pygm	sp|Q9WUB3|PYGM_MOUSE Glycogen phosphorylase, muscle form OS=Mus musculus OX=10090 GN=Pygm PE=1 SV=3	1	44	44	33	59.3	97.285	Q9WUB3	FALSE	0	-0.539826	0.0974026	-0.221212	0.966952	0.14018
Pdxp	18.8969	18.767	18.3917	18.4323	18.394	18.4283	P60487	Pdxp	sp|P60487|PLPP_MOUSE Chronophin OS=Mus musculus OX=10090 GN=Pdxp PE=1 SV=1	1	13	13	13	59.2	31.512	P60487	FALSE	0	-0.652098	0.11811	-0.266994	0.967051	0.14065
Acyp2	16.6444	15.164	12.7679	16.6678	15.9132	16.8752	P56375	Acyp2	sp|P56375|ACYP2_MOUSE Acylphosphatase-2 OS=Mus musculus OX=10090 GN=Acyp2 PE=1 SV=2	1	3	3	3	35.8	11.877	P56375	TRUE	1	-0.720491	3.97373	1.62662	0.967078	0.140779
Top2b	18.4898	18.5593	18.8083	18.8005	19.1327	18.7382	Q64511;Q01320	Top2b	sp|Q64511|TOP2B_MOUSE DNA topoisomerase 2-beta OS=Mus musculus OX=10090 GN=Top2b PE=1 SV=2	2	73	73	73	51	181.91	Q64511	FALSE	0	-0.120209	0.66289	0.27134	0.967082	0.140798
Erg28	15.7729	15.7767	16.0416	15.9136	16.4832	16.1205	Q9ERY9	Erg28	sp|Q9ERY9|ERG28_MOUSE Ergosterol biosynthetic protein 28 homolog OS=Mus musculus OX=10090 GN=Erg28 PE=2 SV=1	1	3	3	3	19.3	15.806	Q9ERY9	FALSE	0	-0.136844	0.754282	0.308719	0.967093	0.140854
Rps15a	18.0591	18.0477	17.8791	18.018	18.6176	18.2585	P62245	Rps15a	sp|P62245|RS15A_MOUSE 40S ribosomal protein S15a OS=Mus musculus OX=10090 GN=Rps15a PE=1 SV=2	1	6	6	6	51.5	14.839	P62245	FALSE	0	-0.134292	0.739717	0.302713	0.967111	0.140937
Lsm12	16.8392	16.5429	16.0324	16.2507	12.8421	15.7631	Q9D0R8	Lsm12	sp|Q9D0R8|LSM12_MOUSE Protein LSM12 OS=Mus musculus OX=10090 GN=Lsm12 PE=1 SV=1	1	5	5	5	39.5	21.701	Q9D0R8	TRUE	1	-3.71421	0.675129	-1.51954	0.967143	0.14109
Alg13	14.8651	15.0121	15.5468	15.6944	15.5008	15.3177	Q9D8C3	Alg13	sp|Q9D8C3|ALG13_MOUSE Putative bifunctional UDP-N-acetylglucosamine transferase and deubiquitinase ALG13 OS=Mus musculus OX=10090 GN=Alg13 PE=1 SV=2	1	3	3	3	3.9	128.66	Q9D8C3	FALSE	0	-0.161459	0.887428	0.362984	0.967167	0.141207
Hadhb	17.1357	16.7387	17.169	17.175	17.4678	17.241	Q99JY0	Hadhb	sp|Q99JY0|ECHB_MOUSE Trifunctional enzyme subunit beta, mitochondrial OS=Mus musculus OX=10090 GN=Hadhb PE=1 SV=1	1	16	16	16	45.7	51.386	Q99JY0	FALSE	0	-0.124629	0.684892	0.280131	0.967171	0.141226
Ppp5c	16.4945	16.4054	16.0872	16.1936	15.9084	16.0943	Q60676	Ppp5c	sp|Q60676|PPP5_MOUSE Serine/threonine-protein phosphatase 5 OS=Mus musculus OX=10090 GN=Ppp5c PE=1 SV=3	1	12	12	12	33.7	56.876	Q60676	FALSE	0	-0.644377	0.117259	-0.263559	0.967172	0.141229
Pnkp	15.0352	15.4068	15.4203	14.9693	15.0679	15.0906	Q9JLV6	Pnkp	sp|Q9JLV6|PNKP_MOUSE Bifunctional polynucleotide phosphatase/kinase OS=Mus musculus OX=10090 GN=Pnkp PE=1 SV=2	1	13	13	13	40.4	57.223	Q9JLV6	FALSE	0	-0.598577	0.108943	-0.244817	0.967176	0.14125
Ahcyl2	16.7958	16.6751	16.9022	16.9168	17.3531	16.9236	Q68FL4	Ahcyl2	sp|Q68FL4|SAHH3_MOUSE Putative adenosylhomocysteinase 3 OS=Mus musculus OX=10090 GN=Ahcyl2 PE=1 SV=1	1	20	8	8	41.1	66.899	Q68FL4	FALSE	0	-0.122095	0.669057	0.273481	0.967245	0.141581
Actr3	18.3758	18.3825	18.2814	18.1444	18.0899	18.2575	Q99JY9;Q641P0	Actr3	sp|Q99JY9|ARP3_MOUSE Actin-related protein 3 OS=Mus musculus OX=10090 GN=Actr3 PE=1 SV=3	2	18	18	18	60.3	47.357	Q99JY9	FALSE	0	-0.446819	0.0816448	-0.182587	0.967278	0.141743
Hnrnpa2b1	21.8833	21.8539	21.9426	21.876	22.5165	22.2036	O88569	Hnrnpa2b1	sp|O88569|ROA2_MOUSE Heterogeneous nuclear ribonucleoproteins A2/B1 OS=Mus musculus OX=10090 GN=Hnrnpa2b1 PE=1 SV=2	1	23	23	22	65.4	37.402	O88569	FALSE	0	-0.136689	0.747627	0.305469	0.967293	0.141815
Vps52	14.1914	14.5193	13.6938	13.0712	12.5923	14.3265	Q8C754	Vps52	sp|Q8C754|VPS52_MOUSE Vacuolar protein sorting-associated protein 52 homolog OS=Mus musculus OX=10090 GN=Vps52 PE=1 SV=1	1	3	3	2	6.2	82.043	Q8C754	TRUE	2	-1.97012	0.360443	-0.804838	0.967311	0.1419
Lrp1	16.2182	16.2191	16.5976	16.6812	16.5479	16.546	Q91ZX7	Lrp1	sp|Q91ZX7|LRP1_MOUSE Prolow-density lipoprotein receptor-related protein 1 OS=Mus musculus OX=10090 GN=Lrp1 PE=1 SV=1	1	62	62	62	18.4	504.74	Q91ZX7	FALSE	0	-0.110676	0.604149	0.246737	0.967345	0.142064
Yif1b	15.1432	15.2066	15.1825	15.1723	15.5568	15.5073	Q9CX30	Yif1b	sp|Q9CX30|YIF1B_MOUSE Protein YIF1B OS=Mus musculus OX=10090 GN=Yif1b PE=1 SV=2	1	2	2	2	8.4	33.982	Q9CX30	FALSE	0	-0.105282	0.574673	0.234695	0.967346	0.142071
Bzw1	14.7592	14.5912	12.4675	14.4552	15.2025	15.5189	Q9CQC6	Bzw1	sp|Q9CQC6|5MP2_MOUSE eIF5-mimic protein 2 OS=Mus musculus OX=10090 GN=Bzw1 PE=1 SV=1	1	5	4	4	11.2	48.043	Q9CQC6	TRUE	1	-0.503247	2.74236	1.11956	0.967389	0.14228
Zwint	14.4787	15.5273	12.2484	12.6263	12.8332	12.7563	Q9CQU5	Zwint	sp|Q9CQU5|ZWINT_MOUSE ZW10 interactor OS=Mus musculus OX=10090 GN=Zwint PE=1 SV=1	1	2	2	2	10.3	28.713	Q9CQU5	TRUE	4	-3.29952	0.607116	-1.3462	0.967458	0.142618
Dab2ip	14.6926	14.7443	14.7933	14.6509	14.4241	14.5809	Q3UHC7	Dab2ip	sp|Q3UHC7|DAB2P_MOUSE Disabled homolog 2-interacting protein OS=Mus musculus OX=10090 GN=Dab2ip PE=1 SV=1	1	10	10	9	13.1	131.72	Q3UHC7	FALSE	0	-0.469297	0.0863743	-0.191461	0.967465	0.142652
Tmcc3	13.4177	13.8722	13.274	13.6298	12.6131	12.7117	Q8R310	Tmcc3	sp|Q8R310|TMCC3_MOUSE Transmembrane and coiled-coil domain protein 3 OS=Mus musculus OX=10090 GN=Tmcc3 PE=1 SV=2	1	3	2	2	8	53.721	Q8R310	TRUE	2	-1.31484	0.242014	-0.536414	0.967467	0.14266
Dlg1	17.439	17.5669	17.6971	17.7283	17.8871	17.71	Q811D0	Dlg1	sp|Q811D0|DLG1_MOUSE Disks large homolog 1 OS=Mus musculus OX=10090 GN=Dlg1 PE=1 SV=1	1	30	26	22	47.8	100.12	Q811D0	FALSE	0	-0.0936972	0.508595	0.207449	0.96749	0.142773
Acad10	14.0625	13.6622	14.1661	14.3669	14.1924	14.1721	Q8K370	Acad10	sp|Q8K370|ACD10_MOUSE Acyl-CoA dehydrogenase family member 10 OS=Mus musculus OX=10090 GN=Acad10 PE=1 SV=1	1	3	3	3	3.3	118.98	Q8K370	FALSE	0	-0.126864	0.687246	0.280191	0.967542	0.143028
Kif1b	14.5061	14.312	12.652	14.3871	15.3437	14.5112	Q60575	Kif1b	sp|Q60575|KIF1B_MOUSE Kinesin-like protein KIF1B OS=Mus musculus OX=10090 GN=Kif1b PE=1 SV=2	1	15	8	8	11.7	204.08	Q60575	TRUE	1	-0.419249	2.26716	0.923956	0.967587	0.143251
Pank4	16.0573	16.0488	15.5375	15.3311	15.5366	15.7688	Q80YV4	Pank4	sp|Q80YV4|PANK4_MOUSE 4-phosphopantetheine phosphatase OS=Mus musculus OX=10090 GN=Pank4 PE=1 SV=2	1	14	14	14	20.2	91.521	Q80YV4	FALSE	0	-0.823762	0.152343	-0.335709	0.967589	0.14326
Trappc5	14.9289	15.1452	15.1424	14.8872	14.5559	14.9884	Q9CQA1	Trappc5	sp|Q9CQA1|TPPC5_MOUSE Trafficking protein particle complex subunit 5 OS=Mus musculus OX=10090 GN=Trappc5 PE=1 SV=1	1	4	4	4	30.9	20.795	Q9CQA1	FALSE	0	-0.642069	0.118771	-0.261649	0.967595	0.143292
Map1lc3a	16.5194	16.481	16.2375	16.2076	16.0498	16.301	Q91VR7	Map1lc3a	sp|Q91VR7|MLP3A_MOUSE Microtubule-associated proteins 1A/1B light chain 3A OS=Mus musculus OX=10090 GN=Map1lc3a PE=1 SV=1	1	2	1	1	17.4	14.272	Q91VR7	FALSE	0	-0.555983	0.102926	-0.226528	0.967615	0.143391
Akt1	14.7149	14.8199	14.6296	14.5578	14.0682	14.6319	P31750;Q60823	Akt1	sp|P31750|AKT1_MOUSE RAC-alpha serine/threonine-protein kinase OS=Mus musculus OX=10090 GN=Akt1 PE=1 SV=2	2	8	8	5	21.5	55.707	P31750	FALSE	0	-0.741749	0.13742	-0.302164	0.967635	0.143488
Mtap	14.3114	14.1959	14.9494	13.9789	12.7055	14.406	Q9CQ65	Mtap	sp|Q9CQ65|MTAP_MOUSE S-methyl-5-thioadenosine phosphorylase OS=Mus musculus OX=10090 GN=Mtap PE=1 SV=1	1	6	6	6	31.1	31.062	Q9CQ65	TRUE	1	-1.93809	0.360597	-0.788748	0.967744	0.144034
Trir	16.4044	16.5269	16.4321	16.55	16.9311	16.5934	Q9D735	Trir	sp|Q9D735|TRIR_MOUSE Telomerase RNA component interacting RNase OS=Mus musculus OX=10090 GN=Trir PE=1 SV=1	1	5	5	5	28.3	18.376	Q9D735	FALSE	0	-0.10851	0.582603	0.237047	0.967771	0.144167
Pals1	14.3963	14.5363	14.7391	14.9751	15.1058	14.5398	Q9JLB2	Pals1	sp|Q9JLB2|PALS1_MOUSE Protein PALS1 OS=Mus musculus OX=10090 GN=Pals1 PE=1 SV=1	1	12	12	12	27.1	77.229	Q9JLB2	FALSE	0	-0.14494	0.777593	0.316327	0.967791	0.144268
Camkk1	13.8706	13.5225	13.5343	13.4305	13.058	13.5367	Q8VBY2	Camkk1	sp|Q8VBY2|KKCC1_MOUSE Calcium/calmodulin-dependent protein kinase kinase 1 OS=Mus musculus OX=10090 GN=Camkk1 PE=1 SV=1	1	2	2	2	5	55.837	Q8VBY2	TRUE	2	-0.739359	0.137864	-0.300748	0.9678	0.144315
Stx16	15.5354	15.6775	15.7594	15.4639	15.3081	15.5652	Q8BVI5	Stx16	sp|Q8BVI5|STX16_MOUSE Syntaxin-16 OS=Mus musculus OX=10090 GN=Stx16 PE=1 SV=3	1	7	7	7	28.8	37.08	Q8BVI5	FALSE	0	-0.520477	0.0971132	-0.211682	0.967817	0.144399
Dynlrb1	17.6965	17.7733	17.3958	17.4301	17.2841	17.4413	P62627	Dynlrb1	sp|P62627|DLRB1_MOUSE Dynein light chain roadblock-type 1 OS=Mus musculus OX=10090 GN=Dynlrb1 PE=1 SV=3	1	5	5	5	83.3	10.99	P62627	FALSE	0	-0.581972	0.108623	-0.236675	0.967825	0.144441
Carm1	13.8929	13.8655	13.3175	13.7079	13.1564	12.751	Q9WVG6	Carm1	sp|Q9WVG6|CARM1_MOUSE Histone-arginine methyltransferase CARM1 OS=Mus musculus OX=10090 GN=Carm1 PE=1 SV=2	1	5	5	4	16.1	65.853	Q9WVG6	TRUE	2	-1.1972	0.22349	-0.486853	0.96783	0.144463
Nifk	12.9659	14.8502	14.5279	15.083	14.7257	15.0186	Q91VE6	Nifk	sp|Q91VE6|MK67I_MOUSE MKI67 FHA domain-interacting nucleolar phosphoprotein OS=Mus musculus OX=10090 GN=Nifk PE=1 SV=1	1	3	3	3	14.8	36.265	Q91VE6	TRUE	1	-0.380795	2.03639	0.827798	0.967873	0.144683
Kifbp	14.9378	14.6942	14.4543	14.3395	14.0677	14.6544	Q6ZPU9	Kifbp	sp|Q6ZPU9|KBP_MOUSE KIF-binding protein OS=Mus musculus OX=10090 GN=Kifbp PE=1 SV=2	1	7	7	7	13.8	71.051	Q6ZPU9	FALSE	0	-0.840522	0.1574	-0.341561	0.96791	0.14487
Folr1	15.5614	14.9275	16.2613	16.3121	16.2456	15.921	P35846	Folr1	sp|P35846|FOLR1_MOUSE Folate receptor alpha OS=Mus musculus OX=10090 GN=Folr1 PE=1 SV=2	1	7	7	7	33.7	29.449	P35846	FALSE	0	-0.26576	1.41801	0.576125	0.967931	0.144976
Plcxd3	14.7479	14.699	14.0858	14.1764	13.1521	14.3625	Q8BLJ3	Plcxd3	sp|Q8BLJ3|PLCX3_MOUSE PI-PLC X domain-containing protein 3 OS=Mus musculus OX=10090 GN=Plcxd3 PE=1 SV=1	1	4	4	4	19	36.313	Q8BLJ3	TRUE	1	-1.51111	0.283266	-0.61392	0.967937	0.145003
Herc4	15.1588	15.0849	14.5103	14.6111	12.9619	14.6806	Q6PAV2	Herc4	sp|Q6PAV2|HERC4_MOUSE Probable E3 ubiquitin-protein ligase HERC4 OS=Mus musculus OX=10090 GN=Herc4 PE=1 SV=2	1	10	10	10	14.3	118.41	Q6PAV2	TRUE	1	-2.05331	0.386411	-0.83345	0.968037	0.145512
Gnb1	22.536	22.3937	21.9935	22.3731	22.8713	22.6969	P62874	Gnb1	sp|P62874|GBB1_MOUSE Guanine nucleotide-binding protein G(I)/G(S)/G(T) subunit beta-1 OS=Mus musculus OX=10090 GN=Gnb1 PE=1 SV=3	1	17	17	9	69.4	37.377	P62874	FALSE	0	-0.157443	0.836192	0.339374	0.96805	0.145579
Inip	12.8427	13.497	12.8942	13.0428	12.4966	12.4208	Q3TXT3	Inip	sp|Q3TXT3|SOSSC_MOUSE SOSS complex subunit C OS=Mus musculus OX=10090 GN=Inip PE=3 SV=1	1	3	3	3	42.3	11.411	Q3TXT3	TRUE	1	-1.04619	0.19705	-0.424568	0.968059	0.145624
Snx1	16.6524	16.6228	16.636	16.3772	16.4199	16.5718	Q9WV80	Snx1	sp|Q9WV80|SNX1_MOUSE Sorting nexin-1 OS=Mus musculus OX=10090 GN=Snx1 PE=1 SV=1	1	13	13	11	29.9	58.951	Q9WV80	FALSE	0	-0.445393	0.0839019	-0.180746	0.968062	0.145643
Ncl	19.692	19.8017	19.7459	19.8202	20.0783	19.9287	P09405	Ncl	sp|P09405|NUCL_MOUSE Nucleolin OS=Mus musculus OX=10090 GN=Ncl PE=1 SV=2	1	24	24	24	32.2	76.722	P09405	FALSE	0	-0.0909191	0.482602	0.195841	0.968064	0.145654
Mettl3	16.0493	15.8186	15.7476	15.7308	15.0558	15.7259	Q8C3P7	Mettl3	sp|Q8C3P7|MTA70_MOUSE N6-adenosine-methyltransferase subunit METTL3 OS=Mus musculus OX=10090 GN=Mettl3 PE=1 SV=2	1	13	13	13	32.2	64.615	Q8C3P7	FALSE	0	-0.906582	0.171235	-0.367674	0.96813	0.145992
Luc7l3	17.4473	17.4294	17.6752	17.7818	18.0641	17.5488	Q5SUF2	Luc7l3	sp|Q5SUF2|LC7L3_MOUSE Luc7-like protein 3 OS=Mus musculus OX=10090 GN=Luc7l3 PE=1 SV=1	1	11	11	11	30.1	51.45	Q5SUF2	FALSE	0	-0.131131	0.692929	0.280899	0.968179	0.146245
Adpgk	16.3669	16.4004	16.7286	16.7351	16.8392	16.638	Q8VDL4	Adpgk	sp|Q8VDL4|ADPGK_MOUSE ADP-dependent glucokinase OS=Mus musculus OX=10090 GN=Adpgk PE=1 SV=2	1	14	14	14	42.5	53.902	Q8VDL4	FALSE	0	-0.111481	0.588976	0.238748	0.968184	0.146271
Mrps7	14.887	14.5817	14.8847	14.6316	14.6133	14.4064	Q80X85	Mrps7	sp|Q80X85|RT07_MOUSE 28S ribosomal protein S7, mitochondrial OS=Mus musculus OX=10090 GN=Mrps7 PE=1 SV=1	1	5	5	5	30.6	28.062	Q80X85	FALSE	0	-0.577325	0.1093	-0.234013	0.96819	0.1463
Hacd3	18.9457	18.9422	19.2423	19.2435	19.4155	19.1697	Q8K2C9	Hacd3	sp|Q8K2C9|HACD3_MOUSE Very-long-chain (3R)-3-hydroxyacyl-CoA dehydratase 3 OS=Mus musculus OX=10090 GN=Hacd3 PE=1 SV=2	1	10	10	10	32.6	43.131	Q8K2C9	FALSE	0	-0.108768	0.574347	0.232789	0.968198	0.146339
S100a13	14.1591	14.151	14.3571	14.4326	14.7528	14.2788	P97352	S100a13	sp|P97352|S10AD_MOUSE Protein S100-A13 OS=Mus musculus OX=10090 GN=S100a13 PE=1 SV=1	1	2	2	2	22.4	11.158	P97352	FALSE	0	-0.124316	0.655621	0.265653	0.96823	0.146505
Hsd17b4	16.2044	16.2028	16.5236	16.4686	16.7523	16.4668	P51660	Hsd17b4	sp|P51660|DHB4_MOUSE Peroxisomal multifunctional enzyme type 2 OS=Mus musculus OX=10090 GN=Hsd17b4 PE=1 SV=3	1	17	17	17	31.7	79.481	P51660	FALSE	0	-0.118396	0.623041	0.252323	0.968285	0.146794
Nf1	15.1348	15.1936	14.7691	14.7322	13.456	14.907	Q04690	Nf1	sp|Q04690|NF1_MOUSE Neurofibromin OS=Mus musculus OX=10090 GN=Nf1 PE=1 SV=1	1	15	15	14	7.7	319.59	Q04690	FALSE	0	-1.64947	0.314648	-0.667409	0.968383	0.147304
Pcm1	13.6977	13.3246	13.4574	13.2708	12.9661	13.4018	Q9R0L6	Pcm1	sp|Q9R0L6|PCM1_MOUSE Pericentriolar material 1 protein OS=Mus musculus OX=10090 GN=Pcm1 PE=1 SV=2	1	5	5	5	3.3	228.84	Q9R0L6	FALSE	0	-0.693014	0.132312	-0.280351	0.968405	0.14742
Atcay	15.8773	15.9758	16.1306	15.7848	12.8869	15.505	Q8BHE3	Atcay	sp|Q8BHE3|ATCAY_MOUSE Caytaxin OS=Mus musculus OX=10090 GN=Atcay PE=1 SV=1	1	4	4	4	18	42.178	Q8BHE3	TRUE	1	-3.1372	0.599194	-1.269	0.968415	0.147471
Tagln	14.3902	13.9927	13.2636	13.48	13.1536	13.5112	P37804	Tagln	sp|P37804|TAGL_MOUSE Transgelin OS=Mus musculus OX=10090 GN=Tagln PE=1 SV=3	1	3	3	3	18.9	22.576	P37804	FALSE	0	-1.23833	0.23716	-0.500584	0.968484	0.147837
Sephs1	16.4795	16.6228	16.2786	16.4097	15.8638	16.2036	Q8BH69	Sephs1	sp|Q8BH69|SPS1_MOUSE Selenide, water dikinase 1 OS=Mus musculus OX=10090 GN=Sephs1 PE=1 SV=1	1	7	7	7	24	42.906	Q8BH69	FALSE	0	-0.745322	0.142837	-0.301243	0.968501	0.147927
Sqstm1	15.2011	15.2338	15.1562	15.0643	14.5955	15.105	Q64337	Sqstm1	sp|Q64337|SQSTM_MOUSE Sequestosome-1 OS=Mus musculus OX=10090 GN=Sqstm1 PE=1 SV=1	1	3	3	3	10.6	48.162	Q64337	FALSE	0	-0.681523	0.130657	-0.275433	0.96851	0.147975
Gpatch8	13.6809	13.9494	13.355	13.2847	13.3323	13.4846	A2A6A1	Gpatch8	sp|A2A6A1|GPTC8_MOUSE G patch domain-containing protein 8 OS=Mus musculus OX=10090 GN=Gpatch8 PE=1 SV=1	1	4	4	4	3.8	164.99	A2A6A1	FALSE	0	-0.728934	0.139804	-0.294565	0.968521	0.14803
Klc1	16.3086	16.3496	16.0723	16.0226	15.8931	16.1482	O88447	Klc1	sp|O88447|KLC1_MOUSE Kinesin light chain 1 OS=Mus musculus OX=10090 GN=Klc1 PE=1 SV=3	1	16	16	11	36.2	61.449	O88447	FALSE	0	-0.549966	0.105608	-0.222179	0.968552	0.148195
Clybl	15.2266	14.9135	15.0029	15.4472	15.3394	15.0979	Q8R4N0	Clybl	sp|Q8R4N0|CLYBL_MOUSE Citramalyl-CoA lyase, mitochondrial OS=Mus musculus OX=10090 GN=Clybl PE=1 SV=2	1	3	3	3	11.2	37.548	Q8R4N0	FALSE	0	-0.117909	0.612189	0.24714	0.968628	0.1486
Wdr41	16.1072	16.2485	16.5838	12.6461	15.7488	16.0558	Q3UDP0	Wdr41	sp|Q3UDP0|WDR41_MOUSE WD repeat-containing protein 41 OS=Mus musculus OX=10090 GN=Wdr41 PE=1 SV=1	1	4	4	4	13	51.51	Q3UDP0	TRUE	1	-3.70701	0.714504	-1.49625	0.968647	0.1487
H2aj	23.5884	23.8425	24.044	23.8348	24.3965	24.2295	Q8R1M2	H2aj	sp|Q8R1M2|H2AJ_MOUSE Histone H2A.J OS=Mus musculus OX=10090 GN=H2aj PE=1 SV=1	1	10	10	0	64.3	14.045	Q8R1M2	FALSE	0	-0.157714	0.814925	0.328606	0.96875	0.149255
Rundc3a	14.8576	15.2407	15.0443	15.0834	13.6901	14.5898	O08576	Rundc3a	sp|O08576|RUN3A_MOUSE RUN domain-containing protein 3A OS=Mus musculus OX=10090 GN=Rundc3a PE=1 SV=1	1	5	5	5	17.3	50.018	O08576	FALSE	0	-1.47134	0.285152	-0.593093	0.968786	0.149448
rp9	12.8062	12.7517	12.5241	13.2627	12.9897	12.7085	P97762	rp9	sp|P97762|RP9_MOUSE Retinitis pigmentosa 9 protein homolog OS=Mus musculus OX=10090 GN=rp9 PE=1 SV=1	1	2	2	2	10.3	25.261	P97762	TRUE	3	-0.140918	0.726812	0.292947	0.968797	0.149505
Larp7	15.6227	15.6891	15.6311	15.7195	15.9411	15.833	Q05CL8	Larp7	sp|Q05CL8|LARP7_MOUSE La-related protein 7 OS=Mus musculus OX=10090 GN=Larp7 PE=1 SV=2	1	14	14	14	30.4	64.802	Q05CL8	FALSE	0	-0.0883764	0.455413	0.183518	0.968819	0.149627
Padi2	16.5491	16.4685	16.5866	16.0271	16.2104	16.5604	Q08642	Padi2	sp|Q08642|PADI2_MOUSE Protein-arginine deiminase type-2 OS=Mus musculus OX=10090 GN=Padi2 PE=1 SV=2	1	14	14	14	28.2	76.249	Q08642	FALSE	0	-0.667169	0.129565	-0.268802	0.968838	0.149729
Sart1	16.4937	16.5324	16.8209	16.7183	16.9141	16.8986	Q9Z315	Sart1	sp|Q9Z315|SNUT1_MOUSE U4/U6.U5 tri-snRNP-associated protein 1 OS=Mus musculus OX=10090 GN=Sart1 PE=1 SV=1	1	19	19	19	31.4	90.884	Q9Z315	FALSE	0	-0.110047	0.56605	0.228002	0.968865	0.149878
Smap2	14.2185	14.6922	14.0712	14.1568	12.6644	14.0288	Q7TN29	Smap2	sp|Q7TN29|SMAP2_MOUSE Stromal membrane-associated protein 2 OS=Mus musculus OX=10090 GN=Smap2 PE=1 SV=1	1	4	3	3	12.1	46.577	Q7TN29	TRUE	1	-1.76427	0.343031	-0.71062	0.968868	0.149892
Rnf11	14.2105	14.1228	14.3882	14.3195	14.6582	14.4429	Q9QYK7	Rnf11	sp|Q9QYK7|RNF11_MOUSE RING finger protein 11 OS=Mus musculus OX=10090 GN=Rnf11 PE=1 SV=1	1	3	3	3	24.7	17.458	Q9QYK7	FALSE	0	-0.112614	0.578624	0.233005	0.968893	0.150028
Wdr37	16.3531	16.2055	16.0703	16.037	16.0145	15.9945	Q8CBE3	Wdr37	sp|Q8CBE3|WDR37_MOUSE WD repeat-containing protein 37 OS=Mus musculus OX=10090 GN=Wdr37 PE=1 SV=1	1	9	9	9	27.8	55.045	Q8CBE3	FALSE	0	-0.48261	0.0939944	-0.194308	0.968911	0.150126
Vps37c	15.4176	15.4061	15.5986	15.3868	14.9189	15.3172	Q8R105	Vps37c	sp|Q8R105|VP37C_MOUSE Vacuolar protein sorting-associated protein 37C OS=Mus musculus OX=10090 GN=Vps37c PE=1 SV=1	1	4	4	4	19.6	38.452	Q8R105	FALSE	0	-0.66207	0.129077	-0.266496	0.968937	0.150266
Psmd12	16.2458	15.8845	15.6041	15.5252	15.5992	15.6974	Q9D8W5	Psmd12	sp|Q9D8W5|PSD12_MOUSE 26S proteasome non-ATPase regulatory subunit 12 OS=Mus musculus OX=10090 GN=Psmd12 PE=1 SV=4	1	17	17	17	43.6	52.895	Q9D8W5	FALSE	0	-0.755833	0.14745	-0.304191	0.968953	0.150354
Wdr4	13.6944	12.5739	13.5609	12.4314	12.6983	13.0362	Q9EP82	Wdr4	sp|Q9EP82|WDR4_MOUSE tRNA (guanine-N(7)-)-methyltransferase non-catalytic subunit WDR4 OS=Mus musculus OX=10090 GN=Wdr4 PE=1 SV=2	1	2	2	2	9.2	45.755	Q9EP82	TRUE	4	-1.37831	0.269514	-0.5544	0.969012	0.150677
Aldh4a1	15.5547	15.4948	15.435	15.6778	15.7438	15.5909	Q8CHT0	Aldh4a1	sp|Q8CHT0|AL4A1_MOUSE Delta-1-pyrroline-5-carboxylate dehydrogenase, mitochondrial OS=Mus musculus OX=10090 GN=Aldh4a1 PE=1 SV=3	1	7	7	7	19	61.84	Q8CHT0	FALSE	0	-0.0855763	0.437574	0.175999	0.969016	0.150699
Bcs1l	15.5153	15.7416	15.849	15.6831	15.0066	15.4096	Q9CZP5	Bcs1l	sp|Q9CZP5|BCS1_MOUSE Mitochondrial chaperone BCS1 OS=Mus musculus OX=10090 GN=Bcs1l PE=1 SV=1	1	15	15	15	52.6	47.406	Q9CZP5	FALSE	0	-0.834727	0.163655	-0.335536	0.969079	0.151046
Comt	17.1837	17.3802	17.3704	17.3213	16.6738	17.0105	O88587	Comt	sp|O88587|COMT_MOUSE Catechol O-methyltransferase OS=Mus musculus OX=10090 GN=Comt PE=1 SV=2	1	8	8	8	47.9	29.486	O88587	FALSE	0	-0.770273	0.151054	-0.309609	0.969085	0.15108
Gabpb1	14.1591	14.3833	14.0721	14.2777	12.9874	13.7242	Q00420	Gabpb1	sp|Q00420|GABP1_MOUSE GA-binding protein subunit beta-1 OS=Mus musculus OX=10090 GN=Gabpb1 PE=1 SV=2	1	3	3	3	9.9	41.357	Q00420	TRUE	1	-1.34788	0.264395	-0.541741	0.969091	0.151116
Vapb	18.3381	18.3341	18.4189	18.4539	18.6865	18.5147	Q9QY76	Vapb	sp|Q9QY76|VAPB_MOUSE Vesicle-associated membrane protein-associated protein B OS=Mus musculus OX=10090 GN=Vapb PE=1 SV=3	1	8	7	7	38.7	26.946	Q9QY76	FALSE	0	-0.0918082	0.467756	0.187974	0.969106	0.1512
Dnttip2	14.1932	14.7545	14.858	15.1062	15.5247	14.6096	Q8R2M2	Dnttip2	sp|Q8R2M2|TDIF2_MOUSE Deoxynucleotidyltransferase terminal-interacting protein 2 OS=Mus musculus OX=10090 GN=Dnttip2 PE=1 SV=1	1	14	14	14	27.3	84.276	Q8R2M2	FALSE	0	-0.233753	1.19023	0.478239	0.969122	0.151284
Atp6v0d1	19.2957	19.5449	19.4087	19.4503	19.9826	19.6533	P51863	Atp6v0d1	sp|P51863|VA0D1_MOUSE V-type proton ATPase subunit d 1 OS=Mus musculus OX=10090 GN=Atp6v0d1 PE=1 SV=2	1	13	13	12	47	40.301	P51863	FALSE	0	-0.136921	0.694818	0.278948	0.969207	0.15176
Aldh1a1	18.341	17.9905	17.7134	18.2554	18.2272	18.5029	P24549	Aldh1a1	sp|P24549|AL1A1_MOUSE Aldehyde dehydrogenase 1A1 OS=Mus musculus OX=10090 GN=Aldh1a1 PE=1 SV=5	1	25	25	16	61.9	54.467	P24549	FALSE	0	-0.154009	0.781109	0.31355	0.969221	0.151836
Nfic	14.1933	14.1626	14.9163	14.3128	12.959	14.0144	P70255	Nfic	sp|P70255|NFIC_MOUSE Nuclear factor 1 C-type OS=Mus musculus OX=10090 GN=Nfic PE=1 SV=1	1	4	3	3	15.3	48.768	P70255	TRUE	1	-1.64921	0.325183	-0.662012	0.969222	0.151842
Prkacb	16.1886	16.3484	16.3051	16.1315	15.2967	16.1627	P68181	Prkacb	sp|P68181|KAPCB_MOUSE cAMP-dependent protein kinase catalytic subunit beta OS=Mus musculus OX=10090 GN=Prkacb PE=1 SV=2	1	11	4	4	42.2	40.707	P68181	FALSE	0	-1.03927	0.205189	-0.417042	0.969255	0.152028
Nme1	19.5818	19.6282	19.0598	18.902	19.3204	19.0439	P15532	Nme1	sp|P15532|NDKA_MOUSE Nucleoside diphosphate kinase A OS=Mus musculus OX=10090 GN=Nme1 PE=1 SV=1	1	11	11	7	71.7	17.208	P15532	FALSE	0	-0.833796	0.164759	-0.334519	0.969276	0.152146
Ehd1	15.7799	15.8169	15.6322	15.6366	15.3915	15.5933	Q9WVK4	Ehd1	sp|Q9WVK4|EHD1_MOUSE EH domain-containing protein 1 OS=Mus musculus OX=10090 GN=Ehd1 PE=1 SV=1	1	18	11	10	40.1	60.602	Q9WVK4	FALSE	0	-0.504806	0.0997599	-0.202523	0.969279	0.15216
Etfb	17.3962	17.674	17.0999	17.8795	17.9066	17.4197	Q9DCW4	Etfb	sp|Q9DCW4|ETFB_MOUSE Electron transfer flavoprotein subunit beta OS=Mus musculus OX=10090 GN=Etfb PE=1 SV=3	1	10	10	10	45.9	27.623	Q9DCW4	FALSE	0	-0.170427	0.86087	0.345222	0.969323	0.15241
Smpd3	14.1722	13.9961	14.1374	14.3836	14.1471	14.3853	Q9JJY3	Smpd3	sp|Q9JJY3|NSMA2_MOUSE Sphingomyelin phosphodiesterase 3 OS=Mus musculus OX=10090 GN=Smpd3 PE=1 SV=1	1	4	4	4	9.5	71.196	Q9JJY3	FALSE	0	-0.100657	0.507521	0.203432	0.969369	0.152669
Clcc1	14.9351	15.0826	15.1816	15.2555	15.2724	15.2281	Q99LI2	Clcc1	sp|Q99LI2|CLCC1_MOUSE Chloride channel CLIC-like protein 1 OS=Mus musculus OX=10090 GN=Clcc1 PE=1 SV=1	1	13	13	13	29.7	60.621	Q99LI2	FALSE	0	-0.09188	0.463102	0.185611	0.969378	0.152718
Tbc1d13	15.4161	15.602	15.478	15.1528	14.8952	15.5362	Q8R3D1	Tbc1d13	sp|Q8R3D1|TBC13_MOUSE TBC1 domain family member 13 OS=Mus musculus OX=10090 GN=Tbc1d13 PE=1 SV=1	1	7	7	7	23.8	46.452	Q8R3D1	FALSE	0	-0.758615	0.150655	-0.30398	0.969402	0.152855
Pbrm1	16.6522	16.8389	17.1586	17.0707	17.5186	17.0406	Q8BSQ9	Pbrm1	sp|Q8BSQ9|PB1_MOUSE Protein polybromo-1 OS=Mus musculus OX=10090 GN=Pbrm1 PE=1 SV=4	1	27	27	27	19.8	187.19	Q8BSQ9	FALSE	0	-0.162234	0.81564	0.326703	0.969442	0.153078
Huwe1	16.4976	16.2352	15.7917	15.8387	15.6058	16.0154	Q7TMY8	Huwe1	sp|Q7TMY8|HUWE1_MOUSE E3 ubiquitin-protein ligase HUWE1 OS=Mus musculus OX=10090 GN=Huwe1 PE=1 SV=5	1	45	45	45	15.6	482.63	Q7TMY8	FALSE	0	-0.886041	0.176329	-0.354856	0.969455	0.153153
Ociad2	18.0651	17.4584	19.0286	19.4092	18.563	18.7382	Q9D8W7	Ociad2	sp|Q9D8W7|OCAD2_MOUSE OCIA domain-containing protein 2 OS=Mus musculus OX=10090 GN=Ociad2 PE=1 SV=1	1	4	4	4	27.9	16.925	Q9D8W7	FALSE	0	-0.357478	1.79628	0.719402	0.969455	0.153155
Ndrg1	18.3917	18.3749	18.9237	18.7959	19.0793	18.7671	Q62433	Ndrg1	sp|Q62433|NDRG1_MOUSE Protein NDRG1 OS=Mus musculus OX=10090 GN=Ndrg1 PE=1 SV=1	1	13	12	12	52.5	43.008	Q62433	FALSE	0	-0.157717	0.792413	0.317348	0.969458	0.153172
Gucy1a1	16.2305	15.9904	15.8765	15.8203	15.678	15.9113	Q9ERL9	Gucy1a1	sp|Q9ERL9|GCYA1_MOUSE Guanylate cyclase soluble subunit alpha-1 OS=Mus musculus OX=10090 GN=Gucy1a1 PE=1 SV=2	1	24	24	24	46	77.587	Q9ERL9	FALSE	0	-0.572606	0.114013	-0.229297	0.969468	0.153228
Rftn2	14.0081	14.45	14.5148	14.3871	12.6085	13.7466	Q8CHX7	Rftn2	sp|Q8CHX7|RFTN2_MOUSE Raftlin-2 OS=Mus musculus OX=10090 GN=Rftn2 PE=1 SV=3	1	4	4	4	12.4	54.971	Q8CHX7	TRUE	1	-1.85759	0.370554	-0.743518	0.969514	0.153493
Olfm1	14.4926	14.6008	15.166	14.6222	12.7093	14.3489	O88998	Olfm1	sp|O88998|NOE1_MOUSE Noelin OS=Mus musculus OX=10090 GN=Olfm1 PE=1 SV=1	1	3	3	3	8.9	55.397	O88998	TRUE	1	-2.14814	0.428671	-0.859733	0.969524	0.153546
Rac1	17.7506	18.0868	18.2602	18.0599	19.0914	18.3844	P63001;Q05144	Rac1; Rac2	sp|P63001|RAC1_MOUSE Ras-related C3 botulinum toxin substrate 1 OS=Mus musculus OX=10090 GN=Rac1 PE=1 SV=1;sp|Q05144|RAC2_MOUSE Ras-related C3 botulinum toxin substrate 2 OS=Mus musculus OX=10090 GN=Rac2 PE=1 SV=1	2	9	9	4	50	21.45	P63001	FALSE	0	-0.239661	1.19841	0.479373	0.969577	0.153854
Sntb1	17.1653	17.151	17.4405	17.402	17.5892	17.4161	Q99L88	Sntb1	sp|Q99L88|SNTB1_MOUSE Beta-1-syntrophin OS=Mus musculus OX=10090 GN=Sntb1 PE=1 SV=4	1	22	22	20	48.2	58.081	Q99L88	FALSE	0	-0.108525	0.54219	0.216832	0.9696	0.153982
Rpl27	18.1558	18.3777	17.578	18.213	18.6333	18.4352	P61358	Rpl27	sp|P61358|RL27_MOUSE 60S ribosomal protein L27 OS=Mus musculus OX=10090 GN=Rpl27 PE=1 SV=2	1	5	5	5	42.6	15.798	P61358	FALSE	0	-0.195222	0.975191	0.389984	0.969603	0.154002
Spag9	15.7225	15.5737	15.4487	15.3821	15.066	15.517	Q58A65	Spag9	sp|Q58A65|JIP4_MOUSE C-Jun-amino-terminal kinase-interacting protein 4 OS=Mus musculus OX=10090 GN=Spag9 PE=1 SV=2	1	18	18	14	18.5	146.22	Q58A65	FALSE	0	-0.650425	0.130521	-0.259952	0.969663	0.154348
Rps4x	18.6456	18.6799	18.5266	18.687	18.8997	18.8304	P62702	Rps4x	sp|P62702|RS4X_MOUSE 40S ribosomal protein S4, X isoform OS=Mus musculus OX=10090 GN=Rps4x PE=1 SV=2	1	14	14	14	54	29.597	P62702	FALSE	0	-0.0947363	0.47143	0.188347	0.969699	0.154554
P4htm	12.7196	13.8727	14.2368	12.7767	12.6942	13.3166	Q8BG58	P4htm	sp|Q8BG58|P4HTM_MOUSE Transmembrane prolyl 4-hydroxylase OS=Mus musculus OX=10090 GN=P4htm PE=1 SV=1	1	3	3	3	9.1	57.049	Q8BG58	TRUE	3	-1.70345	0.34236	-0.680547	0.969702	0.154571
Slc25a22	18.9775	19.1272	19.2694	18.8758	19.0481	18.8018	Q9D6M3;Q9DB41	Slc25a22	sp|Q9D6M3|GHC1_MOUSE Mitochondrial glutamate carrier 1 OS=Mus musculus OX=10090 GN=Slc25a22 PE=1 SV=1	2	13	13	13	61.6	34.67	Q9D6M3	FALSE	0	-0.54098	0.108816	-0.216082	0.969723	0.154691
Igsf8	17.9336	18.1226	18.3723	18.0587	17.8245	17.7662	Q8R366	Igsf8	sp|Q8R366|IGSF8_MOUSE Immunoglobulin superfamily member 8 OS=Mus musculus OX=10090 GN=Igsf8 PE=1 SV=2	1	12	12	12	37	65.01	Q8R366	FALSE	0	-0.650181	0.130782	-0.259699	0.969723	0.154692
Dnaja1	16.759	16.9914	17.0211	16.5516	16.8585	16.6851	P63037	Dnaja1	sp|P63037|DNJA1_MOUSE DnaJ homolog subfamily A member 1 OS=Mus musculus OX=10090 GN=Dnaja1 PE=1 SV=1	1	12	12	12	44.6	44.868	P63037	FALSE	0	-0.564435	0.113588	-0.225424	0.969734	0.15476
Vrk1	16.5564	16.6091	16.7783	16.8959	16.9665	16.7057	Q80X41	Vrk1	sp|Q80X41|VRK1_MOUSE Serine/threonine-protein kinase VRK1 OS=Mus musculus OX=10090 GN=Vrk1 PE=1 SV=2	1	13	13	13	39.8	49.74	Q80X41	FALSE	0	-0.104942	0.521222	0.20814	0.969747	0.15483
Cggbp1	16.709	16.8234	16.8808	16.8918	17.3252	16.9442	Q8BHG9	Cggbp1	sp|Q8BHG9|CGBP1_MOUSE CGG triplet repeat-binding protein 1 OS=Mus musculus OX=10090 GN=Cggbp1 PE=1 SV=1	1	6	6	6	51.5	18.761	Q8BHG9	FALSE	0	-0.125781	0.624454	0.249337	0.969757	0.154893
Nqo1	14.6581	14.1875	13.9413	14.4324	14.6993	14.676	Q64669	Nqo1	sp|Q64669|NQO1_MOUSE NAD(P)H dehydrogenase [quinone] 1 OS=Mus musculus OX=10090 GN=Nqo1 PE=1 SV=3	1	3	3	3	12	30.959	Q64669	FALSE	0	-0.171737	0.852242	0.340253	0.969768	0.154956
Lmf2	14.3818	14.3154	14.7709	14.56	13.625	13.9681	Q8C3X8	Lmf2	sp|Q8C3X8|LMF2_MOUSE Lipase maturation factor 2 OS=Mus musculus OX=10090 GN=Lmf2 PE=1 SV=1	1	4	4	4	9	79.996	Q8C3X8	FALSE	0	-1.09822	0.221548	-0.438336	0.969796	0.155116
Yipf5	15.6081	15.3916	15.3092	15.5463	15.8775	15.6024	Q9EQQ2	Yipf5	sp|Q9EQQ2|YIPF5_MOUSE Protein YIPF5 OS=Mus musculus OX=10090 GN=Yipf5 PE=1 SV=1	1	2	2	2	8.2	27.873	Q9EQQ2	FALSE	0	-0.120861	0.599067	0.239103	0.969797	0.155126
Arhgap26	14.9318	15.0283	15.3664	15.0574	13.9455	14.807	Q6ZQ82	Arhgap26	sp|Q6ZQ82|RHG26_MOUSE Rho GTPase-activating protein 26 OS=Mus musculus OX=10090 GN=Arhgap26 PE=1 SV=3	1	4	4	4	8.5	92.07	Q6ZQ82	FALSE	0	-1.26693	0.25584	-0.505545	0.969821	0.155263
Ptprs	13.6914	13.9543	14.2568	13.9832	12.7552	13.527	B0V2N1	Ptprs	sp|B0V2N1|PTPRS_MOUSE Receptor-type tyrosine-protein phosphatase S OS=Mus musculus OX=10090 GN=Ptprs PE=1 SV=1	1	15	8	8	12	211.9	B0V2N1	TRUE	1	-1.36873	0.277318	-0.545708	0.969904	0.15575
Ei24	14.1632	14.3911	14.4471	14.5318	14.477	14.5895	Q61070	Ei24	sp|Q61070|EI24_MOUSE Etoposide-induced protein 2.4 OS=Mus musculus OX=10090 GN=Ei24 PE=1 SV=3	1	3	3	3	10.6	38.932	Q61070	FALSE	0	-0.101364	0.499373	0.199005	0.96995	0.15602
Chordc1	15.6844	15.7098	15.2245	15.3225	15.1423	15.3328	Q9D1P4	Chordc1	sp|Q9D1P4|CHRD1_MOUSE Cysteine and histidine-rich domain-containing protein 1 OS=Mus musculus OX=10090 GN=Chordc1 PE=1 SV=1	1	11	11	11	48.6	37.35	Q9D1P4	FALSE	0	-0.686924	0.139518	-0.273703	0.969965	0.156109
Casz1	16.5548	16.5481	16.9241	16.8435	17.0812	16.8508	Q9CWL2	Casz1	sp|Q9CWL2|CASZ1_MOUSE Zinc finger protein castor homolog 1 OS=Mus musculus OX=10090 GN=Casz1 PE=1 SV=3	1	37	37	36	32.3	191.19	Q9CWL2	FALSE	0	-0.127351	0.626354	0.249502	0.969991	0.156265
Ikbkg	12.5745	13.9718	13.8329	12.7564	13.1494	12.4958	O88522	Ikbkg	sp|O88522|NEMO_MOUSE NF-kappa-B essential modulator OS=Mus musculus OX=10090 GN=Ikbkg PE=1 SV=2	1	2	2	2	8.7	47.972	O88522	TRUE	4	-1.65503	0.336622	-0.659206	0.97	0.156318
Col9a2	15.0199	12.6329	16.7728	16.4157	16.6935	16.1467	Q07643	Col9a2	sp|Q07643|CO9A2_MOUSE Collagen alpha-2(IX) chain OS=Mus musculus OX=10090 GN=Col9a2 PE=2 SV=1	1	2	2	2	3.9	65.321	Q07643	TRUE	1	-0.823621	4.04378	1.61008	0.970035	0.156524
Cope	17.9065	17.604	17.6742	17.6206	16.9732	17.573	O89079	Cope	sp|O89079|COPE_MOUSE Coatomer subunit epsilon OS=Mus musculus OX=10090 GN=Cope PE=1 SV=3	1	8	8	8	41.2	34.567	O89079	FALSE	0	-0.852249	0.173654	-0.339297	0.970045	0.156585
Hsd17b10	17.4309	17.6091	17.5342	17.9213	17.6513	17.6326	O08756	Hsd17b10	sp|O08756|HCD2_MOUSE 3-hydroxyacyl-CoA dehydrogenase type-2 OS=Mus musculus OX=10090 GN=Hsd17b10 PE=1 SV=4	1	8	8	8	48.3	27.418	O08756	FALSE	0	-0.107984	0.528688	0.210352	0.970104	0.15694
Dlgap3	14.0964	13.8974	13.9593	12.4402	13.5114	14.0518	Q6PFD5	Dlgap3	sp|Q6PFD5|DLGP3_MOUSE Disks large-associated protein 3 OS=Mus musculus OX=10090 GN=Dlgap3 PE=1 SV=1	1	3	3	2	4.5	105.87	Q6PFD5	TRUE	1	-1.63385	0.33408	-0.649887	0.970132	0.157104
Senp7	15.4527	15.6111	15.5908	15.7984	15.7762	15.6294	Q8BUH8	Senp7	sp|Q8BUH8|SENP7_MOUSE Sentrin-specific protease 7 OS=Mus musculus OX=10090 GN=Senp7 PE=1 SV=1	1	17	17	17	23.3	116.34	Q8BUH8	FALSE	0	-0.0943227	0.460549	0.183113	0.970172	0.157346
Ecpas	15.2691	15.0209	14.8185	14.7853	14.6654	14.908	Q6PDI5	Ecpas	sp|Q6PDI5|ECM29_MOUSE Proteasome adapter and scaffold protein ECM29 OS=Mus musculus OX=10090 GN=Ecpas PE=1 SV=3	1	18	18	18	13.5	203.7	Q6PDI5	FALSE	0	-0.628747	0.128797	-0.249975	0.970177	0.157376
Poldip3	16.4422	16.5672	16.6098	16.6695	16.9135	16.6464	Q8BG81	Poldip3	sp|Q8BG81|PDIP3_MOUSE Polymerase delta-interacting protein 3 OS=Mus musculus OX=10090 GN=Poldip3 PE=1 SV=1	1	12	12	12	37.6	46.132	Q8BG81	FALSE	0	-0.105098	0.511886	0.203394	0.970234	0.157717
Gpaa1	14.5557	14.6094	15.203	15.2341	15.222	14.9332	Q9WTK3	Gpaa1	sp|Q9WTK3|GPAA1_MOUSE Glycosylphosphatidylinositol anchor attachment 1 protein OS=Mus musculus OX=10090 GN=Gpaa1 PE=1 SV=3	1	6	6	6	12.6	67.948	Q9WTK3	FALSE	0	-0.176187	0.856989	0.340401	0.970267	0.157917
Cstf2t	16.349	16.3151	16.4972	16.364	16.088	16.0704	Q8C7E9	Cstf2t	sp|Q8C7E9|CSTFT_MOUSE Cleavage stimulation factor subunit 2 tau variant OS=Mus musculus OX=10090 GN=Cstf2t PE=1 SV=2	1	7	7	4	16.5	65.862	Q8C7E9	FALSE	0	-0.5363	0.110293	-0.213003	0.970275	0.157966
Pck2	15.574	15.694	15.5744	15.8254	15.7756	15.7427	Q8BH04	Pck2	sp|Q8BH04|PCKGM_MOUSE Phosphoenolpyruvate carboxykinase [GTP], mitochondrial OS=Mus musculus OX=10090 GN=Pck2 PE=1 SV=1	1	14	14	14	27.8	70.527	Q8BH04	FALSE	0	-0.0868562	0.421012	0.167078	0.970353	0.15844
Prmt1	16.9027	16.8435	16.6528	16.4877	16.5994	16.7055	Q9JIF0	Prmt1	sp|Q9JIF0|ANM1_MOUSE Protein arginine N-methyltransferase 1 OS=Mus musculus OX=10090 GN=Prmt1 PE=1 SV=1	1	18	18	15	54.2	42.435	Q9JIF0	FALSE	0	-0.509351	0.105103	-0.202124	0.970358	0.158472
Znf280c	13.196	12.6433	13.7051	13.6824	13.5112	13.6662	Q6P3Y5	Znf280c	sp|Q6P3Y5|Z280C_MOUSE Zinc finger protein 280C OS=Mus musculus OX=10090 GN=Znf280c PE=1 SV=1	1	3	2	2	4.9	83.145	Q6P3Y5	TRUE	1	-0.228128	1.10505	0.438463	0.970369	0.158541
Eef1a2	19.6933	19.7172	19.7197	19.7164	19.3026	19.4414	P62631	Eef1a2	sp|P62631|EF1A2_MOUSE Elongation factor 1-alpha 2 OS=Mus musculus OX=10090 GN=Eef1a2 PE=1 SV=1	1	23	15	15	61.8	50.454	P62631	FALSE	0	-0.562838	0.116251	-0.223294	0.970382	0.158616
Zcchc17	14.1955	14.2835	14.3009	14.397	14.4337	14.435	Q9ESX4	Zcchc17	sp|Q9ESX4|ZCC17_MOUSE Zinc finger CCHC domain-containing protein 17 OS=Mus musculus OX=10090 GN=Zcchc17 PE=1 SV=1	1	3	3	3	16.6	27.471	Q9ESX4	FALSE	0	-0.0843822	0.408243	0.16193	0.9704	0.158728
Ckap4	17.6983	17.8628	18.0314	17.9348	18.303	18.0885	Q8BMK4	Ckap4	sp|Q8BMK4|CKAP4_MOUSE Cytoskeleton-associated protein 4 OS=Mus musculus OX=10090 GN=Ckap4 PE=1 SV=2	1	26	26	26	49.7	63.691	Q8BMK4	FALSE	0	-0.127543	0.616776	0.244616	0.970411	0.158797
Gria4	15.2287	15.1845	15.3554	15.3164	15.6144	15.4487	Q9Z2W8	Gria4	sp|Q9Z2W8|GRIA4_MOUSE Glutamate receptor 4 OS=Mus musculus OX=10090 GN=Gria4 PE=1 SV=2	1	9	7	6	13.7	100.85	Q9Z2W8	FALSE	0	-0.106277	0.513583	0.203653	0.970428	0.158901
Cpne5	15.2715	15.3906	15.5243	15.5995	15.5065	15.6518	Q8JZW4;Q1RLL3	Cpne5	sp|Q8JZW4|CPNE5_MOUSE Copine-5 OS=Mus musculus OX=10090 GN=Cpne5 PE=1 SV=1	2	12	11	7	25	65.592	Q8JZW4	FALSE	0	-0.0999837	0.480969	0.190493	0.970541	0.159596
Sgip1	16.0999	16.1828	15.904	15.7133	15.132	16.0994	Q8VD37	Sgip1	sp|Q8VD37|SGIP1_MOUSE SH3-containing GRB2-like protein 3-interacting protein 1 OS=Mus musculus OX=10090 GN=Sgip1 PE=1 SV=1	1	18	18	18	40.8	86.062	Q8VD37	FALSE	0	-1.04635	0.218377	-0.413985	0.970639	0.160203
Cct5	18.8669	18.8227	18.6131	18.4809	18.4937	18.7036	P80316	Cct5	sp|P80316|TCPE_MOUSE T-complex protein 1 subunit epsilon OS=Mus musculus OX=10090 GN=Cct5 PE=1 SV=1	1	31	31	31	67.3	59.623	P80316	FALSE	0	-0.526316	0.109964	-0.208176	0.970666	0.160371
Pcmt1	18.3719	18.4583	18.4363	18.2318	18.2199	18.3233	P23506	Pcmt1	sp|P23506|PIMT_MOUSE Protein-L-isoaspartate(D-aspartate) O-methyltransferase OS=Mus musculus OX=10090 GN=Pcmt1 PE=1 SV=3	1	10	10	10	62.1	24.634	P23506	FALSE	0	-0.414324	0.0866701	-0.163827	0.970695	0.160557
Nrf1	14.5103	15.9288	15.8819	15.994	16.7684	15.7801	Q9WU00	Nrf1	sp|Q9WU00|NRF1_MOUSE Nuclear respiratory factor 1 OS=Mus musculus OX=10090 GN=Nrf1 PE=1 SV=2	1	3	3	3	8.2	53.57	Q9WU00	FALSE	0	-0.392619	1.87371	0.740544	0.970737	0.160821
Ptpmt1	13.9296	14.0392	14.0451	13.6953	13.9893	13.7185	Q66GT5	Ptpmt1	sp|Q66GT5|PTPM1_MOUSE Phosphatidylglycerophosphatase and protein-tyrosine phosphatase 1 OS=Mus musculus OX=10090 GN=Ptpmt1 PE=1 SV=1	1	5	5	5	33.2	21.942	Q66GT5	FALSE	0	-0.515274	0.108041	-0.203617	0.970753	0.160921
Gsta4	17.7677	17.7772	17.0795	17.6155	18.4033	17.9605	P24472;P13745	Gsta4	sp|P24472|GSTA4_MOUSE Glutathione S-transferase A4 OS=Mus musculus OX=10090 GN=Gsta4 PE=1 SV=3	2	6	6	5	28.4	25.564	P24472	FALSE	0	-0.239646	1.1429	0.451628	0.970754	0.160925
Stn1	13.6758	13.3983	13.1523	12.84	13.0701	13.3601	Q8K2X3	Stn1	sp|Q8K2X3|STN1_MOUSE CST complex subunit STN1 OS=Mus musculus OX=10090 GN=Stn1 PE=1 SV=2	1	3	3	3	10.3	43.485	Q8K2X3	TRUE	1	-0.80667	0.169237	-0.318717	0.970767	0.16101
Cops7b	17.2371	17.2415	16.8878	16.8317	16.6107	17.0816	Q8BV13	Cops7b	sp|Q8BV13|CSN7B_MOUSE COP9 signalosome complex subunit 7b OS=Mus musculus OX=10090 GN=Cops7b PE=1 SV=1	1	4	4	4	22.3	29.689	Q8BV13	FALSE	0	-0.710819	0.149243	-0.280788	0.970786	0.161129
Sorcs2	14.881	15.0658	15.2923	14.8272	14.8541	14.8965	Q9EPR5	Sorcs2	sp|Q9EPR5|SORC2_MOUSE VPS10 domain-containing receptor SorCS2 OS=Mus musculus OX=10090 GN=Sorcs2 PE=1 SV=2	1	14	14	14	15.5	128.9	Q9EPR5	FALSE	0	-0.558163	0.117386	-0.220389	0.970827	0.161387
Slirp	14.7821	14.7346	14.9057	14.7999	13.0357	14.4248	Q9D8T7	Slirp	sp|Q9D8T7|SLIRP_MOUSE SRA stem-loop-interacting RNA-binding protein, mitochondrial OS=Mus musculus OX=10090 GN=Slirp PE=1 SV=2	1	4	4	4	54.5	12.605	Q9D8T7	TRUE	1	-1.82508	0.383848	-0.720618	0.970828	0.161395
Nrxn2	14.973	14.9114	15.1181	15.1374	15.3691	15.1086	E9Q7X7	Nrxn2	sp|E9Q7X7|NRX2A_MOUSE Neurexin-2 OS=Mus musculus OX=10090 GN=Nrxn2 PE=1 SV=1	1	13	11	11	10.2	184.88	E9Q7X7	FALSE	0	-0.108918	0.517382	0.204232	0.970852	0.161544
Pym1	15.9339	15.3647	15.4247	12.7454	12.9415	16.3623	Q8CHP5	Pym1	sp|Q8CHP5|PYM1_MOUSE Partner of Y14 and mago OS=Mus musculus OX=10090 GN=Pym1 PE=1 SV=2	1	2	2	2	12.8	22.689	Q8CHP5	TRUE	2	-3.94789	0.831909	-1.55799	0.970876	0.161695
Pdlim4	12.4276	12.9025	12.7059	13.6201	12.8178	12.8471	P70271	Pdlim4	sp|P70271|PDLI4_MOUSE PDZ and LIM domain protein 4 OS=Mus musculus OX=10090 GN=Pdlim4 PE=1 SV=3	1	2	2	2	11.2	35.556	P70271	TRUE	3	-0.222711	1.05533	0.416309	0.970912	0.161926
Ppig	16.0543	15.9975	16.2765	16.3118	16.3026	16.2838	A2AR02	Ppig	sp|A2AR02|PPIG_MOUSE Peptidyl-prolyl cis-trans isomerase G OS=Mus musculus OX=10090 GN=Ppig PE=1 SV=1	1	7	7	7	12.6	88.324	A2AR02	FALSE	0	-0.101728	0.481667	0.18997	0.970931	0.162049
Fabp5	16.8711	16.1638	17.6862	16.2198	16.2233	16.4685	Q05816	Fabp5	sp|Q05816|FABP5_MOUSE Fatty acid-binding protein 5 OS=Mus musculus OX=10090 GN=Fabp5 PE=1 SV=3	1	8	8	8	68.1	15.137	Q05816	FALSE	0	-1.52945	0.323186	-0.603131	0.970944	0.16213
Abcb7	16.6633	16.7423	16.8578	16.6745	16.5456	16.4886	Q61102	Abcb7	sp|Q61102|ABCB7_MOUSE Iron-sulfur clusters transporter ABCB7, mitochondrial OS=Mus musculus OX=10090 GN=Abcb7 PE=1 SV=3	1	15	15	15	24.7	82.58	Q61102	FALSE	0	-0.468931	0.0991264	-0.184902	0.970953	0.162188
Gcc2	13.599	14.056	13.5982	13.4918	12.6295	13.6687	Q8CHG3	Gcc2	sp|Q8CHG3|GCC2_MOUSE GRIP and coiled-coil domain-containing protein 2 OS=Mus musculus OX=10090 GN=Gcc2 PE=1 SV=3	1	5	5	5	4.2	194.56	Q8CHG3	FALSE	0	-1.23724	0.261799	-0.487718	0.970978	0.162346
Grm1	13.4508	13.8882	13.9233	14.2185	13.9578	13.9213	P97772	Grm1	sp|P97772|GRM1_MOUSE Metabotropic glutamate receptor 1 OS=Mus musculus OX=10090 GN=Grm1 PE=1 SV=2	1	7	7	7	6.2	133.21	P97772	FALSE	0	-0.14985	0.706689	0.278419	0.971029	0.162677
Septin4	17.5258	17.2711	17.3113	17.2598	17.0836	17.1768	P28661	Septin4	sp|P28661|SEPT4_MOUSE Septin-4 OS=Mus musculus OX=10090 GN=Septin4 PE=1 SV=1	1	16	15	15	42.3	54.935	P28661	FALSE	0	-0.497973	0.10602	-0.195977	0.971128	0.163316
Dpysl2	21.2133	21.2612	20.8328	20.863	20.6484	20.9936	O08553	Dpysl2	sp|O08553|DPYL2_MOUSE Dihydropyrimidinase-related protein 2 OS=Mus musculus OX=10090 GN=Dpysl2 PE=1 SV=2	1	28	26	24	71.5	62.277	O08553	FALSE	0	-0.679664	0.144787	-0.267438	0.971142	0.163408
Txnrd2	15.0034	15.02	14.6335	15.0735	15.3068	15.0286	Q9JLT4	Txnrd2	sp|Q9JLT4|TRXR2_MOUSE Thioredoxin reductase 2, mitochondrial OS=Mus musculus OX=10090 GN=Txnrd2 PE=1 SV=4	1	10	9	9	31.7	56.602	Q9JLT4	FALSE	0	-0.135775	0.637125	0.250675	0.971151	0.163466
Hadha	17.4912	17.0639	17.5996	17.7017	17.7552	17.5273	Q8BMS1	Hadha	sp|Q8BMS1|ECHA_MOUSE Trifunctional enzyme subunit alpha, mitochondrial OS=Mus musculus OX=10090 GN=Hadha PE=1 SV=1	1	23	23	23	48.6	82.669	Q8BMS1	FALSE	0	-0.149986	0.703026	0.27652	0.971178	0.163644
Rbbp5	14.2764	14.5601	14.6395	14.5357	12.6514	14.016	Q8BX09	Rbbp5	sp|Q8BX09|RBBP5_MOUSE Retinoblastoma-binding protein 5 OS=Mus musculus OX=10090 GN=Rbbp5 PE=1 SV=2	1	4	4	4	10.6	59.097	Q8BX09	TRUE	1	-1.92778	0.412586	-0.757597	0.971256	0.16415
Aprt	15.0289	15.0851	14.2676	14.786	12.8152	14.237	P08030	Aprt	sp|P08030|APT_MOUSE Adenine phosphoribosyltransferase OS=Mus musculus OX=10090 GN=Aprt PE=1 SV=2	1	4	4	4	36.1	19.724	P08030	TRUE	1	-2.15771	0.462121	-0.847793	0.971273	0.164263
Rbbp4	18.2107	18.3371	18.1709	18.4019	18.3596	18.47	Q60972	Rbbp4	sp|Q60972|RBBP4_MOUSE Histone-binding protein RBBP4 OS=Mus musculus OX=10090 GN=Rbbp4 PE=1 SV=5	1	16	9	9	56.5	47.655	Q60972	FALSE	0	-0.0936481	0.435436	0.170894	0.971375	0.164933
Rab3gap2	15.5379	15.684	15.6322	15.7011	15.9392	15.7722	Q8BMG7	Rab3gap2	sp|Q8BMG7|RBGPR_MOUSE Rab3 GTPase-activating protein non-catalytic subunit OS=Mus musculus OX=10090 GN=Rab3gap2 PE=1 SV=2	1	15	15	15	14	152.53	Q8BMG7	FALSE	0	-0.102032	0.474401	0.186184	0.971376	0.164939
Max	14.5484	14.8636	15.011	15.0806	14.85	15.6468	P28574	Max	sp|P28574|MAX_MOUSE Protein max OS=Mus musculus OX=10090 GN=Max PE=1 SV=2	1	4	4	4	31.9	18.245	P28574	FALSE	0	-0.210928	0.980597	0.384834	0.971379	0.164959
Zc3h15	14.9889	14.8958	15.0596	14.8326	14.6384	14.8958	Q3TIV5	Zc3h15	sp|Q3TIV5|ZC3HF_MOUSE Zinc finger CCCH domain-containing protein 15 OS=Mus musculus OX=10090 GN=Zc3h15 PE=1 SV=2	1	10	10	10	31	48.327	Q3TIV5	FALSE	0	-0.490466	0.10559	-0.192438	0.971399	0.165095
Fam114a2	15.8	15.8684	15.4169	15.3413	15.4196	15.5679	Q8VE88	Fam114a2	sp|Q8VE88|F1142_MOUSE Protein FAM114A2 OS=Mus musculus OX=10090 GN=Fam114a2 PE=1 SV=2	1	12	12	12	36.8	54.044	Q8VE88	FALSE	0	-0.642754	0.138398	-0.252178	0.971403	0.165123
H1-4	23.6832	23.8945	21.5898	23.6463	24.8695	23.884	P43274	H1-4	sp|P43274|H14_MOUSE Histone H1.4 OS=Mus musculus OX=10090 GN=H1-4 PE=1 SV=2	1	20	9	5	42	21.977	P43274	FALSE	0	-0.591494	2.74635	1.07743	0.971409	0.165163
Rpl6	18.4881	18.5481	17.1371	18.5707	18.8368	18.6349	P47911	Rpl6	sp|P47911|RL6_MOUSE 60S ribosomal protein L6 OS=Mus musculus OX=10090 GN=Rpl6 PE=1 SV=3	1	11	11	11	32.4	33.509	P47911	FALSE	0	-0.34224	1.58828	0.623021	0.971421	0.165241
H1-0	20.8756	21.4112	18.6999	21.051	22.2512	21.2371	P10922	H1-0	sp|P10922|H10_MOUSE Histone H1.0 OS=Mus musculus OX=10090 GN=H1-0 PE=2 SV=4	1	7	7	7	27.8	20.861	P10922	FALSE	0	-0.650737	3.01911	1.18419	0.971428	0.165287
Exosc4	15.2886	15.3529	15.4258	15.2083	15.116	15.2398	Q921I9	Exosc4	sp|Q921I9|EXOS4_MOUSE Exosome complex component RRP41 OS=Mus musculus OX=10090 GN=Exosc4 PE=1 SV=3	1	5	5	5	26.9	26.249	Q921I9	FALSE	0	-0.427758	0.0922885	-0.167735	0.971452	0.165445
Cisd2	17.3083	17.2305	17.451	17.5125	17.7561	17.389	Q9CQB5	Cisd2	sp|Q9CQB5|CISD2_MOUSE CDGSH iron-sulfur domain-containing protein 2 OS=Mus musculus OX=10090 GN=Cisd2 PE=1 SV=1	1	6	6	6	51.1	15.242	Q9CQB5	FALSE	0	-0.122532	0.567624	0.222546	0.971465	0.165534
Exoc7	14.0808	14.1023	13.9257	13.8453	13.337	14.0006	O35250	Exoc7	sp|O35250|EXOC7_MOUSE Exocyst complex component 7 OS=Mus musculus OX=10090 GN=Exoc7 PE=1 SV=2	1	5	5	5	8.8	79.959	O35250	FALSE	0	-0.787284	0.170013	-0.308635	0.971474	0.165595
H1-2	23.4699	23.7053	21.7949	23.4234	24.6468	23.6766	P15864;Q07133	H1-2	sp|P15864|H12_MOUSE Histone H1.2 OS=Mus musculus OX=10090 GN=H1-2 PE=1 SV=2	2	20	20	5	52.8	21.266	P15864	FALSE	0	-0.510365	2.36152	0.925575	0.971493	0.165721
Ppip5k1	14.2224	14.0936	13.7793	13.9093	12.5743	13.8129	A2ARP1	Ppip5k1	sp|A2ARP1|VIP1_MOUSE Inositol hexakisphosphate and diphosphoinositol-pentakisphosphate kinase 1 OS=Mus musculus OX=10090 GN=Ppip5k1 PE=1 SV=1	1	4	4	4	3.6	159.92	A2ARP1	TRUE	1	-1.52987	0.330688	-0.599591	0.971497	0.165749
Rpl18a	18.1204	18.1849	17.824	18.1458	18.3903	18.2774	P62717	Rpl18a	sp|P62717|RL18A_MOUSE 60S ribosomal protein L18a OS=Mus musculus OX=10090 GN=Rpl18a PE=1 SV=1	1	6	6	6	35.2	20.732	P62717	FALSE	0	-0.125821	0.582009	0.228094	0.971501	0.165771
Ndufa2	17.4666	17.8133	17.9092	17.9657	18.3409	17.8068	Q9CQ75	Ndufa2	sp|Q9CQ75|NDUA2_MOUSE NADH dehydrogenase [ubiquinone] 1 alpha subcomplex subunit 2 OS=Mus musculus OX=10090 GN=Ndufa2 PE=1 SV=3	1	5	5	5	42.4	10.916	Q9CQ75	FALSE	0	-0.170104	0.786292	0.308094	0.971518	0.165887
Pdhx	17.1936	17.1021	16.854	17.287	17.4082	17.1315	Q8BKZ9	Pdhx	sp|Q8BKZ9|ODPX_MOUSE Pyruvate dehydrogenase protein X component, mitochondrial OS=Mus musculus OX=10090 GN=Pdhx PE=1 SV=1	1	10	10	10	33.1	53.998	Q8BKZ9	FALSE	0	-0.124671	0.575992	0.22566	0.97153	0.165968
Anxa3	15.3357	15.2317	15.8626	15.2462	15.175	15.1142	O35639	Anxa3	sp|O35639|ANXA3_MOUSE Annexin A3 OS=Mus musculus OX=10090 GN=Anxa3 PE=1 SV=4	1	8	8	8	34.4	36.384	O35639	FALSE	0	-0.761275	0.16481	-0.298232	0.971535	0.166004
Sccpdh	15.7972	16.034	15.9494	15.9355	16.7597	16.1706	Q8R127	Sccpdh	sp|Q8R127|SCPDL_MOUSE Saccharopine dehydrogenase-like oxidoreductase OS=Mus musculus OX=10090 GN=Sccpdh PE=1 SV=1	1	10	10	10	33.8	47.129	Q8R127	FALSE	0	-0.200174	0.923671	0.361748	0.97156	0.166172
Cct7	18.3385	18.359	18.1703	18.0395	18.0673	18.2104	P80313	Cct7	sp|P80313|TCPH_MOUSE T-complex protein 1 subunit eta OS=Mus musculus OX=10090 GN=Cct7 PE=1 SV=1	1	22	22	22	55.1	59.652	P80313	FALSE	0	-0.468667	0.101687	-0.18349	0.971589	0.166364
Txn2	17.8118	17.9369	17.5036	17.7392	16.801	17.4466	P97493	Txn2	sp|P97493|THIOM_MOUSE Thioredoxin, mitochondrial OS=Mus musculus OX=10090 GN=Txn2 PE=1 SV=1	1	3	3	3	21.7	18.255	P97493	FALSE	0	-1.0776	0.233877	-0.42186	0.971596	0.166412
Elovl4	16.7128	16.5853	17.152	16.5325	12.8161	16.3567	Q9EQC4	Elovl4	sp|Q9EQC4|ELOV4_MOUSE Elongation of very long chain fatty acids protein 4 OS=Mus musculus OX=10090 GN=Elovl4 PE=1 SV=2	1	2	2	2	6.7	36.506	Q9EQC4	TRUE	1	-4.04036	0.877166	-1.5816	0.971603	0.166462
Rap2a	15.163	15.5722	15.4858	15.7356	15.5602	15.6159	Q80ZJ1	Rap2a	sp|Q80ZJ1|RAP2A_MOUSE Ras-related protein Rap-2a OS=Mus musculus OX=10090 GN=Rap2a PE=1 SV=2	1	5	5	3	33.9	20.642	Q80ZJ1	FALSE	0	-0.128425	0.588928	0.230252	0.971711	0.16719
Hpcal4	16.0983	16.3693	16.5563	16.2071	15.9512	16.1217	Q8BGZ1	Hpcal4	sp|Q8BGZ1|HPCL4_MOUSE Hippocalcin-like protein 4 OS=Mus musculus OX=10090 GN=Hpcal4 PE=1 SV=3	1	10	8	8	61.8	22.215	Q8BGZ1	FALSE	0	-0.634313	0.13839	-0.247962	0.971723	0.167271
Arhgap44	14.8557	14.8868	14.7034	14.7713	12.6818	14.4426	Q5SSM3	Arhgap44	sp|Q5SSM3|RHG44_MOUSE Rho GTPase-activating protein 44 OS=Mus musculus OX=10090 GN=Arhgap44 PE=1 SV=1	1	5	5	5	11.4	88.993	Q5SSM3	TRUE	1	-2.17472	0.474609	-0.850056	0.97173	0.167321
Eipr1	15.1154	15.1241	14.9126	14.683	12.5056	14.9425	Q8K0G5	Eipr1	sp|Q8K0G5|EIPR1_MOUSE EARP and GARP complex-interacting protein 1 OS=Mus musculus OX=10090 GN=Eipr1 PE=1 SV=2	1	5	5	5	22.3	43.126	Q8K0G5	TRUE	1	-2.57773	0.56374	-1.007	0.97178	0.167667
Ric8a	15.1523	15.3133	15.1413	15.0933	15.0312	14.9583	Q3TIR3	Ric8a	sp|Q3TIR3|RIC8A_MOUSE Synembryn-A OS=Mus musculus OX=10090 GN=Ric8a PE=1 SV=2	1	5	5	4	13.8	59.846	Q3TIR3	FALSE	0	-0.447162	0.0978348	-0.174664	0.971791	0.167738
Cfap20	15.1416	15.5788	15.3198	15.1242	13.3397	15.1657	Q8BTU1	Cfap20	sp|Q8BTU1|CFA20_MOUSE Cilia- and flagella-associated protein 20 OS=Mus musculus OX=10090 GN=Cfap20 PE=1 SV=1	1	4	4	4	18.7	22.748	Q8BTU1	TRUE	1	-2.05722	0.450156	-0.803531	0.971794	0.167759
Prmt5	16.226	16.1555	16.0625	15.8247	15.8818	16.1301	Q8CIG8	Prmt5	sp|Q8CIG8|ANM5_MOUSE Protein arginine N-methyltransferase 5 OS=Mus musculus OX=10090 GN=Prmt5 PE=1 SV=3	1	11	11	11	22.1	72.679	Q8CIG8	FALSE	0	-0.518639	0.113728	-0.202456	0.971845	0.16811
Rps8	18.7566	18.7587	17.6088	18.6853	19.2011	18.8831	P62242	Rps8	sp|P62242|RS8_MOUSE 40S ribosomal protein S8 OS=Mus musculus OX=10090 GN=Rps8 PE=1 SV=2	1	8	8	8	42.8	24.205	P62242	FALSE	0	-0.308159	1.4051	0.548471	0.971849	0.168135
Ergic2	13.7998	14.0091	13.102	14.0741	14.1717	13.8639	Q9CR89	Ergic2	sp|Q9CR89|ERGI2_MOUSE Endoplasmic reticulum-Golgi intermediate compartment protein 2 OS=Mus musculus OX=10090 GN=Ergic2 PE=1 SV=1	1	2	2	2	5.6	42.481	Q9CR89	FALSE	0	-0.225001	1.02427	0.399635	0.971888	0.168404
Psmb3	18.7782	18.6821	18.2668	18.3874	18.1688	18.3703	Q9R1P1	Psmb3	sp|Q9R1P1|PSB3_MOUSE Proteasome subunit beta type-3 OS=Mus musculus OX=10090 GN=Psmb3 PE=1 SV=1	1	7	7	7	40	22.965	Q9R1P1	FALSE	0	-0.684218	0.15052	-0.266849	0.971923	0.168647
Dhrs7b	14.7728	15.0051	14.9973	15.1047	15.4761	14.9801	Q99J47	Dhrs7b	sp|Q99J47|DRS7B_MOUSE Dehydrogenase/reductase SDR family member 7B OS=Mus musculus OX=10090 GN=Dhrs7b PE=1 SV=1	1	5	5	5	20.1	34.986	Q99J47	FALSE	0	-0.147889	0.671699	0.261905	0.971943	0.168786
Exosc10	15.0747	15.066	15.102	14.9557	14.6954	15.0061	P56960	Exosc10	sp|P56960|EXOSX_MOUSE Exosome component 10 OS=Mus musculus OX=10090 GN=Exosc10 PE=1 SV=2	1	15	15	15	25.5	100.94	P56960	FALSE	0	-0.500723	0.11042	-0.195151	0.971981	0.169052
Prkci	14.7176	13.9704	13.6522	12.6784	13.1467	14.2803	Q62074	Prkci	sp|Q62074|KPCI_MOUSE Protein kinase C iota type OS=Mus musculus OX=10090 GN=Prkci PE=1 SV=3	1	2	2	2	5.9	68.203	Q62074	TRUE	2	-1.91174	0.421816	-0.744962	0.971994	0.169146
Fam234b	14.7182	14.7525	14.9304	14.7746	12.672	14.4129	Q8BYI8	Fam234b	sp|Q8BYI8|F234B_MOUSE Protein FAM234B OS=Mus musculus OX=10090 GN=Fam234b PE=1 SV=1	1	3	3	3	7.4	67.031	Q8BYI8	TRUE	1	-2.17418	0.479844	-0.84717	0.972	0.169188
Rprd1b	17.6286	17.5815	17.7852	17.3705	17.4295	17.6132	Q9CSU0	Rprd1b	sp|Q9CSU0|RPR1B_MOUSE Regulation of nuclear pre-mRNA domain-containing protein 1B OS=Mus musculus OX=10090 GN=Rprd1b PE=1 SV=2	1	12	12	9	43.6	36.883	Q9CSU0	FALSE	0	-0.497948	0.109909	-0.194019	0.972003	0.169206
Gaa	16.0942	15.6275	15.5422	16.2854	16.0295	15.8714	P70699	Gaa	sp|P70699|LYAG_MOUSE Lysosomal alpha-glucosidase OS=Mus musculus OX=10090 GN=Gaa PE=1 SV=2	1	12	12	11	16.7	106.25	P70699	FALSE	0	-0.174228	0.789102	0.307437	0.97201	0.169258
Gnaz	17.9555	17.7819	18.0971	18.1123	18.3177	18.0529	O70443;P27600	Gnaz	sp|O70443|GNAZ_MOUSE Guanine nucleotide-binding protein G(z) subunit alpha OS=Mus musculus OX=10090 GN=Gnaz PE=1 SV=4	2	14	13	13	48.7	40.849	O70443	FALSE	0	-0.122769	0.555055	0.216143	0.972053	0.169555
Tra2a	17.8273	18.0432	18.1583	18.1249	18.4476	18.16	Q6PFR5	Tra2a	sp|Q6PFR5|TRA2A_MOUSE Transformer-2 protein homolog alpha OS=Mus musculus OX=10090 GN=Tra2a PE=1 SV=1	1	7	5	5	22.4	32.316	Q6PFR5	FALSE	0	-0.13335	0.602481	0.234566	0.972069	0.169671
Marchf5	17.1216	16.913	16.9589	16.8884	16.8367	16.7232	Q3KNM2	Marchf5	sp|Q3KNM2|MARH5_MOUSE E3 ubiquitin-protein ligase MARCHF5 OS=Mus musculus OX=10090 GN=Marchf5 PE=1 SV=1	1	10	10	10	47.5	31.231	Q3KNM2	FALSE	0	-0.466994	0.103481	-0.181756	0.972097	0.169866
Ngfr	16.8018	16.8268	17.1579	17.2187	17.043	17.1871	Q9Z0W1	Ngfr	sp|Q9Z0W1|TNR16_MOUSE Tumor necrosis factor receptor superfamily member 16 OS=Mus musculus OX=10090 GN=Ngfr PE=1 SV=2	1	7	7	7	30	45.647	Q9Z0W1	FALSE	0	-0.125967	0.567578	0.220806	0.972135	0.170131
Ilk	14.946	15.0748	15.3557	15.0222	12.574	14.75	O55222	Ilk	sp|O55222|ILK_MOUSE Integrin-linked protein kinase OS=Mus musculus OX=10090 GN=Ilk PE=1 SV=2	1	5	5	5	13.3	51.373	O55222	TRUE	1	-2.59729	0.577038	-1.01013	0.97216	0.170307
Ndufb11	17.6023	17.3853	17.6621	17.3882	17.1865	17.4456	O09111	Ndufb11	sp|O09111|NDUBB_MOUSE NADH dehydrogenase [ubiquinone] 1 beta subcomplex subunit 11, mitochondrial OS=Mus musculus OX=10090 GN=Ndufb11 PE=1 SV=2	1	4	4	4	38.4	17.444	O09111	FALSE	0	-0.539714	0.12008	-0.209817	0.972194	0.170551
Gdpd1	17.1385	17.1921	17.4796	17.5005	17.7285	17.3299	Q9CRY7	Gdpd1	sp|Q9CRY7|GDPD1_MOUSE Lysophospholipase D GDPD1 OS=Mus musculus OX=10090 GN=Gdpd1 PE=1 SV=1	1	13	13	13	53.8	35.866	Q9CRY7	FALSE	0	-0.143038	0.64217	0.249566	0.972221	0.170745
Sgpp1	14.4351	12.503	12.6764	14.3758	13.4723	14.4461	Q9JI99	Sgpp1	sp|Q9JI99|SGPP1_MOUSE Sphingosine-1-phosphate phosphatase 1 OS=Mus musculus OX=10090 GN=Sgpp1 PE=1 SV=1	1	2	2	2	7.4	47.744	Q9JI99	TRUE	2	-0.512415	2.29888	0.893231	0.972238	0.170865
Extl2	15.2261	15.7354	16.0826	15.4796	14.6676	15.4407	Q9ES89	Extl2	sp|Q9ES89|EXTL2_MOUSE Exostosin-like 2 OS=Mus musculus OX=10090 GN=Extl2 PE=1 SV=1	1	5	5	5	23	37.39	Q9ES89	FALSE	0	-1.24948	0.278696	-0.485393	0.972254	0.170981
Ndufa11	18.1215	18.2172	18.5394	18.0904	17.9633	18.1371	Q9D8B4	Ndufa11	sp|Q9D8B4|NDUAB_MOUSE NADH dehydrogenase [ubiquinone] 1 alpha subcomplex subunit 11 OS=Mus musculus OX=10090 GN=Ndufa11 PE=1 SV=2	1	4	4	4	51.1	14.982	Q9D8B4	FALSE	0	-0.590507	0.132353	-0.229077	0.972371	0.171813
Mpc1	16.1177	16.8558	16.8736	16.596	17.8659	17.1346	P63030	Mpc1	sp|P63030|MPC1_MOUSE Mitochondrial pyruvate carrier 1 OS=Mus musculus OX=10090 GN=Mpc1 PE=1 SV=1	1	4	4	4	39.4	12.454	P63030	FALSE	0	-0.337105	1.50339	0.583142	0.972381	0.171886
Pigt	14.6829	14.5033	15.1941	14.9931	15.3292	15.0472	Q8BXQ2	Pigt	sp|Q8BXQ2|PIGT_MOUSE GPI transamidase component PIG-T OS=Mus musculus OX=10090 GN=Pigt PE=1 SV=2	1	4	4	4	7.4	65.704	Q8BXQ2	FALSE	0	-0.19072	0.85013	0.329705	0.972393	0.171972
Rab6a	20.0981	20.2232	20.0676	20.1251	20.7599	20.3589	P35279;Q8BHD0	Rab6a	sp|P35279|RAB6A_MOUSE Ras-related protein Rab-6A OS=Mus musculus OX=10090 GN=Rab6a PE=1 SV=4	2	10	10	5	57.2	23.59	P35279	FALSE	0	-0.16503	0.734996	0.284983	0.972413	0.172118
Rps13	17.841	18.091	17.883	18.1383	18.8329	17.9766	P62301	Rps13	sp|P62301|RS13_MOUSE 40S ribosomal protein S13 OS=Mus musculus OX=10090 GN=Rps13 PE=1 SV=2	1	6	6	6	35.8	17.222	P62301	FALSE	0	-0.219165	0.974415	0.377625	0.972454	0.172416
Setd3	15.0351	14.8927	14.9014	14.8445	14.5802	14.825	Q91WC0	Setd3	sp|Q91WC0|SETD3_MOUSE Actin-histidine N-methyltransferase OS=Mus musculus OX=10090 GN=Setd3 PE=1 SV=1	1	10	10	10	20.9	67.175	Q91WC0	FALSE	0	-0.49861	0.11224	-0.193185	0.972474	0.17256
Atp1a2	17.302	16.4389	18.1568	18.0461	18.1871	17.6828	Q6PIE5;Q9WV27	Atp1a2	sp|Q6PIE5|AT1A2_MOUSE Sodium/potassium-transporting ATPase subunit alpha-2 OS=Mus musculus OX=10090 GN=Atp1a2 PE=1 SV=1	2	48	28	28	50.7	112.22	Q6PIE5	FALSE	0	-0.391	1.73657	0.672784	0.972479	0.172598
Ddx39a	16.6964	16.8365	16.8836	16.7099	16.4731	16.6657	Q8VDW0	Ddx39a	sp|Q8VDW0|DX39A_MOUSE ATP-dependent RNA helicase DDX39A OS=Mus musculus OX=10090 GN=Ddx39a PE=1 SV=1	1	19	8	8	54.6	49.067	Q8VDW0	FALSE	0	-0.488635	0.110103	-0.189266	0.972497	0.17273
Dpy30	16.1229	16.9685	17.1493	16.5321	15.0857	16.436	Q99LT0	Dpy30	sp|Q99LT0|DPY30_MOUSE Protein dpy-30 homolog OS=Mus musculus OX=10090 GN=Dpy30 PE=1 SV=1	1	5	5	5	76.8	11.213	Q99LT0	FALSE	0	-1.88234	0.424472	-0.728936	0.972516	0.172864
Nae1	16.5027	16.4741	15.9308	16.0051	15.892	16.1338	Q8VBW6	Nae1	sp|Q8VBW6|ULA1_MOUSE NEDD8-activating enzyme E1 regulatory subunit OS=Mus musculus OX=10090 GN=Nae1 PE=1 SV=1	1	13	13	13	35.6	60.273	Q8VBW6	FALSE	0	-0.754877	0.170346	-0.292265	0.972532	0.172987
Eif5a	18.6332	18.82	18.8627	18.6463	18.4293	18.6502	P63242	Eif5a	sp|P63242|IF5A1_MOUSE Eukaryotic translation initiation factor 5A-1 OS=Mus musculus OX=10090 GN=Eif5a PE=1 SV=2	1	10	10	6	67.5	16.832	P63242	FALSE	0	-0.508183	0.114753	-0.196715	0.972548	0.173102
Kif3a	14.5103	14.2483	14.0976	14.0353	13.8566	14.2142	P28741	Kif3a	sp|P28741|KIF3A_MOUSE Kinesin-like protein KIF3A OS=Mus musculus OX=10090 GN=Kif3a PE=1 SV=2	1	7	7	7	12.4	80.169	P28741	FALSE	0	-0.645892	0.145853	-0.25002	0.972549	0.173106
Selenoo	14.6172	14.4173	13.7597	14.0604	13.6488	13.9131	Q9DBC0	Selenoo	sp|Q9DBC0|SELO_MOUSE Protein adenylyltransferase SelO, mitochondrial OS=Mus musculus OX=10090 GN=Selenoo PE=1 SV=4	1	4	4	4	7.8	74.22	Q9DBC0	FALSE	0	-1.00927	0.228012	-0.39063	0.972559	0.173185
Ghitm	15.6875	15.9341	16.0296	15.871	17.0961	16.1942	Q91VC9	Ghitm	sp|Q91VC9|GHITM_MOUSE Growth hormone-inducible transmembrane protein OS=Mus musculus OX=10090 GN=Ghitm PE=1 SV=1	1	5	5	5	12.1	37.275	Q91VC9	FALSE	0	-0.293922	1.30071	0.503393	0.972565	0.173226
Men1	14.6869	14.8952	14.9815	14.9878	15.3493	14.9589	O88559	Men1	sp|O88559|MEN1_MOUSE Menin OS=Mus musculus OX=10090 GN=Men1 PE=1 SV=2	1	7	7	7	19	67.5	O88559	FALSE	0	-0.142632	0.630941	0.244154	0.972575	0.173296
Ahsg	16.4711	16.184	15.8563	15.9566	15.694	15.9812	P29699	Ahsg	sp|P29699|FETUA_MOUSE Alpha-2-HS-glycoprotein OS=Mus musculus OX=10090 GN=Ahsg PE=1 SV=1	1	5	5	5	27.8	37.325	P29699	FALSE	0	-0.758042	0.171498	-0.293272	0.972593	0.173432
Shisal2b	14.1066	13.9973	13.9356	14.079	12.913	13.6676	Q9D1Y9	Shisal2b	sp|Q9D1Y9|SHL2B_MOUSE Protein shisa-like-2B OS=Mus musculus OX=10090 GN=Shisal2b PE=2 SV=1	1	3	3	3	27.2	17.448	Q9D1Y9	TRUE	1	-1.18996	0.270051	-0.459953	0.972667	0.173976
Syne2	17.6186	17.7098	17.9714	18.1753	17.8495	17.9736	Q6ZWQ0	Syne2	sp|Q6ZWQ0|SYNE2_MOUSE Nesprin-2 OS=Mus musculus OX=10090 GN=Syne2 PE=1 SV=2	1	39	39	39	8.6	782.72	Q6ZWQ0	FALSE	0	-0.136802	0.602575	0.232886	0.972676	0.174044
Maged1	14.3104	14.2911	14.0603	12.797	12.7519	14.6669	Q9QYH6	Maged1	sp|Q9QYH6|MAGD1_MOUSE Melanoma-associated antigen D1 OS=Mus musculus OX=10090 GN=Maged1 PE=1 SV=1	1	2	2	2	3.6	85.669	Q9QYH6	TRUE	2	-2.1102	0.479514	-0.815343	0.972698	0.174204
Bcr	14.2166	14.0042	14.1322	13.9508	13.283	14.0672	Q6PAJ1	Bcr	sp|Q6PAJ1|BCR_MOUSE Breakpoint cluster region protein OS=Mus musculus OX=10090 GN=Bcr PE=1 SV=3	1	7	6	6	7.2	143.07	Q6PAJ1	TRUE	1	-0.907711	0.206322	-0.350695	0.972704	0.174252
Trim3	15.261	15.2005	15.2165	15.2501	15.5125	15.4587	Q9R1R2	Trim3	sp|Q9R1R2|TRIM3_MOUSE Tripartite motif-containing protein 3 OS=Mus musculus OX=10090 GN=Trim3 PE=1 SV=1	1	17	15	15	32	80.774	Q9R1R2	FALSE	0	-0.106558	0.468753	0.181097	0.972707	0.17427
Hnrnph2	17.8512	17.8366	18.132	18.0503	18.5432	18.0655	P70333	Hnrnph2	sp|P70333|HNRH2_MOUSE Heterogeneous nuclear ribonucleoprotein H2 OS=Mus musculus OX=10090 GN=Hnrnph2 PE=1 SV=1	1	13	6	6	42.1	49.279	P70333	FALSE	0	-0.164946	0.724378	0.279716	0.972747	0.174568
Hectd1	13.945	13.8035	13.4503	13.52	13.6514	12.822	Q69ZR2	Hectd1	sp|Q69ZR2|HECD1_MOUSE E3 ubiquitin-protein ligase HECTD1 OS=Mus musculus OX=10090 GN=Hectd1 PE=1 SV=2	1	6	6	6	3.7	290.08	Q69ZR2	TRUE	1	-1.04045	0.236919	-0.401763	0.972747	0.17457
Cdkn2aip	15.4846	15.5559	15.6498	15.6354	15.8492	15.7402	Q8BI72	Cdkn2aip	sp|Q8BI72|CARF_MOUSE CDKN2A-interacting protein OS=Mus musculus OX=10090 GN=Cdkn2aip PE=1 SV=1	1	13	13	13	29.1	59.744	Q8BI72	FALSE	0	-0.105075	0.461363	0.178144	0.972751	0.174601
Ablim2	15.9299	15.8333	16.1569	16.216	16.1299	16.1565	Q8BL65	Ablim2	sp|Q8BL65|ABLM2_MOUSE Actin-binding LIM protein 2 OS=Mus musculus OX=10090 GN=Ablim2 PE=1 SV=1	1	15	15	15	36.4	68.106	Q8BL65	FALSE	0	-0.114499	0.502698	0.194099	0.972753	0.174616
Appl1	16.5068	16.3651	15.9747	16.0451	15.7084	16.1777	Q8K3H0	Appl1	sp|Q8K3H0|DP13A_MOUSE DCC-interacting protein 13-alpha OS=Mus musculus OX=10090 GN=Appl1 PE=1 SV=1	1	18	18	17	33.7	79.327	Q8K3H0	FALSE	0	-0.790234	0.180023	-0.305106	0.972757	0.174647
Stxbp5l	14.5286	14.7441	15.1955	14.8748	14.3112	12.8884	Q5DQR4	Stxbp5l	sp|Q5DQR4|STB5L_MOUSE Syntaxin-binding protein 5-like OS=Mus musculus OX=10090 GN=Stxbp5l PE=1 SV=1	1	5	4	4	6.5	131.84	Q5DQR4	TRUE	1	-2.06682	0.470912	-0.797952	0.972761	0.174674
Rtf1	15.0208	14.7505	14.6817	14.7595	14.4176	14.5758	A2AQ19	Rtf1	sp|A2AQ19|RTF1_MOUSE RNA polymerase-associated protein RTF1 homolog OS=Mus musculus OX=10090 GN=Rtf1 PE=1 SV=1	1	6	6	6	9.1	80.796	A2AQ19	FALSE	0	-0.604581	0.137856	-0.233363	0.972779	0.174809
Stam2	14.7695	14.7883	14.2592	14.2962	14.184	14.4808	O88811	Stam2	sp|O88811|STAM2_MOUSE Signal transducing adapter molecule 2 OS=Mus musculus OX=10090 GN=Stam2 PE=1 SV=1	1	4	3	3	8.6	57.454	O88811	FALSE	0	-0.739343	0.168641	-0.285351	0.972787	0.174869
Ap3d1	17.2457	17.1949	16.9675	16.8849	16.9349	17.0191	O54774	Ap3d1	sp|O54774|AP3D1_MOUSE AP-3 complex subunit delta-1 OS=Mus musculus OX=10090 GN=Ap3d1 PE=1 SV=1	1	38	38	38	43.2	135.08	O54774	FALSE	0	-0.491824	0.112299	-0.189762	0.972812	0.175053
Jagn1	16.693	16.751	16.9738	16.8173	17.4236	17.0417	Q5XKN4	Jagn1	sp|Q5XKN4|JAGN1_MOUSE Protein jagunal homolog 1 OS=Mus musculus OX=10090 GN=Jagn1 PE=1 SV=2	1	4	4	3	22.4	21.102	Q5XKN4	FALSE	0	-0.170698	0.747202	0.288252	0.972824	0.175144
Prkcsh	17.6169	17.4931	17.5921	17.6316	18.0549	17.697	O08795	Prkcsh	sp|O08795|GLU2B_MOUSE Glucosidase 2 subunit beta OS=Mus musculus OX=10090 GN=Prkcsh PE=1 SV=1	1	16	16	16	37	58.792	O08795	FALSE	0	-0.134561	0.588881	0.22716	0.972829	0.175185
Cdc42ep1	14.3124	14.6269	14.3526	14.6984	14.7608	14.49	Q91W92	Cdc42ep1	sp|Q91W92|BORG5_MOUSE Cdc42 effector protein 1 OS=Mus musculus OX=10090 GN=Cdc42ep1 PE=1 SV=1	1	3	3	3	14.7	43.095	Q91W92	FALSE	0	-0.129813	0.568054	0.21912	0.972832	0.1752
Wapl	14.9518	14.6597	14.8252	14.6887	14.5831	14.6042	Q65Z40	Wapl	sp|Q65Z40|WAPL_MOUSE Wings apart-like protein homolog OS=Mus musculus OX=10090 GN=Wapl PE=1 SV=2	1	11	11	10	14.2	134.07	Q65Z40	FALSE	0	-0.484586	0.110758	-0.186914	0.972836	0.175232
Pspc1	18.1545	18.0974	18.3854	18.2733	18.6311	18.4121	Q8R326	Pspc1	sp|Q8R326|PSPC1_MOUSE Paraspeckle component 1 OS=Mus musculus OX=10090 GN=Pspc1 PE=1 SV=1	1	18	18	17	40	58.758	Q8R326	FALSE	0	-0.134589	0.587342	0.226376	0.972896	0.175688
Cnksr2	13.2458	12.3489	11.8444	12.8083	12.859	13.7423	Q80YA9	Cnksr2	sp|Q80YA9|CNKR2_MOUSE Connector enhancer of kinase suppressor of ras 2 OS=Mus musculus OX=10090 GN=Cnksr2 PE=1 SV=1	1	2	2	2	3.1	117.39	Q80YA9	TRUE	3	-0.390613	1.70426	0.656823	0.972901	0.175726
Opa3	16.3747	15.4824	16.5424	16.1698	16.9391	16.9132	Q505D7	Opa3	sp|Q505D7|OPA3_MOUSE Optic atrophy 3 protein homolog OS=Mus musculus OX=10090 GN=Opa3 PE=1 SV=1	1	4	4	4	25.1	20.11	Q505D7	FALSE	0	-0.321854	1.40358	0.540863	0.972913	0.175812
Cmc4	15.1545	12.5421	13.0634	14.2868	14.4996	15.1725	Q61908	Cmc4	sp|Q61908|CMC4_MOUSE Cx9C motif-containing protein 4 OS=Mus musculus OX=10090 GN=Cmc4 PE=2 SV=1	1	3	3	3	50	7.743	Q61908	TRUE	2	-0.634943	2.76752	1.06629	0.972925	0.175904
Dad1	15.1488	12.762	12.8444	13.1692	16.326	16.1121	P61804	Dad1	sp|P61804|DAD1_MOUSE Dolichyl-diphosphooligosaccharide--protein glycosyltransferase subunit DAD1 OS=Mus musculus OX=10090 GN=Dad1 PE=1 SV=3	1	2	2	2	15.9	12.497	P61804	TRUE	3	-0.964057	4.19878	1.61736	0.972943	0.176041
Trpv2	13.6854	14.0408	12.6853	14.1122	13.7823	14.1705	Q9WTR1	Trpv2	sp|Q9WTR1|TRPV2_MOUSE Transient receptor potential cation channel subfamily V member 2 OS=Mus musculus OX=10090 GN=Trpv2 PE=1 SV=2	1	3	3	3	6.3	85.964	Q9WTR1	TRUE	1	-0.328649	1.43098	0.551164	0.97295	0.176091
Lpgat1	14.9973	15.2972	15.7669	15.2338	14.758	14.9861	Q91YX5	Lpgat1	sp|Q91YX5|LGAT1_MOUSE Acyl-CoA:lysophosphatidylglycerol acyltransferase 1 OS=Mus musculus OX=10090 GN=Lpgat1 PE=1 SV=1	1	10	10	10	24.9	43.088	Q91YX5	FALSE	0	-0.937658	0.215369	-0.361144	0.972952	0.176107
Smad4	13.7569	14.0335	13.9412	13.9909	12.9585	13.5369	P97471	Smad4	sp|P97471|SMAD4_MOUSE Mothers against decapentaplegic homolog 4 OS=Mus musculus OX=10090 GN=Smad4 PE=1 SV=2	1	5	5	5	14.5	60.341	P97471	TRUE	1	-1.07828	0.248116	-0.415081	0.972994	0.176431
Atrx	15.5674	15.5416	15.7199	15.822	15.8958	15.6641	Q61687	Atrx	sp|Q61687|ATRX_MOUSE Transcriptional regulator ATRX OS=Mus musculus OX=10090 GN=Atrx PE=1 SV=3	1	29	29	29	16.9	278.58	Q61687	FALSE	0	-0.110455	0.479072	0.184309	0.973041	0.176787
Nectin2	13.2087	13.5829	14.1685	14.565	13.8497	13.9568	P32507	Nectin2	sp|P32507|NECT2_MOUSE Nectin-2 OS=Mus musculus OX=10090 GN=Nectin2 PE=1 SV=2	1	5	5	5	16.6	57.317	P32507	FALSE	0	-0.282596	1.22355	0.470479	0.973082	0.177101
Nudcd3	15.7429	15.949	15.7164	15.5624	12.9537	15.5792	Q8R1N4	Nudcd3	sp|Q8R1N4|NUDC3_MOUSE NudC domain-containing protein 3 OS=Mus musculus OX=10090 GN=Nudcd3 PE=1 SV=3	1	4	4	4	14.9	40.89	Q8R1N4	TRUE	1	-2.8726	0.663904	-1.10435	0.973098	0.177221
Rps21	17.189	17.196	17.2154	17.2745	17.7434	17.3033	Q9CQR2	Rps21	sp|Q9CQR2|RS21_MOUSE 40S ribosomal protein S21 OS=Mus musculus OX=10090 GN=Rps21 PE=1 SV=1	1	4	4	4	57.8	9.1413	Q9CQR2	FALSE	0	-0.144805	0.625366	0.240281	0.973142	0.177562
Ampd2	15.978	15.809	15.6754	15.4869	15.4588	15.8176	Q9DBT5	Ampd2	sp|Q9DBT5|AMPD2_MOUSE AMP deaminase 2 OS=Mus musculus OX=10090 GN=Ampd2 PE=1 SV=1	1	16	16	16	23.8	92.023	Q9DBT5	FALSE	0	-0.606745	0.14067	-0.233038	0.973172	0.17779
Cox20	15.9251	15.9122	15.873	15.6421	13.1981	15.7326	Q9D7J4	Cox20	sp|Q9D7J4|COX20_MOUSE Cytochrome c oxidase assembly protein COX20, mitochondrial OS=Mus musculus OX=10090 GN=Cox20 PE=1 SV=1	1	3	3	3	31.6	13.163	Q9D7J4	TRUE	1	-2.72461	0.632909	-1.04585	0.973217	0.178142
Bsn	16.5919	16.5805	16.6691	16.8558	16.8472	16.6544	O88737	Bsn	sp|O88737|BSN_MOUSE Protein bassoon OS=Mus musculus OX=10090 GN=Bsn PE=1 SV=4	1	89	89	86	35.6	418.84	O88737	FALSE	0	-0.104112	0.44802	0.171954	0.973226	0.178212
Hnrnpf	19.5033	19.5441	19.8255	19.5882	20.2187	19.9646	Q9Z2X1	Hnrnpf	sp|Q9Z2X1|HNRPF_MOUSE Heterogeneous nuclear ribonucleoprotein F OS=Mus musculus OX=10090 GN=Hnrnpf PE=1 SV=3	1	15	13	13	50.6	45.729	Q9Z2X1	FALSE	0	-0.181379	0.780433	0.299527	0.973229	0.178233
Rpl36a	17.4864	17.5196	16.5559	17.4714	17.7154	17.6664	P83882	Rpl36a	sp|P83882|RL36A_MOUSE 60S ribosomal protein L36a OS=Mus musculus OX=10090 GN=Rpl36a PE=1 SV=2	1	4	4	4	26.4	12.441	P83882	FALSE	0	-0.260726	1.1216	0.430434	0.973234	0.178273
Rbbp7	18.71	18.8162	18.8539	18.9126	19.2173	18.872	Q60973	Rbbp7	sp|Q60973|RBBP7_MOUSE Histone-binding protein RBBP7 OS=Mus musculus OX=10090 GN=Rbbp7 PE=1 SV=1	1	17	17	10	62.8	47.789	Q60973	FALSE	0	-0.125558	0.540125	0.207283	0.973234	0.178274
Wdr11	14.5465	14.6192	14.5649	14.2194	13.783	14.6703	Q8K1X1	Wdr11	sp|Q8K1X1|WDR11_MOUSE WD repeat-containing protein 11 OS=Mus musculus OX=10090 GN=Wdr11 PE=1 SV=1	1	14	14	14	15.8	135.94	Q8K1X1	FALSE	0	-0.918829	0.213604	-0.352613	0.973235	0.178284
Slc9a3r1	16.7274	16.4369	16.2468	16.4879	16.8807	16.8854	P70441	Slc9a3r1	sp|P70441|NHRF1_MOUSE Na(+)/H(+) exchange regulatory cofactor NHE-RF1 OS=Mus musculus OX=10090 GN=Slc9a3r1 PE=1 SV=3	1	14	14	14	45.9	38.6	P70441	FALSE	0	-0.170207	0.732088	0.28094	0.973238	0.178301
Pigk	14.8776	14.7815	15.5597	15.7218	15.307	15.3256	Q9CXY9	Pigk	sp|Q9CXY9|GPI8_MOUSE GPI-anchor transamidase OS=Mus musculus OX=10090 GN=Pigk PE=1 SV=2	1	7	7	7	17.7	44.895	Q9CXY9	FALSE	0	-0.229366	0.986394	0.378514	0.973241	0.178328
Bcl2l1	12.6872	14.3827	14.6676	14.8538	14.919	14.3968	Q64373	Bcl2l1	sp|Q64373|B2CL1_MOUSE Bcl-2-like protein 1 OS=Mus musculus OX=10090 GN=Bcl2l1 PE=1 SV=1	1	3	3	3	18.9	26.132	Q64373	TRUE	1	-0.491255	2.11259	0.810669	0.973242	0.178333
Ugp2	16.0435	15.7551	15.644	15.4555	15.6798	15.6312	Q91ZJ5	Ugp2	sp|Q91ZJ5|UGPA_MOUSE UTP--glucose-1-phosphate uridylyltransferase OS=Mus musculus OX=10090 GN=Ugp2 PE=1 SV=3	1	7	7	7	19.5	56.979	Q91ZJ5	FALSE	0	-0.587565	0.136789	-0.225388	0.973269	0.178545
Gabra2	15.1031	12.8531	12.4512	14.4596	14.5417	14.5224	P26048	Gabra2	sp|P26048|GBRA2_MOUSE Gamma-aminobutyric acid receptor subunit alpha-2 OS=Mus musculus OX=10090 GN=Gabra2 PE=1 SV=1	1	4	2	2	10	51.138	P26048	TRUE	2	-0.630568	2.70803	1.03873	0.973274	0.17858
Ttc38	18.2604	17.4342	17.2623	12.6647	17.1573	17.3114	A3KMP2	Ttc38	sp|A3KMP2|TTC38_MOUSE Tetratricopeptide repeat protein 38 OS=Mus musculus OX=10090 GN=Ttc38 PE=1 SV=2	1	2	2	2	6.5	52.223	A3KMP2	TRUE	1	-5.06211	1.17979	-1.94116	0.973295	0.178746
Atp11b	12.5797	13.8301	13.2976	12.7831	13.0016	12.3073	Q6DFW5	Atp11b	sp|Q6DFW5|AT11B_MOUSE Phospholipid-transporting ATPase IF OS=Mus musculus OX=10090 GN=Atp11b PE=1 SV=1	1	2	2	2	1.5	133.53	Q6DFW5	TRUE	4	-1.40442	0.327597	-0.538413	0.973315	0.178902
Rtn4rl2	13.2982	13.8484	13.6694	13.516	14.4557	14.1129	Q7M6Z0	Rtn4rl2	sp|Q7M6Z0|R4RL2_MOUSE Reticulon-4 receptor-like 2 OS=Mus musculus OX=10090 GN=Rtn4rl2 PE=1 SV=1	1	3	3	3	8.3	46.075	Q7M6Z0	FALSE	0	-0.257613	1.10336	0.422873	0.973337	0.179075
Ebp	17.406	17.4231	12.3932	17.6988	17.9909	17.8023	P70245	Ebp	sp|P70245|EBP_MOUSE 3-beta-hydroxysteroid-Delta(8),Delta(7)-isomerase OS=Mus musculus OX=10090 GN=Ebp PE=1 SV=3	1	2	2	2	10.9	26.215	P70245	TRUE	1	-1.27318	5.45296	2.08989	0.973337	0.179078
Cnot9	14.5345	14.68	14.2365	14.5763	12.9002	14.0216	Q9JKY0	Cnot9	sp|Q9JKY0|CNOT9_MOUSE CCR4-NOT transcription complex subunit 9 OS=Mus musculus OX=10090 GN=Cnot9 PE=1 SV=1	1	6	6	6	30.1	33.601	Q9JKY0	TRUE	1	-1.69875	0.396835	-0.650956	0.973349	0.179172
Dnajc7	15.275	15.1666	14.9648	14.8321	15.0407	14.9349	Q9QYI3	Dnajc7	sp|Q9QYI3|DNJC7_MOUSE DnaJ homolog subfamily C member 7 OS=Mus musculus OX=10090 GN=Dnajc7 PE=1 SV=2	1	9	9	9	22.1	56.475	Q9QYI3	FALSE	0	-0.521217	0.121938	-0.19964	0.973384	0.179442
Eed	12.9209	13.2367	13.5924	13.0848	12.3079	13.0773	Q921E6	Eed	sp|Q921E6|EED_MOUSE Polycomb protein EED OS=Mus musculus OX=10090 GN=Eed PE=1 SV=1	1	6	6	6	16.1	50.197	Q921E6	FALSE	0	-1.11416	0.260806	-0.426675	0.973397	0.179549
Nub1	14.8026	14.5725	14.2365	14.3071	14.1774	14.3496	P54729	Nub1	sp|P54729|NUB1_MOUSE NEDD8 ultimate buster 1 OS=Mus musculus OX=10090 GN=Nub1 PE=1 SV=2	1	5	5	5	12.4	70.306	P54729	FALSE	0	-0.677204	0.158942	-0.259131	0.973459	0.180037
Mdm1	15.025	13.9054	13.3587	13.4803	13.0958	13.7191	Q9D067	Mdm1	sp|Q9D067|MDM1_MOUSE Nuclear protein MDM1 OS=Mus musculus OX=10090 GN=Mdm1 PE=1 SV=2	1	6	6	6	9	79.688	Q9D067	FALSE	0	-1.73771	0.408398	-0.664655	0.97349	0.180288
Neurod1	12.8131	13.6295	14.1368	12.9735	12.6282	13.3093	Q60867	Neurod1	sp|Q60867|NDF1_MOUSE Neurogenic differentiation factor 1 OS=Mus musculus OX=10090 GN=Neurod1 PE=1 SV=2	1	2	2	2	9	39.998	Q60867	TRUE	3	-1.45411	0.341781	-0.556163	0.973493	0.180307
Plaa	16.1984	16.0888	15.9182	15.8307	15.837	15.9759	P27612	Plaa	sp|P27612|PLAP_MOUSE Phospholipase A-2-activating protein OS=Mus musculus OX=10090 GN=Plaa PE=1 SV=4	1	16	16	16	28.6	87.22	P27612	FALSE	0	-0.489577	0.115131	-0.187223	0.973505	0.1804
Pithd1	15.5137	15.5021	15.0464	14.9851	14.547	15.3807	Q8BWR2	Pithd1	sp|Q8BWR2|PITH1_MOUSE PITH domain-containing protein 1 OS=Mus musculus OX=10090 GN=Pithd1 PE=1 SV=1	1	8	8	8	55.9	24.192	Q8BWR2	FALSE	0	-1.00193	0.235651	-0.383142	0.973508	0.180426
Csad	14.0709	13.6189	12.8864	12.6527	12.8008	13.4737	Q9DBE0	Csad	sp|Q9DBE0|CSAD_MOUSE Cysteine sulfinic acid decarboxylase OS=Mus musculus OX=10090 GN=Csad PE=1 SV=1	1	3	3	3	8.3	55.144	Q9DBE0	TRUE	3	-1.43773	0.338427	-0.549651	0.973527	0.180579
Col2a1	16.6996	12.5058	18.3647	17.8905	18.3286	17.8649	P28481	Col2a1	sp|P28481|CO2A1_MOUSE Collagen alpha-1(II) chain OS=Mus musculus OX=10090 GN=Col2a1 PE=1 SV=2	1	6	6	6	5	141.97	P28481	TRUE	1	-1.33863	5.68125	2.17131	0.97355	0.180763
Pold3	15.5042	15.5302	14.8174	15.0142	13.0739	15.1144	Q9EQ28	Pold3	sp|Q9EQ28|DPOD3_MOUSE DNA polymerase delta subunit 3 OS=Mus musculus OX=10090 GN=Pold3 PE=1 SV=2	1	3	3	3	8.7	50.835	Q9EQ28	TRUE	1	-2.31177	0.545567	-0.883102	0.973587	0.181058
Igf1r	14.8391	15.2134	15.4594	15.3783	15.699	15.3394	Q60751	Igf1r	sp|Q60751|IGF1R_MOUSE Insulin-like growth factor 1 receptor OS=Mus musculus OX=10090 GN=Igf1r PE=1 SV=3	1	15	15	13	14	155.79	Q60751	FALSE	0	-0.18634	0.789494	0.301577	0.97359	0.181081
Cbx8	15.9471	16.1488	16.4982	16.392	16.7526	16.3351	Q9QXV1	Cbx8	sp|Q9QXV1|CBX8_MOUSE Chromobox protein homolog 8 OS=Mus musculus OX=10090 GN=Cbx8 PE=1 SV=1	1	10	10	10	40.9	39.859	Q9QXV1	FALSE	0	-0.182427	0.772741	0.295157	0.973595	0.181123
Pex19	15.4927	15.5087	15.3398	15.1589	14.9099	15.4873	Q8VCI5	Pex19	sp|Q8VCI5|PEX19_MOUSE Peroxisomal biogenesis factor 19 OS=Mus musculus OX=10090 GN=Pex19 PE=1 SV=1	1	7	7	7	38.8	32.733	Q8VCI5	FALSE	0	-0.685304	0.161838	-0.261733	0.973603	0.181184
Cds1	18.2339	18.1937	18.6626	18.5044	18.712	18.616	P98191	Cds1	sp|P98191|CDS1_MOUSE Phosphatidate cytidylyltransferase 1 OS=Mus musculus OX=10090 GN=Cds1 PE=1 SV=2	1	11	11	9	29.9	52.875	P98191	FALSE	0	-0.153074	0.647931	0.247429	0.973612	0.18126
Enpep	13.1462	12.5953	13.3364	12.8988	12.4679	12.6698	P16406	Enpep	sp|P16406|AMPE_MOUSE Glutamyl aminopeptidase OS=Mus musculus OX=10090 GN=Enpep PE=1 SV=1	1	2	2	2	3.3	107.96	P16406	TRUE	2	-0.909008	0.214774	-0.347117	0.973614	0.181278
Slc16a1	19.7082	19.9265	20.0259	19.9479	20.3369	20.0776	P53986	Slc16a1	sp|P53986|MOT1_MOUSE Monocarboxylate transporter 1 OS=Mus musculus OX=10090 GN=Slc16a1 PE=1 SV=1	1	11	11	11	26	53.267	P53986	FALSE	0	-0.144792	0.612698	0.233953	0.973619	0.181313
Hspe1	19.0031	18.9383	18.6385	18.9543	19.4135	19.0173	Q64433	Hspe1	sp|Q64433|CH10_MOUSE 10 kDa heat shock protein, mitochondrial OS=Mus musculus OX=10090 GN=Hspe1 PE=1 SV=2	1	6	6	6	52.9	10.963	Q64433	FALSE	0	-0.166445	0.703177	0.268366	0.973657	0.181619
Cdh2	17.4374	17.3857	17.8488	17.7962	17.7785	17.7946	P15116	Cdh2	sp|P15116|CADH2_MOUSE Cadherin-2 OS=Mus musculus OX=10090 GN=Cdh2 PE=1 SV=2	1	18	18	16	30	99.795	P15116	FALSE	0	-0.144277	0.609208	0.232466	0.973669	0.181716
Thumpd1	17.3327	17.2823	16.9492	17.0249	16.4943	17.1014	Q99J36	Thumpd1	sp|Q99J36|THUM1_MOUSE THUMP domain-containing protein 1 OS=Mus musculus OX=10090 GN=Thumpd1 PE=1 SV=1	1	10	10	10	35.4	38.884	Q99J36	FALSE	0	-0.824279	0.195213	-0.314533	0.973669	0.181718
Bsg	20.2484	20.3533	20.6066	20.4846	20.7611	20.6212	P18572	Bsg	sp|P18572|BASI_MOUSE Basigin OS=Mus musculus OX=10090 GN=Bsg PE=1 SV=2	1	14	14	14	41.1	42.444	P18572	FALSE	0	-0.136304	0.575311	0.219503	0.973678	0.181792
Ube2g2	13.3108	13.8334	14.2099	13.8361	12.8589	13.1519	P60605	Ube2g2	sp|P60605|UB2G2_MOUSE Ubiquitin-conjugating enzyme E2 G2 OS=Mus musculus OX=10090 GN=Ube2g2 PE=1 SV=1	1	2	2	2	27.9	18.566	P60605	TRUE	1	-1.3172	0.312396	-0.502401	0.973702	0.181986
Srp14	16.4456	16.4619	16.1672	16.4519	16.9904	16.4872	P16254	Srp14	sp|P16254|SRP14_MOUSE Signal recognition particle 14 kDa protein OS=Mus musculus OX=10090 GN=Srp14 PE=1 SV=1	1	3	3	3	24.5	12.51	P16254	FALSE	0	-0.177246	0.747087	0.284921	0.97371	0.182051
Trio	14.6609	14.5083	14.5911	14.3542	13.8555	14.6091	Q0KL02;A2CG49	Trio	sp|Q0KL02|TRIO_MOUSE Triple functional domain protein OS=Mus musculus OX=10090 GN=Trio PE=1 SV=3	2	13	13	13	5.6	347.86	Q0KL02	FALSE	0	-0.823575	0.195881	-0.313847	0.973768	0.182523
Rpf2	14.5682	14.2953	13.7772	14.4387	14.5019	14.7074	Q9JJ80	Rpf2	sp|Q9JJ80|RPF2_MOUSE Ribosome production factor 2 homolog OS=Mus musculus OX=10090 GN=Rpf2 PE=2 SV=2	1	4	4	4	14.1	35.363	Q9JJ80	FALSE	0	-0.209869	0.881387	0.335759	0.973794	0.182738
Dach1	14.345	14.3314	12.5521	14.3149	14.4697	14.7306	Q9QYB2	Dach1	sp|Q9QYB2|DACH1_MOUSE Dachshund homolog 1 OS=Mus musculus OX=10090 GN=Dach1 PE=1 SV=1	1	3	3	3	5.9	77.971	Q9QYB2	TRUE	1	-0.476712	2.00121	0.762249	0.973804	0.182816
Mpg	13.1535	13.0525	13.424	13.5424	13.3698	13.3554	Q04841	Mpg	sp|Q04841|3MG_MOUSE DNA-3-methyladenine glycosylase OS=Mus musculus OX=10090 GN=Mpg PE=2 SV=3	1	5	5	5	21.3	36.471	Q04841	FALSE	0	-0.133226	0.558275	0.212524	0.973845	0.183157
Maneal	15.0319	15.257	15.2021	15.0171	13.8216	15.0678	Q6P1J0	Maneal	sp|Q6P1J0|MANEL_MOUSE Glycoprotein endo-alpha-1,2-mannosidase-like protein OS=Mus musculus OX=10090 GN=Maneal PE=2 SV=1	1	3	3	3	11.3	51.105	Q6P1J0	FALSE	0	-1.38755	0.331275	-0.528135	0.973856	0.183244
Ppm1b	17.2142	17.1696	16.8156	16.8367	16.2704	17.0354	P36993	Ppm1b	sp|P36993|PPM1B_MOUSE Protein phosphatase 1B OS=Mus musculus OX=10090 GN=Ppm1b PE=1 SV=1	1	11	9	9	50	42.795	P36993	FALSE	0	-0.926715	0.222141	-0.352287	0.973949	0.184009
Cyfip2	16.5881	16.6645	16.6099	16.4876	16.3558	16.5347	Q5SQX6	Cyfip2	sp|Q5SQX6|CYFP2_MOUSE Cytoplasmic FMR1-interacting protein 2 OS=Mus musculus OX=10090 GN=Cyfip2 PE=1 SV=2	1	31	31	16	29.8	145.66	Q5SQX6	FALSE	0	-0.424792	0.10183	-0.161481	0.97395	0.184016
Ptdss2	15.1859	15.1666	15.6661	15.4177	16.1147	15.5635	Q9Z1X2	Ptdss2	sp|Q9Z1X2|PTSS2_MOUSE Phosphatidylserine synthase 2 OS=Mus musculus OX=10090 GN=Ptdss2 PE=1 SV=2	1	8	8	8	20.7	55.02	Q9Z1X2	FALSE	0	-0.226787	0.944934	0.359074	0.973977	0.184244
Slc1a3	20.5441	20.6266	20.8653	20.9284	20.8818	20.8024	P56564;O35544	Slc1a3	sp|P56564|EAA1_MOUSE Excitatory amino acid transporter 1 OS=Mus musculus OX=10090 GN=Slc1a3 PE=1 SV=2	2	9	9	9	21.9	59.622	P56564	FALSE	0	-0.12143	0.505835	0.192202	0.973982	0.184289
Gclc	16.4113	16.2252	15.9591	16.0006	15.0257	16.1337	P97494	Gclc	sp|P97494|GSH1_MOUSE Glutamate--cysteine ligase catalytic subunit OS=Mus musculus OX=10090 GN=Gclc PE=1 SV=4	1	7	7	7	14.8	72.571	P97494	FALSE	0	-1.26179	0.304697	-0.478548	0.974118	0.185426
Acad8	17.2336	17.0472	16.9495	17.1567	17.4133	17.2567	Q9D7B6	Acad8	sp|Q9D7B6|ACAD8_MOUSE Isobutyryl-CoA dehydrogenase, mitochondrial OS=Mus musculus OX=10090 GN=Acad8 PE=1 SV=2	1	10	10	10	34.4	45.019	Q9D7B6	FALSE	0	-0.126678	0.524293	0.198807	0.974132	0.185536
Dtx3	14.6703	14.0284	13.1154	14.0712	12.7852	12.4889	Q80V91	Dtx3	sp|Q80V91|DTX3_MOUSE Probable E3 ubiquitin-protein ligase DTX3 OS=Mus musculus OX=10090 GN=Dtx3 PE=1 SV=2	1	3	3	3	14.7	37.982	Q80V91	TRUE	2	-2.17057	0.524699	-0.822937	0.974143	0.185629
Wdr6	14.3927	14.1407	14.2352	13.8248	13.8589	14.3141	Q99ME2	Wdr6	sp|Q99ME2|WDR6_MOUSE WD repeat-containing protein 6 OS=Mus musculus OX=10090 GN=Wdr6 PE=1 SV=1	1	7	7	7	9.5	121.9	Q99ME2	FALSE	0	-0.677729	0.16388	-0.256924	0.97415	0.18569
Ptk2	14.2111	12.5709	13.8361	12.6645	13.2498	12.7113	P34152	Ptk2	sp|P34152|FAK1_MOUSE Focal adhesion kinase 1 OS=Mus musculus OX=10090 GN=Ptk2 PE=1 SV=4	1	3	3	3	4.5	119.24	P34152	TRUE	4	-1.75207	0.423735	-0.664168	0.974153	0.185722
Acot13	15.6517	17.1074	17.1399	16.3671	12.4635	16.1003	Q9CQR4	Acot13	sp|Q9CQR4|ACO13_MOUSE Acyl-coenzyme A thioesterase 13 OS=Mus musculus OX=10090 GN=Acot13 PE=1 SV=1	1	4	4	4	47.1	15.183	Q9CQR4	TRUE	1	-4.37129	1.05915	-1.65607	0.974196	0.186081
Ppp4c	14.9567	14.9875	14.7516	14.7998	14.0863	14.8001	P97470	Ppp4c	sp|P97470|PP4C_MOUSE Serine/threonine-protein phosphatase 4 catalytic subunit OS=Mus musculus OX=10090 GN=Ppp4c PE=1 SV=2	1	4	3	3	21.2	35.08	P97470	FALSE	0	-0.888316	0.215287	-0.336514	0.974201	0.186128
Dnajc19	12.7327	12.7047	13.2112	12.96	14.2337	13.1049	Q9CQV7	Dnajc19	sp|Q9CQV7|TIM14_MOUSE Mitochondrial import inner membrane translocase subunit TIM14 OS=Mus musculus OX=10090 GN=Dnajc19 PE=1 SV=3	1	2	2	2	19.8	12.436	Q9CQV7	TRUE	3	-0.351876	1.4519	0.550011	0.974202	0.186129
Pdia6	17.6778	17.6991	17.8982	17.7638	18.2113	17.9902	Q922R8	Pdia6	sp|Q922R8|PDIA6_MOUSE Protein disulfide-isomerase A6 OS=Mus musculus OX=10090 GN=Pdia6 PE=1 SV=3	1	9	9	9	29.8	48.1	Q922R8	FALSE	0	-0.147226	0.607404	0.230089	0.974204	0.186154
Iah1	14.9504	14.4981	14.4426	14.5802	13.7019	14.3896	Q9DB29	Iah1	sp|Q9DB29|IAH1_MOUSE Isoamyl acetate-hydrolyzing esterase 1 homolog OS=Mus musculus OX=10090 GN=Iah1 PE=1 SV=1	1	3	3	3	20.1	27.974	Q9DB29	FALSE	0	-1.07319	0.260193	-0.406498	0.97421	0.186204
Uqcc1	16.0028	15.9725	15.8623	15.7497	15.8674	15.7368	Q9CWU6	Uqcc1	sp|Q9CWU6|UQCC1_MOUSE Ubiquinol-cytochrome-c reductase complex assembly factor 1 OS=Mus musculus OX=10090 GN=Uqcc1 PE=1 SV=1	1	7	7	7	30.2	34.299	Q9CWU6	FALSE	0	-0.42576	0.103361	-0.1612	0.974241	0.186461
Cabp4	16.5569	16.5681	16.1727	16.0576	12.8449	16.2845	Q8VHC5	Cabp4	sp|Q8VHC5|CABP4_MOUSE Calcium-binding protein 4 OS=Mus musculus OX=10090 GN=Cabp4 PE=1 SV=1	1	3	3	3	16.6	30.267	Q8VHC5	TRUE	1	-3.62099	0.880558	-1.37021	0.97428	0.186794
Cdkn2c	16.2947	16.5193	15.9807	16.3144	17.021	16.5101	Q60772	Cdkn2c	sp|Q60772|CDN2C_MOUSE Cyclin-dependent kinase 4 inhibitor C OS=Mus musculus OX=10090 GN=Cdkn2c PE=1 SV=1	1	2	2	2	12.5	18.066	Q60772	FALSE	0	-0.225339	0.925885	0.350273	0.974298	0.186951
Vps37a	15.4995	15.1485	14.5675	14.9279	14.4171	14.6612	Q8CHS8	Vps37a	sp|Q8CHS8|VP37A_MOUSE Vacuolar protein sorting-associated protein 37A OS=Mus musculus OX=10090 GN=Vps37a PE=1 SV=1	1	4	4	4	17.4	44.418	Q8CHS8	FALSE	0	-1.06561	0.25938	-0.403114	0.974301	0.186978
Macroh2a2	20.086	20.4827	20.6589	20.629	20.9394	20.5349	Q8CCK0	Macroh2a2	sp|Q8CCK0|H2AW_MOUSE Core histone macro-H2A.2 OS=Mus musculus OX=10090 GN=Macroh2a2 PE=1 SV=3	1	22	22	19	64.5	40.092	Q8CCK0	FALSE	0	-0.188314	0.772136	0.291911	0.974346	0.187362
Samhd1	14.9533	14.9065	14.7322	14.8511	14.3604	14.6613	Q60710	Samhd1	sp|Q60710|SAMH1_MOUSE Deoxynucleoside triphosphate triphosphohydrolase SAMHD1 OS=Mus musculus OX=10090 GN=Samhd1 PE=1 SV=3	1	13	13	13	29.5	75.892	Q60710	FALSE	0	-0.634327	0.154833	-0.239747	0.974365	0.187526
Eno3	16.2534	16.2507	16.8676	16.3957	15.9445	12.7111	P21550	Eno3	sp|P21550|ENOB_MOUSE Beta-enolase OS=Mus musculus OX=10090 GN=Eno3 PE=1 SV=3	1	9	4	4	25.6	47.024	P21550	TRUE	1	-3.81058	0.930327	-1.44013	0.97437	0.187569
Ston2	12.9043	13.0491	12.9405	13.47	12.944	13.199	Q8BZ60	Ston2	sp|Q8BZ60|STON2_MOUSE Stonin-2 OS=Mus musculus OX=10090 GN=Ston2 PE=1 SV=1	1	2	2	2	2.2	99.61	Q8BZ60	FALSE	0	-0.154966	0.634409	0.239722	0.974382	0.187669
Gatad2b	15.2533	15.3666	15.0866	15.4624	15.5513	15.2871	Q8VHR5	Gatad2b	sp|Q8VHR5|P66B_MOUSE Transcriptional repressor p66-beta OS=Mus musculus OX=10090 GN=Gatad2b PE=1 SV=1	1	8	8	8	22.6	65.41	Q8VHR5	FALSE	0	-0.128079	0.524323	0.198122	0.974382	0.187675
Rps26	17.5105	17.4993	16.9567	17.4668	17.7944	17.5728	P62855	Rps26	sp|P62855|RS26_MOUSE 40S ribosomal protein S26 OS=Mus musculus OX=10090 GN=Rps26 PE=1 SV=3	1	4	4	4	37.4	13.015	P62855	FALSE	0	-0.18723	0.765489	0.289129	0.974412	0.187929
Map1s	17.1608	17.1566	16.9705	16.8834	16.9119	16.9917	Q8C052	Map1s	sp|Q8C052|MAP1S_MOUSE Microtubule-associated protein 1S OS=Mus musculus OX=10090 GN=Map1s PE=1 SV=2	1	13	13	13	18.7	102.94	Q8C052	FALSE	0	-0.442291	0.108267	-0.167012	0.97443	0.188088
Scg2	16.1289	15.8863	16.0561	15.8736	15.1646	15.9767	Q03517	Scg2	sp|Q03517|SCG2_MOUSE Secretogranin-2 OS=Mus musculus OX=10090 GN=Scg2 PE=1 SV=1	1	9	9	9	20.1	70.643	Q03517	FALSE	0	-0.933169	0.228811	-0.352179	0.974468	0.188421
Pals2	16.883	16.8955	16.8206	17.1897	17.0436	16.8993	Q9JLB0	Pals2	sp|Q9JLB0|PALS2_MOUSE Protein PALS2 OS=Mus musculus OX=10090 GN=Pals2 PE=1 SV=1	1	21	20	20	46.1	62.63	Q9JLB0	FALSE	0	-0.11558	0.471255	0.177838	0.974474	0.188471
Nrxn1	12.7108	14.3439	14.4621	13.7885	12.6287	12.5385	Q9CS84;P0DI97	Nrxn1	sp|Q9CS84|NRX1A_MOUSE Neurexin-1 OS=Mus musculus OX=10090 GN=Nrxn1 PE=1 SV=3	2	6	3	3	5.5	166.17	Q9CS84	TRUE	2	-2.26239	0.554967	-0.853713	0.974478	0.188505
Dnajb4	16.1381	15.9387	15.9034	16.0534	16.4963	16.1371	Q9D832	Dnajb4	sp|Q9D832|DNJB4_MOUSE DnaJ homolog subfamily B member 4 OS=Mus musculus OX=10090 GN=Dnajb4 PE=1 SV=1	1	12	12	11	42.7	37.781	Q9D832	FALSE	0	-0.153228	0.62428	0.235526	0.974492	0.188624
Syngr1	18.8915	19.5483	12.4083	18.8971	20.5175	19.9052	O55100	Syngr1	sp|O55100|SNG1_MOUSE Synaptogyrin-1 OS=Mus musculus OX=10090 GN=Syngr1 PE=1 SV=2	1	4	4	4	17.5	25.652	O55100	TRUE	1	-1.8398	7.48753	2.82386	0.974516	0.18884
Atl3	14.166	14.0846	14.8943	14.627	15.0903	14.6061	Q91YH5	Atl3	sp|Q91YH5|ATLA3_MOUSE Atlastin-3 OS=Mus musculus OX=10090 GN=Atl3 PE=1 SV=1	1	7	6	6	16.3	60.574	Q91YH5	FALSE	0	-0.2563	1.04191	0.392805	0.974542	0.189063
Arid4b	14.1911	14.108	14.1829	14.2652	14.2255	14.6521	A2CG63	Arid4b	sp|A2CG63|ARI4B_MOUSE AT-rich interactive domain-containing protein 4B OS=Mus musculus OX=10090 GN=Arid4b PE=1 SV=1	1	5	4	4	4.7	147.64	A2CG63	FALSE	0	-0.144087	0.584601	0.220257	0.974586	0.189453
Tmod2	17.2251	17.3461	17.5612	17.5276	17.7655	17.4811	Q9JKK7	Tmod2	sp|Q9JKK7|TMOD2_MOUSE Tropomodulin-2 OS=Mus musculus OX=10090 GN=Tmod2 PE=1 SV=2	1	13	13	12	47	39.51	Q9JKK7	FALSE	0	-0.140439	0.56831	0.213935	0.974646	0.189978
Crkl	16.3567	16.2061	16.1351	16.2088	15.9011	15.9988	P47941	Crkl	sp|P47941|CRKL_MOUSE Crk-like protein OS=Mus musculus OX=10090 GN=Crkl PE=1 SV=2	1	10	10	10	44.2	33.83	P47941	FALSE	0	-0.52183	0.129003	-0.196413	0.974655	0.190055
S100b	13.7989	14.3662	14.4239	14.2522	12.3334	13.7565	P50114	S100b	sp|P50114|S100B_MOUSE Protein S100-B OS=Mus musculus OX=10090 GN=S100b PE=1 SV=2	1	3	3	3	40.2	10.728	P50114	FALSE	0	-1.99	0.49203	-0.748986	0.974658	0.190087
Pde12	15.5627	15.4787	15.0157	15.15	14.6184	15.2537	Q3TIU4	Pde12	sp|Q3TIU4|PDE12_MOUSE 2,5-phosphodiesterase 12 OS=Mus musculus OX=10090 GN=Pde12 PE=1 SV=2	1	11	11	11	30.3	67.513	Q3TIU4	FALSE	0	-0.91674	0.226698	-0.345021	0.974661	0.190116
Fam50a	15.9379	15.9315	15.6576	15.7342	15.2734	15.7398	Q9WV03;Q9WTJ8	Fam50a	sp|Q9WV03|FA50A_MOUSE Protein FAM50A OS=Mus musculus OX=10090 GN=Fam50a PE=1 SV=1	2	5	5	5	20.6	40.251	Q9WV03	FALSE	0	-0.690816	0.171038	-0.259889	0.974689	0.190361
Cat	15.2452	15.095	15.2817	15.3757	15.4027	15.3252	P24270	Cat	sp|P24270|CATA_MOUSE Catalase OS=Mus musculus OX=10090 GN=Cat PE=1 SV=4	1	12	12	12	31.9	59.795	P24270	FALSE	0	-0.105777	0.426899	0.160561	0.974707	0.190517
Eny2	16.1261	15.9595	16.2762	16.3334	14.9426	15.5302	Q9JIX0	Eny2	sp|Q9JIX0|ENY2_MOUSE Transcription and mRNA export factor ENY2 OS=Mus musculus OX=10090 GN=Eny2 PE=1 SV=1	1	2	2	2	23.8	11.528	Q9JIX0	FALSE	0	-1.37896	0.341875	-0.518543	0.97472	0.190632
Ephx1	15.0771	14.537	15.9455	15.9733	15.7746	15.4515	Q9D379	Ephx1	sp|Q9D379|HYEP_MOUSE Epoxide hydrolase 1 OS=Mus musculus OX=10090 GN=Ephx1 PE=1 SV=2	1	15	15	15	44.2	52.576	Q9D379	FALSE	0	-0.360464	1.45368	0.546607	0.974724	0.190669
Ythdf3	15.0318	14.557	14.5562	14.5974	14.4722	12.3947	Q8BYK6	Ythdf3	sp|Q8BYK6|YTHD3_MOUSE YTH domain-containing family protein 3 OS=Mus musculus OX=10090 GN=Ythdf3 PE=1 SV=2	1	4	2	2	8.9	63.961	Q8BYK6	TRUE	1	-2.37705	0.589852	-0.893597	0.97474	0.190814
Fmnl2	17.026	17.8016	17.652	17.1533	12.5251	17.1454	A2APV2;Q6ZPF4	Fmnl2	sp|A2APV2|FMNL2_MOUSE Formin-like protein 2 OS=Mus musculus OX=10090 GN=Fmnl2 PE=1 SV=2	2	4	4	4	3.9	123.1	A2APV2	TRUE	1	-5.01598	1.24552	-1.88523	0.974755	0.190949
Fam136a	15.8802	15.9519	15.7174	15.7462	15.5333	15.7192	Q9CR98	Fam136a	sp|Q9CR98|F136A_MOUSE Protein FAM136A OS=Mus musculus OX=10090 GN=Fam136a PE=1 SV=1	1	4	4	4	44.2	15.674	Q9CR98	FALSE	0	-0.488613	0.121372	-0.18362	0.974763	0.191023
Cct3	18.2291	18.2054	18.0579	17.8899	17.9896	18.0972	P80318	Cct3	sp|P80318|TCPG_MOUSE T-complex protein 1 subunit gamma OS=Mus musculus OX=10090 GN=Cct3 PE=1 SV=1	1	29	29	29	54.9	60.629	P80318	FALSE	0	-0.457553	0.113855	-0.171849	0.974803	0.191376
Cdk13	14.2114	14.3587	14.5307	14.5286	13.8053	13.6493	Q69ZA1	Cdk13	sp|Q69ZA1|CDK13_MOUSE Cyclin-dependent kinase 13 OS=Mus musculus OX=10090 GN=Cdk13 PE=1 SV=3	1	8	8	7	8	164.55	Q69ZA1	FALSE	0	-0.992123	0.24706	-0.372531	0.97482	0.191529
Vps51	14.858	14.9074	14.4455	14.3626	14.2341	14.741	Q3UVL4	Vps51	sp|Q3UVL4|VPS51_MOUSE Vacuolar protein sorting-associated protein 51 homolog OS=Mus musculus OX=10090 GN=Vps51 PE=1 SV=2	1	11	11	11	19.3	86.186	Q3UVL4	FALSE	0	-0.77528	0.193102	-0.291089	0.974825	0.191571
Pgrmc2	17.439	17.2967	17.7458	17.6807	17.8243	17.6464	Q80UU9	Pgrmc2	sp|Q80UU9|PGRC2_MOUSE Membrane-associated progesterone receptor component 2 OS=Mus musculus OX=10090 GN=Pgrmc2 PE=1 SV=2	1	8	7	7	56.2	23.334	Q80UU9	FALSE	0	-0.148219	0.594776	0.223279	0.974836	0.191676
Pdcl	15.9615	15.9909	15.3646	15.4044	15.0906	15.7371	Q9DBX2	Pdcl	sp|Q9DBX2|PHLP_MOUSE Phosducin-like protein OS=Mus musculus OX=10090 GN=Pdcl PE=1 SV=1	1	7	6	6	27.6	34.406	Q9DBX2	FALSE	0	-0.963506	0.240262	-0.361622	0.974851	0.191807
Fxyd6	16.4356	16.5706	16.4959	16.8567	16.564	16.6316	Q9D164	Fxyd6	sp|Q9D164|FXYD6_MOUSE FXYD domain-containing ion transport regulator 6 OS=Mus musculus OX=10090 GN=Fxyd6 PE=1 SV=2	1	3	3	3	39.4	10.374	Q9D164	FALSE	0	-0.121954	0.488756	0.183401	0.974865	0.191936
Pes1	14.8071	14.7579	14.7454	14.5603	14.3126	14.7842	Q9EQ61	Pes1	sp|Q9EQ61|PESC_MOUSE Pescadillo homolog OS=Mus musculus OX=10090 GN=Pes1 PE=1 SV=1	1	6	6	6	14.7	67.795	Q9EQ61	FALSE	0	-0.580392	0.144955	-0.217719	0.974886	0.192127
Arl6ip5	17.1907	17.2583	17.1807	17.2797	17.4902	17.3479	Q8R5J9	Arl6ip5	sp|Q8R5J9|PRAF3_MOUSE PRA1 family protein 3 OS=Mus musculus OX=10090 GN=Arl6ip5 PE=1 SV=2	1	5	5	5	25	21.557	Q8R5J9	FALSE	0	-0.108504	0.433925	0.162711	0.974913	0.192371
Srsf6	15.2136	15.185	14.9228	15.295	15.4946	15.17	Q3TWW8	Srsf6	sp|Q3TWW8|SRSF6_MOUSE Serine/arginine-rich splicing factor 6 OS=Mus musculus OX=10090 GN=Srsf6 PE=1 SV=1	1	10	6	6	28	39.025	Q3TWW8	FALSE	0	-0.142059	0.56755	0.212746	0.974936	0.192575
Rpl5	18.8843	19.0043	18.6954	18.9211	19.3177	19.0286	P47962	Rpl5	sp|P47962|RL5_MOUSE 60S ribosomal protein L5 OS=Mus musculus OX=10090 GN=Rpl5 PE=1 SV=3	1	12	12	12	41.1	34.4	P47962	FALSE	0	-0.152155	0.607748	0.227797	0.974941	0.192622
Tial1	15.7597	15.6766	15.9278	15.7048	15.0337	15.6863	P70318	Tial1	sp|P70318|TIAR_MOUSE Nucleolysin TIAR OS=Mus musculus OX=10090 GN=Tial1 PE=1 SV=1	1	7	5	5	30.4	43.388	P70318	FALSE	0	-0.83541	0.209194	-0.313108	0.974945	0.192664
Add1	18.9599	18.9893	18.9799	19.0694	19.2121	19.1007	Q9QYC0	Add1	sp|Q9QYC0|ADDA_MOUSE Alpha-adducin OS=Mus musculus OX=10090 GN=Add1 PE=1 SV=2	1	22	22	21	43.7	80.646	Q9QYC0	FALSE	0	-0.101124	0.403227	0.151051	0.974979	0.192974
Emc7	15.7249	15.8449	16.0756	15.9045	16.309	16.1352	Q9EP72	Emc7	sp|Q9EP72|EMC7_MOUSE ER membrane protein complex subunit 7 OS=Mus musculus OX=10090 GN=Emc7 PE=1 SV=1	1	5	5	5	29.9	26.31	Q9EP72	FALSE	0	-0.156977	0.625879	0.234451	0.974981	0.192992
Kat7	14.5327	14.5917	14.965	14.7254	15.2725	14.9531	Q5SVQ0	Kat7	sp|Q5SVQ0|KAT7_MOUSE Histone acetyltransferase KAT7 OS=Mus musculus OX=10090 GN=Kat7 PE=1 SV=1	1	8	8	7	18.9	70.641	Q5SVQ0	FALSE	0	-0.192408	0.766845	0.287219	0.97499	0.193073
Vac14	16.564	16.4652	16.6428	16.5859	15.5924	16.3283	Q80WQ2	Vac14	sp|Q80WQ2|VAC14_MOUSE Protein VAC14 homolog OS=Mus musculus OX=10090 GN=Vac14 PE=1 SV=1	1	13	13	13	22.9	88.047	Q80WQ2	FALSE	0	-1.0376	0.260667	-0.388467	0.975018	0.19333
Flot1	15.6343	15.7761	16.1797	16.1723	16.1395	16.0208	O08917	Flot1	sp|O08917|FLOT1_MOUSE Flotillin-1 OS=Mus musculus OX=10090 GN=Flot1 PE=1 SV=1	1	14	14	14	45.6	47.513	O08917	FALSE	0	-0.166286	0.661262	0.247488	0.97504	0.193532
Smarca4	15.8194	15.8063	15.81	15.8521	16.0945	15.9821	Q3TKT4	Smarca4	sp|Q3TKT4|SMCA4_MOUSE Transcription activator BRG1 OS=Mus musculus OX=10090 GN=Smarca4 PE=1 SV=1	1	28	12	12	19.8	181.43	Q3TKT4	FALSE	0	-0.110469	0.439099	0.164315	0.97505	0.193626
Actb	20.3366	20.0447	20.2691	17.589	19.7192	20.3204	P60710	Actb	sp|P60710|ACTB_MOUSE Actin, cytoplasmic 1 OS=Mus musculus OX=10090 GN=Actb PE=1 SV=1	1	21	1	1	74.1	41.736	P60710	FALSE	0	-2.69202	0.677439	-1.00729	0.975056	0.193679
Tbc1d24	16.1112	16.2199	15.8945	16.0189	15.6872	15.8745	Q3UUG6	Tbc1d24	sp|Q3UUG6|TBC24_MOUSE TBC1 domain family member 24 OS=Mus musculus OX=10090 GN=Tbc1d24 PE=1 SV=2	1	14	14	14	31.6	63.235	Q3UUG6	FALSE	0	-0.574711	0.144666	-0.215022	0.975063	0.193739
Vps41	13.4376	13.5441	13.8957	13.5283	13.342	13.31	Q5KU39	Vps41	sp|Q5KU39|VPS41_MOUSE Vacuolar protein sorting-associated protein 41 homolog OS=Mus musculus OX=10090 GN=Vps41 PE=1 SV=1	1	4	4	4	5.3	98.601	Q5KU39	FALSE	0	-0.621066	0.156362	-0.232352	0.975067	0.193776
Llph	12.8328	12.5506	13.742	14.1654	14.2011	12.8519	Q9D945	Llph	sp|Q9D945|LLPH_MOUSE Protein LLP homolog OS=Mus musculus OX=10090 GN=Llph PE=1 SV=1	1	2	2	2	21.5	15.391	Q9D945	TRUE	3	-0.469857	1.86512	0.697632	0.97508	0.193902
Gar1	16.4834	16.6864	16.9357	17.0328	17.0661	16.7398	Q9CY66	Gar1	sp|Q9CY66|GAR1_MOUSE H/ACA ribonucleoprotein complex subunit 1 OS=Mus musculus OX=10090 GN=Gar1 PE=1 SV=1	1	7	7	7	30.3	23.474	Q9CY66	FALSE	0	-0.164699	0.653504	0.244403	0.97509	0.193989
Strn	15.0751	15.1895	15.1257	15.0054	14.9077	15.0198	O55106	Strn	sp|O55106|STRN_MOUSE Striatin OS=Mus musculus OX=10090 GN=Strn PE=1 SV=2	1	12	12	11	20.4	85.965	O55106	FALSE	0	-0.407666	0.102761	-0.152453	0.975094	0.194028
Taf7	14.158	14.1122	12.6566	14.4043	14.4403	13.9765	Q9R1C0	Taf7	sp|Q9R1C0|TAF7_MOUSE Transcription initiation factor TFIID subunit 7 OS=Mus musculus OX=10090 GN=Taf7 PE=1 SV=1	1	2	2	2	5.6	39.125	Q9R1C0	TRUE	1	-0.426196	1.68908	0.631442	0.975117	0.194236
Adam9	14.3223	14.2167	14.5502	14.6433	14.6958	14.3939	Q61072	Adam9	sp|Q61072|ADAM9_MOUSE Disintegrin and metalloproteinase domain-containing protein 9 OS=Mus musculus OX=10090 GN=Adam9 PE=1 SV=2	1	5	5	5	8.5	92.079	Q61072	FALSE	0	-0.145054	0.574219	0.214583	0.975142	0.194471
Rbm39	18.2682	18.4054	18.4239	18.4806	18.6158	18.4856	Q8VH51	Rbm39	sp|Q8VH51|RBM39_MOUSE RNA-binding protein 39 OS=Mus musculus OX=10090 GN=Rbm39 PE=1 SV=2	1	18	18	17	46.2	59.406	Q8VH51	FALSE	0	-0.109216	0.432216	0.1615	0.975149	0.194536
Pcbp4	16.1318	16.5021	16.151	16.3538	16.6324	16.4678	P57724	Pcbp4	sp|P57724|PCBP4_MOUSE Poly(rC)-binding protein 4 OS=Mus musculus OX=10090 GN=Pcbp4 PE=1 SV=1	1	5	5	5	19.6	41.398	P57724	FALSE	0	-0.151158	0.597287	0.223064	0.975183	0.194854
Mpp1	15.1576	15.2107	14.8462	15.2828	15.5891	15.1124	P70290	Mpp1	sp|P70290|EM55_MOUSE 55 kDa erythrocyte membrane protein OS=Mus musculus OX=10090 GN=Mpp1 PE=1 SV=1	1	8	8	8	25.8	52.227	P70290	FALSE	0	-0.174053	0.68736	0.256654	0.975196	0.194973
Kif3b	15.104	14.815	14.6027	14.5865	14.1237	14.82	Q61771	Kif3b	sp|Q61771|KIF3B_MOUSE Kinesin-like protein KIF3B OS=Mus musculus OX=10090 GN=Kif3b PE=1 SV=1	1	8	8	8	14.9	85.287	Q61771	FALSE	0	-0.885506	0.224588	-0.330459	0.975232	0.195309
Flot2	14.9534	15.0135	15.5491	15.553	15.5653	15.2677	Q60634	Flot2	sp|Q60634|FLOT2_MOUSE Flotillin-2 OS=Mus musculus OX=10090 GN=Flot2 PE=1 SV=2	1	12	12	12	35.7	47.037	Q60634	FALSE	0	-0.19718	0.777122	0.289971	0.975241	0.195395
Kbtbd11	15.0457	14.9804	15.1351	15.1203	15.2547	15.2676	Q8BNW9	Kbtbd11	sp|Q8BNW9|KBTBB_MOUSE Kelch repeat and BTB domain-containing protein 11 OS=Mus musculus OX=10090 GN=Kbtbd11 PE=1 SV=3	1	16	16	16	34.9	67.945	Q8BNW9	FALSE	0	-0.109203	0.430126	0.160461	0.975255	0.195524
Apoa1	17.4382	15.6724	15.9246	17.1272	17.2821	16.7255	Q00623	Apoa1	sp|Q00623|APOA1_MOUSE Apolipoprotein A-I OS=Mus musculus OX=10090 GN=Apoa1 PE=1 SV=2	1	11	11	11	39	30.615	Q00623	FALSE	0	-0.476712	1.87641	0.699847	0.97527	0.195664
Slc4a4	12.7324	12.5422	14.5773	15.5394	13.2606	14.3787	O88343	Slc4a4	sp|O88343|S4A4_MOUSE Electrogenic sodium bicarbonate cotransporter 1 OS=Mus musculus OX=10090 GN=Slc4a4 PE=1 SV=2	1	5	4	4	6.2	121.48	O88343	TRUE	3	-0.755837	2.9737	1.10893	0.97528	0.195761
Bnip1	14.8629	14.9743	15.4269	12.7838	15.2061	14.5775	Q6QD59	Bnip1	sp|Q6QD59|SEC20_MOUSE Vesicle transport protein SEC20 OS=Mus musculus OX=10090 GN=Bnip1 PE=1 SV=1	1	7	7	7	40.4	26.175	Q6QD59	TRUE	1	-2.41054	0.612752	-0.898895	0.975282	0.19578
Guca1b	16.838	16.3783	15.6011	15.9824	14.7239	16.0566	Q8VBV8	Guca1b	sp|Q8VBV8|GUC1B_MOUSE Guanylyl cyclase-activating protein 2 OS=Mus musculus OX=10090 GN=Guca1b PE=1 SV=3	1	5	5	5	39.8	23.52	Q8VBV8	FALSE	0	-1.83677	0.467113	-0.684828	0.975292	0.195875
Snrpd2	19.013	19.0797	19.335	19.2839	19.5299	19.2466	P62317	Snrpd2	sp|P62317|SMD2_MOUSE Small nuclear ribonucleoprotein Sm D2 OS=Mus musculus OX=10090 GN=Snrpd2 PE=1 SV=1	1	7	7	7	53.4	13.527	P62317	FALSE	0	-0.144034	0.565808	0.210887	0.975314	0.196083
Hint1	19.6202	19.6064	18.9183	19.2961	18.6714	19.0462	P70349	Hint1	sp|P70349|HINT1_MOUSE Adenosine 5-monophosphoramidase HINT1 OS=Mus musculus OX=10090 GN=Hint1 PE=1 SV=3	1	6	6	6	71.4	13.777	P70349	FALSE	0	-1.01183	0.257629	-0.377101	0.975319	0.196127
Asph	16.8317	16.6102	17.479	17.5547	17.4109	17.0874	Q8BSY0	Asph	sp|Q8BSY0|ASPH_MOUSE Aspartyl/asparaginyl beta-hydroxylase OS=Mus musculus OX=10090 GN=Asph PE=1 SV=1	1	11	11	11	20	83.041	Q8BSY0	FALSE	0	-0.258599	1.01338	0.377389	0.975369	0.196598
Rps19bp1	15.0563	15.4068	15.1287	15.3222	15.4376	15.4127	Q8C6B9	Rps19bp1	sp|Q8C6B9|AROS_MOUSE Active regulator of SIRT1 OS=Mus musculus OX=10090 GN=Rps19bp1 PE=1 SV=1	1	2	2	2	22.4	15.977	Q8C6B9	FALSE	0	-0.13269	0.519824	0.193567	0.975375	0.196658
Pepd	14.9914	14.7538	14.5292	14.5947	14.3913	14.607	Q11136	Pepd	sp|Q11136|PEPD_MOUSE Xaa-Pro dipeptidase OS=Mus musculus OX=10090 GN=Pepd PE=1 SV=3	1	8	8	8	21.9	55.028	Q11136	FALSE	0	-0.610177	0.155918	-0.22713	0.975399	0.196882
Pex5	14.0388	14.0845	14.3573	13.9382	13.052	14.1638	O09012	Pex5	sp|O09012|PEX5_MOUSE Peroxisomal targeting signal 1 receptor OS=Mus musculus OX=10090 GN=Pex5 PE=1 SV=2	1	5	5	5	11	70.755	O09012	TRUE	1	-1.18832	0.303893	-0.442214	0.975417	0.197051
C2cd5	15.0679	15.1264	15.4937	15.4137	15.6228	15.3491	Q7TPS5	C2cd5	sp|Q7TPS5|C2CD5_MOUSE C2 domain-containing protein 5 OS=Mus musculus OX=10090 GN=C2cd5 PE=1 SV=2	1	10	10	10	13.5	111.66	Q7TPS5	FALSE	0	-0.160203	0.625287	0.232542	0.975458	0.197445
Igsf21	15.1943	15.3856	15.4524	15.19	14.8933	15.292	Q7TNR6	Igsf21	sp|Q7TNR6|IGS21_MOUSE Immunoglobulin superfamily member 21 OS=Mus musculus OX=10090 GN=Igsf21 PE=1 SV=1	1	9	9	9	27.1	51.937	Q7TNR6	FALSE	0	-0.589191	0.151182	-0.219004	0.975491	0.197765
Ggt7	16.3716	16.318	16.6615	16.3022	16.3281	16.1007	Q99JP7	Ggt7	sp|Q99JP7|GGT7_MOUSE Glutathione hydrolase 7 OS=Mus musculus OX=10090 GN=Ggt7 PE=1 SV=2	1	12	12	12	26.4	70.251	Q99JP7	FALSE	0	-0.556056	0.14274	-0.206658	0.975501	0.197855
Pcsk1n	14.8373	15.3497	15.5	15.458	15.3426	15.9298	Q9QXV0	Pcsk1n	sp|Q9QXV0|PCS1N_MOUSE ProSAAS OS=Mus musculus OX=10090 GN=Pcsk1n PE=1 SV=2	1	6	6	6	34.5	27.27	Q9QXV0	FALSE	0	-0.240669	0.936307	0.347819	0.97553	0.198137
Atp2a2	18.6687	18.7514	18.7795	18.8611	18.9778	18.8253	O55143;Q8R429;Q64518	Atp2a2	sp|O55143|AT2A2_MOUSE Sarcoplasmic/endoplasmic reticulum calcium ATPase 2 OS=Mus musculus OX=10090 GN=Atp2a2 PE=1 SV=2	3	45	45	44	48.9	114.86	O55143	FALSE	0	-0.107228	0.417	0.154886	0.975539	0.198222
Ddx56	16.7141	16.8317	17.1142	16.6691	16.8068	16.5232	Q9D0R4	Ddx56	sp|Q9D0R4|DDX56_MOUSE Probable ATP-dependent RNA helicase DDX56 OS=Mus musculus OX=10090 GN=Ddx56 PE=2 SV=1	1	10	10	10	24.9	61.211	Q9D0R4	FALSE	0	-0.593252	0.152669	-0.220292	0.975556	0.198389
Tcf12	13.6241	13.6943	13.5367	13.5642	13.2118	13.4907	Q61286	Tcf12	sp|Q61286|HTF4_MOUSE Transcription factor 12 OS=Mus musculus OX=10090 GN=Tcf12 PE=1 SV=2	1	3	3	2	5.7	75.81	Q61286	TRUE	1	-0.528217	0.135989	-0.196114	0.975565	0.198478
Hspa12a	18.1443	18.2074	18.2457	18.0198	18.0716	18.0706	Q8K0U4	Hspa12a	sp|Q8K0U4|HS12A_MOUSE Heat shock 70 kDa protein 12A OS=Mus musculus OX=10090 GN=Hspa12a PE=1 SV=1	1	28	28	26	55.4	74.87	Q8K0U4	FALSE	0	-0.390972	0.100772	-0.1451	0.975591	0.198726
Bfsp2	13.299	12.5858	17.4764	12.8496	12.3138	12.7456	Q6NVD9	Bfsp2	sp|Q6NVD9|BFSP2_MOUSE Phakinin OS=Mus musculus OX=10090 GN=Bfsp2 PE=1 SV=1	1	9	9	9	32.7	45.739	Q6NVD9	TRUE	4	-4.89726	1.2624	-1.81743	0.975593	0.19875
Znf638	15.9897	16.1664	16.3392	16.3322	16.598	16.2354	Q61464	Znf638	sp|Q61464|ZN638_MOUSE Zinc finger protein 638 OS=Mus musculus OX=10090 GN=Znf638 PE=1 SV=2	1	33	33	33	25.1	218.13	Q61464	FALSE	0	-0.155579	0.602424	0.223422	0.975635	0.19915
Gnl3l	14.6279	14.6919	14.4173	14.535	12.627	14.3601	Q6PGG6	Gnl3l	sp|Q6PGG6|GNL3L_MOUSE Guanine nucleotide-binding protein-like 3-like protein OS=Mus musculus OX=10090 GN=Gnl3l PE=1 SV=1	1	5	5	5	13.7	65.194	Q6PGG6	TRUE	1	-1.99103	0.514297	-0.738364	0.975639	0.199193
Acaa1a	16.6451	16.7282	17.0529	16.8368	17.1139	17.1917	Q921H8;Q8VCH0	Acaa1a; Acaa1b	sp|Q921H8|THIKA_MOUSE 3-ketoacyl-CoA thiolase A, peroxisomal OS=Mus musculus OX=10090 GN=Acaa1a PE=1 SV=1;sp|Q8VCH0|THIKB_MOUSE 3-ketoacyl-CoA thiolase B, peroxisomal OS=Mus musculus OX=10090 GN=Acaa1b PE=1 SV=1	2	15	15	15	50.7	43.953	Q921H8	FALSE	0	-0.166594	0.644087	0.238747	0.975668	0.19948
Slk	15.6375	15.4753	14.9848	14.8875	14.7759	15.3873	O54988;O55098	Slk	sp|O54988|SLK_MOUSE STE20-like serine/threonine-protein kinase OS=Mus musculus OX=10090 GN=Slk PE=1 SV=2	2	10	10	10	10.9	141.46	O54988	FALSE	0	-0.941891	0.243983	-0.348954	0.975701	0.1998
Fmr1	15.2874	15.1717	15.2964	15.5302	15.2978	15.428	P35922	Fmr1	sp|P35922|FMR1_MOUSE Fragile X messenger ribonucleoprotein 1 OS=Mus musculus OX=10090 GN=Fmr1 PE=1 SV=1	1	13	12	11	27.2	68.988	P35922	FALSE	0	-0.116665	0.450332	0.166834	0.975704	0.199825
Dnajb2	15.5099	15.4205	15.3951	15.3407	14.9641	15.3812	Q9QYI5	Dnajb2	sp|Q9QYI5|DNJB2_MOUSE DnaJ homolog subfamily B member 2 OS=Mus musculus OX=10090 GN=Dnajb2 PE=1 SV=3	1	6	6	6	22.2	35.593	Q9QYI5	FALSE	0	-0.57549	0.149169	-0.213161	0.975715	0.199941
Rit2	14.9434	15.0496	14.2046	14.3134	12.7561	14.7538	P70425	Rit2	sp|P70425|RIT2_MOUSE GTP-binding protein Rit2 OS=Mus musculus OX=10090 GN=Rit2 PE=1 SV=1	1	4	4	3	23	24.802	P70425	TRUE	1	-2.13678	0.553984	-0.791399	0.97572	0.199989
Phf5a	16.7663	16.7698	17.0984	16.9189	17.3493	17.0877	P83870	Phf5a	sp|P83870|PHF5A_MOUSE PHD finger-like domain-containing protein 5A OS=Mus musculus OX=10090 GN=Phf5a PE=1 SV=1	1	4	4	4	41.8	12.405	P83870	FALSE	0	-0.168362	0.649393	0.240515	0.97572	0.19999
Pafah1b2	19.1105	19.0645	18.4506	18.6708	18.2377	18.7065	Q61206	Pafah1b2	sp|Q61206|PA1B2_MOUSE Platelet-activating factor acetylhydrolase IB subunit alpha2 OS=Mus musculus OX=10090 GN=Pafah1b2 PE=1 SV=2	1	7	7	7	51.5	25.581	Q61206	FALSE	0	-0.909589	0.235844	-0.336872	0.975723	0.200011
Fgb	15.5088	15.0305	15.575	15.0774	15.2587	14.9922	Q8K0E8	Fgb	sp|Q8K0E8|FIBB_MOUSE Fibrinogen beta chain OS=Mus musculus OX=10090 GN=Fgb PE=1 SV=1	1	6	6	6	18.9	54.752	Q8K0E8	FALSE	0	-0.707421	0.183489	-0.261966	0.97573	0.200087
Cryba4	17.3207	14.6113	19.9086	15.7939	15.53	15.0458	Q9JJV0	Cryba4	sp|Q9JJV0|CRBA4_MOUSE Beta-crystallin A4 OS=Mus musculus OX=10090 GN=Cryba4 PE=2 SV=3	1	8	8	8	59.7	22.469	Q9JJV0	FALSE	0	-4.92505	1.27789	-1.82358	0.975738	0.200161
Neo1	14.3243	14.3246	14.5852	14.6066	14.5467	14.6027	P97798	Neo1	sp|P97798|NEO1_MOUSE Neogenin OS=Mus musculus OX=10090 GN=Neo1 PE=1 SV=1	1	15	15	15	15.4	163.16	P97798	FALSE	0	-0.121926	0.469824	0.173949	0.975742	0.2002
Fam91a1	14.223	14.3714	14.42	14.2717	12.6642	14.1804	Q3UVG3	Fam91a1	sp|Q3UVG3|F91A1_MOUSE Protein FAM91A1 OS=Mus musculus OX=10090 GN=Fam91a1 PE=1 SV=1	1	7	7	7	13.9	93.462	Q3UVG3	TRUE	1	-1.70908	0.443686	-0.632697	0.97575	0.200277
Brox	15.0531	14.9949	14.8901	14.8947	13.1028	14.8256	Q8K2Q7	Brox	sp|Q8K2Q7|BROX_MOUSE BRO1 domain-containing protein BROX OS=Mus musculus OX=10090 GN=Brox PE=1 SV=1	1	5	5	5	17	46.201	Q8K2Q7	TRUE	1	-1.9056	0.495654	-0.704971	0.975792	0.200695
Ak3	17.0532	16.898	16.6557	16.9869	17.2731	17.0127	Q9WTP7	Ak3	sp|Q9WTP7|KAD3_MOUSE GTP:AMP phosphotransferase AK3, mitochondrial OS=Mus musculus OX=10090 GN=Ak3 PE=1 SV=3	1	13	13	13	64.3	25.426	Q9WTP7	FALSE	0	-0.156038	0.599902	0.221932	0.975792	0.200697
Nup62	15.3624	15.3539	15.4815	15.3352	15.0247	15.283	Q63850	Nup62	sp|Q63850|NUP62_MOUSE Nuclear pore glycoprotein p62 OS=Mus musculus OX=10090 GN=Nup62 PE=1 SV=2	1	8	8	8	21.7	53.254	Q63850	FALSE	0	-0.500398	0.130442	-0.184978	0.97584	0.201174
Ptrhd1	13.1187	13.8617	13.138	12.9687	13.0799	13.1033	D3Z4S3	Ptrhd1	sp|D3Z4S3|PTRD1_MOUSE Putative peptidyl-tRNA hydrolase PTRHD1 OS=Mus musculus OX=10090 GN=Ptrhd1 PE=1 SV=1	1	2	2	2	27.1	16.037	D3Z4S3	TRUE	2	-0.871948	0.227534	-0.322207	0.975863	0.201403
Map7d3	16.2571	15.6786	16.6754	16.4162	13.3637	15.4713	A2AEY4	Map7d3	sp|A2AEY4|MA7D3_MOUSE MAP7 domain-containing protein 3 OS=Mus musculus OX=10090 GN=Map7d3 PE=2 SV=1	1	1	1	1	0.8	98.229	A2AEY4	TRUE	1	-3.03097	0.791089	-1.11994	0.975868	0.201447
Rps9	17.6981	17.9108	17.1962	17.8166	18.3131	17.7373	Q6ZWN5	Rps9	sp|Q6ZWN5|RS9_MOUSE 40S ribosomal protein S9 OS=Mus musculus OX=10090 GN=Rps9 PE=1 SV=3	1	13	13	13	49.5	22.591	Q6ZWN5	FALSE	0	-0.250732	0.958679	0.353973	0.975913	0.201899
Lrrc4b	15.149	15.2685	15.4093	15.5193	15.5791	15.3022	P0C192;Q99PH1	Lrrc4b	sp|P0C192|LRC4B_MOUSE Leucine-rich repeat-containing protein 4B OS=Mus musculus OX=10090 GN=Lrrc4b PE=1 SV=1	2	8	8	6	15	76.155	P0C192	FALSE	0	-0.135511	0.518128	0.191308	0.975913	0.2019
Arih1	15.7794	15.4594	15.2206	15.278	14.9443	15.3904	Q9Z1K5	Arih1	sp|Q9Z1K5|ARI1_MOUSE E3 ubiquitin-protein ligase ARIH1 OS=Mus musculus OX=10090 GN=Arih1 PE=1 SV=3	1	7	7	7	16.2	64.016	Q9Z1K5	FALSE	0	-0.764534	0.200172	-0.282181	0.975937	0.202137
Ythdf1	15.8789	15.7369	15.7543	15.8329	16.0675	15.9729	P59326	Ythdf1	sp|P59326|YTHD1_MOUSE YTH domain-containing family protein 1 OS=Mus musculus OX=10090 GN=Ythdf1 PE=1 SV=1	1	8	8	5	21.6	60.878	P59326	FALSE	0	-0.119322	0.454791	0.167734	0.975982	0.202595
Sumo1	17.333	17.3409	16.9642	17.1932	17.8571	17.4902	P63166	Sumo1	sp|P63166|SUMO1_MOUSE Small ubiquitin-related modifier 1 OS=Mus musculus OX=10090 GN=Sumo1 PE=1 SV=1	1	5	5	5	43.6	11.557	P63166	FALSE	0	-0.214347	0.815919	0.300786	0.976011	0.202881
Anapc2	12.5635	12.5315	11.5208	12.244	13.2294	12.7569	Q8BZQ7	Anapc2	sp|Q8BZQ7|ANC2_MOUSE Anaphase-promoting complex subunit 2 OS=Mus musculus OX=10090 GN=Anapc2 PE=1 SV=2	1	2	2	2	3.3	95.306	Q8BZQ7	TRUE	3	-0.383669	1.45999	0.538161	0.976018	0.20295
Ctdspl2	14.3263	14.4288	14.9355	14.6295	15.0622	14.8944	Q8BG15	Ctdspl2	sp|Q8BG15|CTSL2_MOUSE CTD small phosphatase-like protein 2 OS=Mus musculus OX=10090 GN=Ctdspl2 PE=1 SV=1	1	5	5	5	14.2	52.812	Q8BG15	FALSE	0	-0.212843	0.809867	0.298512	0.97602	0.20297
Idh2	17.8641	17.6638	17.9066	18.1125	18.0131	17.8613	P54071	Idh2	sp|P54071|IDHP_MOUSE Isocitrate dehydrogenase [NADP], mitochondrial OS=Mus musculus OX=10090 GN=Idh2 PE=1 SV=3	1	20	20	20	44.9	50.906	P54071	FALSE	0	-0.131446	0.49972	0.184137	0.976039	0.203162
Thy1	19.3839	19.6602	19.6245	19.5984	19.9281	19.7542	P01831	Thy1	sp|P01831|THY1_MOUSE Thy-1 membrane glycoprotein OS=Mus musculus OX=10090 GN=Thy1 PE=1 SV=1	1	6	6	6	45.1	18.08	P01831	FALSE	0	-0.145651	0.553713	0.204031	0.976039	0.203166
Mboat2	13.8905	13.8685	14.0584	13.7106	13.385	13.9697	Q8R3I2	Mboat2	sp|Q8R3I2|MBOA2_MOUSE Lysophospholipid acyltransferase 2 OS=Mus musculus OX=10090 GN=Mboat2 PE=1 SV=1	1	4	4	4	8.5	58.994	Q8R3I2	FALSE	0	-0.680671	0.179183	-0.250744	0.976056	0.203334
Prdx4	18.2864	18.2368	18.3588	18.4638	18.4031	18.4513	O08807	Prdx4	sp|O08807|PRDX4_MOUSE Peroxiredoxin-4 OS=Mus musculus OX=10090 GN=Prdx4 PE=1 SV=1	1	9	7	7	40.1	31.052	O08807	FALSE	0	-0.103926	0.394775	0.145425	0.976056	0.203342
Rras	16.3328	16.3181	16.6196	16.6035	16.7037	16.5282	P10833	Rras	sp|P10833|RRAS_MOUSE Ras-related protein R-Ras OS=Mus musculus OX=10090 GN=Rras PE=1 SV=1	1	8	8	7	36.7	23.764	P10833	FALSE	0	-0.13534	0.511899	0.18828	0.97615	0.2043
Ecsit	15.3639	15.2156	15.2757	15.2036	12.5999	15.0647	Q9QZH6	Ecsit	sp|Q9QZH6|ECSIT_MOUSE Evolutionarily conserved signaling intermediate in Toll pathway, mitochondrial OS=Mus musculus OX=10090 GN=Ecsit PE=1 SV=2	1	5	5	5	13.3	49.798	Q9QZH6	TRUE	1	-2.70709	0.715757	-0.995664	0.976151	0.204312
Wdr33	14.1378	14.1952	14.4398	14.5458	14.9891	14.1958	Q8K4P0	Wdr33	sp|Q8K4P0|WDR33_MOUSE pre-mRNA 3 end processing protein WDR33 OS=Mus musculus OX=10090 GN=Wdr33 PE=1 SV=1	1	8	8	8	8	145.27	Q8K4P0	FALSE	0	-0.229542	0.868142	0.3193	0.976152	0.204316
Ercc1	12.7391	12.1006	12.499	12.4399	12.9196	12.936	P07903	Ercc1	sp|P07903|ERCC1_MOUSE DNA excision repair protein ERCC-1 OS=Mus musculus OX=10090 GN=Ercc1 PE=2 SV=2	1	2	2	2	10.7	32.909	P07903	TRUE	4	-0.229488	0.867314	0.318913	0.976167	0.204476
Rps6	18.632	18.8038	18.0096	18.6743	18.9267	18.8161	P62754	Rps6	sp|P62754|RS6_MOUSE 40S ribosomal protein S6 OS=Mus musculus OX=10090 GN=Rps6 PE=1 SV=1	1	9	9	9	36.1	28.68	P62754	FALSE	0	-0.233183	0.881029	0.323923	0.976174	0.20454
Txndc9	13.7988	13.638	13.3914	13.3219	12.6524	13.6638	Q9CQ79	Txndc9	sp|Q9CQ79|TXND9_MOUSE Thioredoxin domain-containing protein 9 OS=Mus musculus OX=10090 GN=Txndc9 PE=1 SV=1	1	2	2	2	9.7	26.259	Q9CQ79	TRUE	1	-1.07896	0.285583	-0.396689	0.976175	0.20455
Upf2	14.7893	14.5518	14.1751	14.4605	13.6214	14.2734	A2AT37	Upf2	sp|A2AT37|RENT2_MOUSE Regulator of nonsense transcripts 2 OS=Mus musculus OX=10090 GN=Upf2 PE=1 SV=1	1	5	5	5	5	147.55	A2AT37	FALSE	0	-1.05254	0.278685	-0.386928	0.976182	0.204627
Ubl7	18.2259	17.5567	17.1486	17.2343	12.7041	17.4616	Q91W67	Ubl7	sp|Q91W67|UBL7_MOUSE Ubiquitin-like protein 7 OS=Mus musculus OX=10090 GN=Ubl7 PE=1 SV=2	1	4	4	4	15.3	40.433	Q91W67	TRUE	1	-5.01691	1.32943	-1.84374	0.9762	0.20481
Aplp2	15.1576	15.0243	15.5645	14.9787	14.9543	15.0967	Q06335	Aplp2	sp|Q06335|APLP2_MOUSE Amyloid beta precursor like protein 2 OS=Mus musculus OX=10090 GN=Aplp2 PE=1 SV=4	1	9	9	9	17.5	80.466	Q06335	FALSE	0	-0.650341	0.172551	-0.238895	0.976227	0.205093
Stt3b	16.5976	16.6382	16.958	16.8239	17.245	16.8637	Q3TDQ1	Stt3b	sp|Q3TDQ1|STT3B_MOUSE Dolichyl-diphosphooligosaccharide--protein glycosyltransferase subunit STT3B OS=Mus musculus OX=10090 GN=Stt3b PE=1 SV=2	1	11	11	10	15.7	93.245	Q3TDQ1	FALSE	0	-0.178068	0.670536	0.246234	0.976247	0.205294
Lyplal1	14.9332	14.2741	14.4717	14.2816	12.6762	14.5402	Q3UFF7	Lyplal1	sp|Q3UFF7|LYPL1_MOUSE Lysophospholipase-like protein 1 OS=Mus musculus OX=10090 GN=Lyplal1 PE=1 SV=3	1	3	3	3	18	26.354	Q3UFF7	TRUE	1	-1.98025	0.52626	-0.726995	0.976263	0.205458
Eif4g1	15.0474	15.041	14.7943	14.7964	14.5444	14.9124	Q6NZJ6	Eif4g1	sp|Q6NZJ6|IF4G1_MOUSE Eukaryotic translation initiation factor 4 gamma 1 OS=Mus musculus OX=10090 GN=Eif4g1 PE=1 SV=1	1	19	19	15	15	176.07	Q6NZJ6	FALSE	0	-0.571572	0.151923	-0.209825	0.976266	0.205495
Dgkb	14.1924	13.6053	14.044	13.9205	12.9468	13.7079	Q6NS52	Dgkb	sp|Q6NS52|DGKB_MOUSE Diacylglycerol kinase beta OS=Mus musculus OX=10090 GN=Dgkb PE=1 SV=2	1	4	4	4	6.4	90.271	Q6NS52	TRUE	1	-1.1504	0.306044	-0.422178	0.976285	0.205694
Ubap2	13.9929	13.6924	13.451	12.8638	12.931	13.9459	Q91VX2	Ubap2	sp|Q91VX2|UBAP2_MOUSE Ubiquitin-associated protein 2 OS=Mus musculus OX=10090 GN=Ubap2 PE=1 SV=1	1	5	5	5	6.5	117.96	Q91VX2	TRUE	2	-1.26843	0.33799	-0.465218	0.976321	0.20606
Exd2	13.5898	12.9179	13.0937	13.1794	12.5228	12.8541	Q8VEG4	Exd2	sp|Q8VEG4|EXD2_MOUSE Exonuclease 3-5 domain-containing protein 2 OS=Mus musculus OX=10090 GN=Exd2 PE=1 SV=2	1	2	2	2	3.8	74.331	Q8VEG4	FALSE	0	-0.949966	0.253218	-0.348374	0.976328	0.206138
Ocrl	16.9854	16.9991	16.9668	16.9199	16.5542	16.896	Q6NVF0	Ocrl	sp|Q6NVF0|OCRL_MOUSE Inositol polyphosphate 5-phosphatase OCRL OS=Mus musculus OX=10090 GN=Ocrl PE=1 SV=1	1	11	11	11	17	104.28	Q6NVF0	FALSE	0	-0.528473	0.140945	-0.193764	0.97634	0.206263
Rab9a	14.9937	14.9156	15.0682	15.1703	15.1447	15.1051	Q9R0M6	Rab9a	sp|Q9R0M6|RAB9A_MOUSE Ras-related protein Rab-9A OS=Mus musculus OX=10090 GN=Rab9a PE=1 SV=1	1	6	6	6	39.8	22.909	Q9R0M6	FALSE	0	-0.107372	0.402516	0.147572	0.976344	0.206306
Acadl	17.5618	17.5522	17.5478	17.7102	17.621	17.7667	P51174	Acadl	sp|P51174|ACADL_MOUSE Long-chain specific acyl-CoA dehydrogenase, mitochondrial OS=Mus musculus OX=10090 GN=Acadl PE=1 SV=2	1	12	12	12	34.4	47.907	P51174	FALSE	0	-0.105786	0.396449	0.145331	0.976351	0.206374
Ctps2	15.2597	14.9309	15.164	14.941	14.8732	14.9944	P70303	Ctps2	sp|P70303|PYRG2_MOUSE CTP synthase 2 OS=Mus musculus OX=10090 GN=Ctps2 PE=1 SV=1	1	7	6	6	14	65.514	P70303	FALSE	0	-0.496495	0.132483	-0.182006	0.976351	0.206377
Rbbp6	16.3482	16.4274	16.7416	16.5822	17.0339	16.6607	P97868	Rbbp6	sp|P97868|RBBP6_MOUSE E3 ubiquitin-protein ligase RBBP6 OS=Mus musculus OX=10090 GN=Rbbp6 PE=1 SV=5	1	13	13	13	8.8	199.59	P97868	FALSE	0	-0.184325	0.690685	0.25318	0.976354	0.206408
Ddrgk1	15.324	15.3471	15.5432	15.3983	14.668	15.242	Q80WW9	Ddrgk1	sp|Q80WW9|DDRGK_MOUSE DDRGK domain-containing protein 1 OS=Mus musculus OX=10090 GN=Ddrgk1 PE=1 SV=2	1	4	4	4	17.8	35.977	Q80WW9	FALSE	0	-0.824154	0.220105	-0.302025	0.97637	0.206573
Armh3	13.1902	13.855	13.7146	13.5954	13.0451	13.1054	Q6PD19	Armh3	sp|Q6PD19|ARMD3_MOUSE Armadillo-like helical domain-containing protein 3 OS=Mus musculus OX=10090 GN=Armh3 PE=1 SV=2	1	4	4	4	9	78.631	Q6PD19	TRUE	1	-0.922307	0.246363	-0.337972	0.976374	0.206615
Wipi1	16.0554	16.0186	16.8977	16.076	15.8768	15.922	Q8R3E3	Wipi1	sp|Q8R3E3|WIPI1_MOUSE WD repeat domain phosphoinositide-interacting protein 1 OS=Mus musculus OX=10090 GN=Wipi1 PE=1 SV=1	1	3	3	3	15.7	48.758	Q8R3E3	FALSE	0	-0.998537	0.267257	-0.36564	0.976417	0.207068
Rmc1	20.0235	19.4344	20.0351	19.9955	13.1559	18.9282	Q8VC42	Rmc1	sp|Q8VC42|RMC1_MOUSE Regulator of MON1-CCZ1 complex OS=Mus musculus OX=10090 GN=Rmc1 PE=2 SV=1	1	3	3	3	6.8	74.922	Q8VC42	TRUE	1	-6.74857	1.80632	-2.47113	0.976418	0.207078
Vwa1	13.7487	13.6684	14.0896	13.5353	12.2177	13.8885	Q8R2Z5	Vwa1	sp|Q8R2Z5|VWA1_MOUSE von Willebrand factor A domain-containing protein 1 OS=Mus musculus OX=10090 GN=Vwa1 PE=1 SV=1	1	4	4	4	15.2	44.708	Q8R2Z5	TRUE	1	-1.69784	0.454493	-0.621674	0.97642	0.207102
Tmem65	18.2142	18.1375	18.2535	18.1845	19.0521	18.376	Q4VAE3	Tmem65	sp|Q4VAE3|TMM65_MOUSE Transmembrane protein 65 OS=Mus musculus OX=10090 GN=Tmem65 PE=1 SV=1	1	6	6	6	28.2	24.918	Q4VAE3	FALSE	0	-0.245493	0.917029	0.335768	0.976421	0.207116
Ubqln2	17.9796	17.8156	17.4323	17.4682	17.2109	17.6994	Q9QZM0	Ubqln2	sp|Q9QZM0|UBQL2_MOUSE Ubiquilin-2 OS=Mus musculus OX=10090 GN=Ubqln2 PE=1 SV=2	1	11	11	7	27.7	67.35	Q9QZM0	FALSE	0	-0.773853	0.20776	-0.283046	0.976483	0.207772
Rab4b	15.3706	15.5118	15.6181	15.492	15.8651	15.7563	Q91ZR1	Rab4b	sp|Q91ZR1|RAB4B_MOUSE Ras-related protein Rab-4B OS=Mus musculus OX=10090 GN=Rab4b PE=1 SV=2	1	6	5	5	35.2	23.629	Q91ZR1	FALSE	0	-0.149994	0.558637	0.204321	0.976486	0.207794
Nceh1	17.2666	17.3591	17.7056	17.6638	17.7778	17.5482	Q8BLF1	Nceh1	sp|Q8BLF1|NCEH1_MOUSE Neutral cholesterol ester hydrolase 1 OS=Mus musculus OX=10090 GN=Nceh1 PE=1 SV=1	1	15	15	15	52.5	45.739	Q8BLF1	FALSE	0	-0.161216	0.60021	0.219497	0.976494	0.207879
Pdk2	14.5802	14.1034	14.436	14.834	14.7133	14.3703	Q9JK42	Pdk2	sp|Q9JK42|PDK2_MOUSE [Pyruvate dehydrogenase (acetyl-transferring)] kinase isozyme 2, mitochondrial OS=Mus musculus OX=10090 GN=Pdk2 PE=1 SV=2	1	4	4	4	15.7	46.04	Q9JK42	FALSE	0	-0.195429	0.727444	0.266008	0.976498	0.207923
Ube3a	16.0273	15.8474	15.6527	15.51	15.6647	15.7482	O08759	Ube3a	sp|O08759|UBE3A_MOUSE Ubiquitin-protein ligase E3A OS=Mus musculus OX=10090 GN=Ube3a PE=1 SV=2	1	19	19	19	31	99.818	O08759	FALSE	0	-0.550995	0.148068	-0.201464	0.976504	0.207989
Mapk8ip3	15.6201	15.8191	15.7457	15.6901	15.459	15.5219	Q9ESN9;Q9QZS8	Mapk8ip3	sp|Q9ESN9|JIP3_MOUSE C-Jun-amino-terminal kinase-interacting protein 3 OS=Mus musculus OX=10090 GN=Mapk8ip3 PE=1 SV=1	2	16	12	12	13.8	147.56	Q9ESN9	FALSE	0	-0.46858	0.125989	-0.171296	0.976515	0.208112
Lsamp	18.7353	18.8369	18.8668	18.8749	19.0303	18.9943	Q8BLK3	Lsamp	sp|Q8BLK3|LSAMP_MOUSE Limbic system-associated membrane protein OS=Mus musculus OX=10090 GN=Lsamp PE=1 SV=1	1	10	10	10	36.4	38.086	Q8BLK3	FALSE	0	-0.112919	0.419896	0.153489	0.976519	0.208153
Csnk1a1	15.5185	15.5502	15.3555	15.5267	15.9443	15.594	Q8BK63	Csnk1a1	sp|Q8BK63|KC1A_MOUSE Casein kinase I isoform alpha OS=Mus musculus OX=10090 GN=Csnk1a1 PE=1 SV=2	1	10	10	10	36.5	38.914	Q8BK63	FALSE	0	-0.157183	0.58444	0.213629	0.976521	0.208175
Rpl28	17.7546	17.0867	12.8401	16.9375	18.6633	17.6921	P41105	Rpl28	sp|P41105|RL28_MOUSE 60S ribosomal protein L28 OS=Mus musculus OX=10090 GN=Rpl28 PE=1 SV=2	1	6	6	6	40.1	15.733	P41105	TRUE	1	-1.37687	5.11777	1.87045	0.976529	0.208252
Rims2	14.4394	14.2983	14.393	14.6362	14.5682	14.4146	Q9EQZ7	Rims2	sp|Q9EQZ7|RIMS2_MOUSE Regulating synaptic membrane exocytosis protein 2 OS=Mus musculus OX=10090 GN=Rims2 PE=1 SV=1	1	16	16	16	16.9	172.86	Q9EQZ7	FALSE	0	-0.119915	0.445456	0.16277	0.976541	0.208388
Erh	20.1428	20.284	20.5399	20.4374	20.7388	20.4551	P84089	Erh	sp|P84089|ERH_MOUSE Enhancer of rudimentary homolog OS=Mus musculus OX=10090 GN=Erh PE=1 SV=1	1	4	4	4	44.2	12.259	P84089	FALSE	0	-0.163328	0.606344	0.221508	0.976555	0.208533
Slc6a1	20.1713	20.18	20.3159	20.3365	20.4459	20.3406	P31648	Slc6a1	sp|P31648|SC6A1_MOUSE Sodium- and chloride-dependent GABA transporter 1 OS=Mus musculus OX=10090 GN=Slc6a1 PE=1 SV=2	1	10	10	10	19.9	67.001	P31648	FALSE	0	-0.112092	0.415974	0.151941	0.976563	0.208621
Mtatp8	18.6151	18.6026	12.7319	18.5868	19.3034	18.8773	P03930	Mtatp8	sp|P03930|ATP8_MOUSE ATP synthase protein 8 OS=Mus musculus OX=10090 GN=Mtatp8 PE=1 SV=1	1	2	2	2	34.3	7.7662	P03930	TRUE	1	-1.67777	6.22303	2.27263	0.976574	0.208739
Emc2	15.3859	15.523	15.9814	15.8409	16.1294	15.7588	Q9CRD2	Emc2	sp|Q9CRD2|EMC2_MOUSE ER membrane protein complex subunit 2 OS=Mus musculus OX=10090 GN=Emc2 PE=1 SV=1	1	10	10	10	46.1	34.934	Q9CRD2	FALSE	0	-0.206443	0.765626	0.279591	0.976577	0.208768
Alg5	13.9603	13.0042	14.3486	14.8205	14.2408	13.943	Q9DB25	Alg5	sp|Q9DB25|ALG5_MOUSE Dolichyl-phosphate beta-glucosyltransferase OS=Mus musculus OX=10090 GN=Alg5 PE=1 SV=1	1	3	3	3	12.7	36.79	Q9DB25	TRUE	1	-0.416655	1.54406	0.563704	0.976593	0.208942
Nup37	15.75	15.7464	15.939	15.8883	16.1024	15.9563	Q9CWU9	Nup37	sp|Q9CWU9|NUP37_MOUSE Nucleoporin Nup37 OS=Mus musculus OX=10090 GN=Nup37 PE=1 SV=2	1	6	6	6	27.6	36.731	Q9CWU9	FALSE	0	-0.12608	0.467119	0.17052	0.976598	0.208998
Cyrib	17.0712	16.7727	16.5667	16.7762	16.3675	16.4957	Q921M7	Cyrib	sp|Q921M7|CYRIB_MOUSE CYFIP-related Rac1 interactor B OS=Mus musculus OX=10090 GN=Cyrib PE=1 SV=1	1	9	9	8	41.4	36.776	Q921M7	FALSE	0	-0.704374	0.190227	-0.257073	0.976611	0.209132
Paics	16.3774	16.2761	16.047	16.0821	15.9502	16.1127	Q9DCL9	Paics	sp|Q9DCL9|PUR6_MOUSE Bifunctional phosphoribosylaminoimidazole carboxylase/phosphoribosylaminoimidazole succinocarboxamide synthetase OS=Mus musculus OX=10090 GN=Paics PE=1 SV=4	1	11	11	11	35.1	47.006	Q9DCL9	FALSE	0	-0.507684	0.137345	-0.18517	0.976648	0.209533
Ube2z	16.0389	16.1229	15.9315	15.6587	15.9416	15.9394	Q3UE37	Ube2z	sp|Q3UE37|UBE2Z_MOUSE Ubiquitin-conjugating enzyme E2 Z OS=Mus musculus OX=10090 GN=Ube2z PE=1 SV=2	1	6	6	6	21.6	38.368	Q3UE37	FALSE	0	-0.506135	0.137083	-0.184526	0.976673	0.209798
Nans	17.0704	16.8542	16.4146	16.5618	16.3517	16.6022	Q99J77	Nans	sp|Q99J77|SIAS_MOUSE Sialic acid synthase OS=Mus musculus OX=10090 GN=Nans PE=1 SV=1	1	11	11	11	49	40.024	Q99J77	FALSE	0	-0.753157	0.20416	-0.274499	0.976691	0.209995
Gng12	16.8463	17.0145	17.2832	17.1137	17.5048	17.242	Q9DAS9	Gng12	sp|Q9DAS9|GBG12_MOUSE Guanine nucleotide-binding protein G(I)/G(S)/G(O) subunit gamma-12 OS=Mus musculus OX=10090 GN=Gng12 PE=1 SV=3	1	4	4	4	66.7	7.9972	Q9DAS9	FALSE	0	-0.178004	0.655608	0.238802	0.976726	0.210371
Grsf1	16.1461	15.9465	16.2647	15.971	16.0085	15.8279	Q8C5Q4	Grsf1	sp|Q8C5Q4|GRSF1_MOUSE G-rich sequence factor 1 OS=Mus musculus OX=10090 GN=Grsf1 PE=1 SV=2	1	7	7	7	24.2	53.076	Q8C5Q4	FALSE	0	-0.503322	0.136779	-0.183272	0.976745	0.210579
Arih2	14.809	14.628	14.0761	14.0101	13.1857	14.6366	Q9Z1K6	Arih2	sp|Q9Z1K6|ARI2_MOUSE E3 ubiquitin-protein ligase ARIH2 OS=Mus musculus OX=10090 GN=Arih2 PE=1 SV=1	1	8	8	8	20.9	57.696	Q9Z1K6	TRUE	1	-1.53883	0.418359	-0.560237	0.976754	0.210678
Saal1	13.8328	13.8503	13.5392	13.5442	13.4931	13.6332	Q9D2C2	Saal1	sp|Q9D2C2|SAAL1_MOUSE Protein SAAL1 OS=Mus musculus OX=10090 GN=Saal1 PE=1 SV=1	1	4	4	4	10.8	52.768	Q9D2C2	FALSE	0	-0.50532	0.137452	-0.183934	0.976765	0.210801
Wdr44	14.7063	14.5079	14.5256	14.4699	13.9105	14.5366	Q6NVE8	Wdr44	sp|Q6NVE8|WDR44_MOUSE WD repeat-containing protein 44 OS=Mus musculus OX=10090 GN=Wdr44 PE=1 SV=1	1	6	6	6	11	101.55	Q6NVE8	FALSE	0	-0.753662	0.205064	-0.274299	0.976771	0.21087
Dctn2	19.1594	19.0821	18.9095	18.8839	18.8467	18.9343	Q99KJ8	Dctn2	sp|Q99KJ8|DCTN2_MOUSE Dynactin subunit 2 OS=Mus musculus OX=10090 GN=Dctn2 PE=1 SV=3	1	16	16	16	59.7	44.116	Q99KJ8	FALSE	0	-0.445234	0.12121	-0.162012	0.976783	0.210998
Eif3h	16.2369	16.1915	15.9789	16.0628	15.7984	15.9879	Q91WK2	Eif3h	sp|Q91WK2|EIF3H_MOUSE Eukaryotic translation initiation factor 3 subunit H OS=Mus musculus OX=10090 GN=Eif3h PE=1 SV=1	1	7	7	7	26.7	39.832	Q91WK2	FALSE	0	-0.511555	0.139368	-0.186094	0.976799	0.211171
Arf6	16.7169	16.8642	16.7391	16.5991	16.6102	16.6699	P62331	Arf6	sp|P62331|ARF6_MOUSE ADP-ribosylation factor 6 OS=Mus musculus OX=10090 GN=Arf6 PE=1 SV=2	1	6	6	6	44.6	20.082	P62331	FALSE	0	-0.404162	0.110188	-0.146987	0.976814	0.211336
Bcas2	16.6312	16.729	17.1217	16.9815	17.2012	16.997	Q9D287	Bcas2	sp|Q9D287|SPF27_MOUSE Pre-mRNA-splicing factor SPF27 OS=Mus musculus OX=10090 GN=Bcas2 PE=1 SV=1	1	11	11	11	63.1	26.131	Q9D287	FALSE	0	-0.174668	0.639889	0.232611	0.97684	0.211623
Cul4a	15.7799	15.6825	15.5008	15.5016	15.4077	15.5429	Q3TCH7	Cul4a	sp|Q3TCH7|CUL4A_MOUSE Cullin-4A OS=Mus musculus OX=10090 GN=Cul4a PE=1 SV=1	1	26	26	18	40.1	87.752	Q3TCH7	FALSE	0	-0.468669	0.127959	-0.170355	0.976845	0.211676
Prkg1	15.0787	14.9725	14.685	14.9114	15.3781	15.1823	P0C605;Q61410	Prkg1	sp|P0C605|KGP1_MOUSE cGMP-dependent protein kinase 1 OS=Mus musculus OX=10090 GN=Prkg1 PE=1 SV=1	2	7	7	7	11.6	76.35	P0C605	FALSE	0	-0.184332	0.674847	0.245258	0.976854	0.211779
Gucy1b1	16.5007	16.5387	16.3163	16.3608	16.1935	16.304	O54865	Gucy1b1	sp|O54865|GCYB1_MOUSE Guanylate cyclase soluble subunit beta-1 OS=Mus musculus OX=10090 GN=Gucy1b1 PE=1 SV=1	1	21	21	21	43.4	70.597	O54865	FALSE	0	-0.456226	0.124648	-0.165789	0.97686	0.211838
Ubxn4	12.9183	16.4194	16.7968	16.7979	16.911	16.6823	Q8VCH8	Ubxn4	sp|Q8VCH8|UBXN4_MOUSE UBX domain-containing protein 4 OS=Mus musculus OX=10090 GN=Ubxn4 PE=1 SV=1	1	5	5	5	18.4	56.471	Q8VCH8	TRUE	1	-1.06749	3.90521	1.41886	0.97687	0.211954
Ssrp1	16.7673	16.86	17.0981	16.9464	17.2843	17.1183	Q08943	Ssrp1	sp|Q08943|SSRP1_MOUSE FACT complex subunit SSRP1 OS=Mus musculus OX=10090 GN=Ssrp1 PE=1 SV=2	1	18	18	18	31.8	80.859	Q08943	FALSE	0	-0.156532	0.572303	0.207886	0.976883	0.212095
Prkra	17.1241	16.9368	16.8888	17.1829	17.2004	17.0622	Q9WTX2	Prkra	sp|Q9WTX2|PRKRA_MOUSE Interferon-inducible double-stranded RNA-dependent protein kinase activator A OS=Mus musculus OX=10090 GN=Prkra PE=1 SV=1	1	7	7	7	29.4	34.371	Q9WTX2	FALSE	0	-0.12458	0.455051	0.165235	0.976903	0.212319
Ppp3cb	16.2648	16.2091	16.1443	16.1019	15.7405	16.16	P48453	Ppp3cb	sp|P48453|PP2BB_MOUSE Serine/threonine-protein phosphatase 2B catalytic subunit beta isoform OS=Mus musculus OX=10090 GN=Ppp3cb PE=1 SV=2	1	11	7	7	24	59.173	P48453	FALSE	0	-0.565313	0.154842	-0.205235	0.976914	0.212434
Oxr1	16.8778	16.9031	16.5483	16.5027	16.443	16.741	Q4KMM3	Oxr1	sp|Q4KMM3|OXR1_MOUSE Oxidation resistance protein 1 OS=Mus musculus OX=10090 GN=Oxr1 PE=1 SV=3	1	24	24	24	37.3	95.911	Q4KMM3	FALSE	0	-0.590057	0.161761	-0.214148	0.976932	0.212641
Clpp	15.7241	15.1021	15.6453	16.016	15.8247	15.5427	O88696	Clpp	sp|O88696|CLPP_MOUSE ATP-dependent Clp protease proteolytic subunit, mitochondrial OS=Mus musculus OX=10090 GN=Clpp PE=1 SV=1	1	3	3	3	15.1	29.8	O88696	FALSE	0	-0.22959	0.837468	0.303939	0.976932	0.212644
Cnp	16.592	16.7492	17.0527	16.9714	17.0707	16.9754	P16330	Cnp	sp|P16330|CN37_MOUSE 2,3-cyclic-nucleotide 3-phosphodiesterase OS=Mus musculus OX=10090 GN=Cnp PE=1 SV=3	1	9	9	9	24.8	47.123	P16330	FALSE	0	-0.15718	0.572901	0.20786	0.976949	0.212825
Ccdc12	15.4113	15.4031	15.3573	15.1226	15.1118	15.4104	Q8R344	Ccdc12	sp|Q8R344|CCD12_MOUSE Coiled-coil domain-containing protein 12 OS=Mus musculus OX=10090 GN=Ccdc12 PE=1 SV=2	1	5	5	5	28.3	18.891	Q8R344	FALSE	0	-0.48421	0.132907	-0.175652	0.976958	0.212933
Os9	18.9505	19.0177	19.3562	19.5573	19.4023	19.1067	Q8K2C7	Os9	sp|Q8K2C7|OS9_MOUSE Protein OS-9 OS=Mus musculus OX=10090 GN=Os9 PE=1 SV=2	1	7	7	6	14.6	76.107	Q8K2C7	FALSE	0	-0.187365	0.681902	0.247269	0.976981	0.213179
Dcun1d5	12.6438	12.5525	12.507	12.6334	12.7089	12.8288	Q9CXV9	Dcun1d5	sp|Q9CXV9|DCNL5_MOUSE DCN1-like protein 5 OS=Mus musculus OX=10090 GN=Dcun1d5 PE=1 SV=1	1	2	2	2	8.4	27.578	Q9CXV9	TRUE	4	-0.118379	0.430166	0.155894	0.977013	0.213547
Npm1	19.7186	20.0003	20.0368	20.0473	20.2184	20.0524	Q61937	Npm1	sp|Q61937|NPM_MOUSE Nucleophosmin OS=Mus musculus OX=10090 GN=Npm1 PE=1 SV=1	1	10	10	10	45.2	32.56	Q61937	FALSE	0	-0.142591	0.51752	0.187465	0.977039	0.213836
Smim8	12.7084	14.016	14.5077	14.4353	14.3662	14.3088	Q9CQQ0	Smim8	sp|Q9CQQ0|SMIM8_MOUSE Small integral membrane protein 8 OS=Mus musculus OX=10090 GN=Smim8 PE=1 SV=1	1	2	2	2	13.4	11.064	Q9CQQ0	TRUE	1	-0.476778	1.72891	0.626066	0.977058	0.214045
Abcd3	16.0745	15.8034	16.0502	16.1621	16.1774	16.0946	P55096	Abcd3	sp|P55096|ABCD3_MOUSE ATP-binding cassette sub-family D member 3 OS=Mus musculus OX=10090 GN=Abcd3 PE=1 SV=2	1	7	7	7	15	75.474	P55096	FALSE	0	-0.128644	0.466076	0.168716	0.977077	0.214259
Ipo9	15.1066	15.4487	15.0368	15.2054	14.0071	14.9906	Q91YE6	Ipo9	sp|Q91YE6|IPO9_MOUSE Importin-9 OS=Mus musculus OX=10090 GN=Ipo9 PE=1 SV=3	1	5	5	5	7.4	116.05	Q91YE6	FALSE	0	-1.27901	0.353041	-0.462983	0.977078	0.21427
Ahcyl1	18.9023	18.9204	19.0358	18.9927	19.2794	19.0994	Q80SW1	Ahcyl1	sp|Q80SW1|SAHH2_MOUSE S-adenosylhomocysteine hydrolase-like protein 1 OS=Mus musculus OX=10090 GN=Ahcyl1 PE=1 SV=1	1	24	24	12	51.1	58.951	Q80SW1	FALSE	0	-0.130393	0.472337	0.170972	0.97708	0.214299
Scfd1	15.902	15.8785	16.0934	16.1138	16.2243	16.0353	Q8BRF7	Scfd1	sp|Q8BRF7|SCFD1_MOUSE Sec1 family domain-containing protein 1 OS=Mus musculus OX=10090 GN=Scfd1 PE=1 SV=1	1	14	14	14	30.2	72.322	Q8BRF7	FALSE	0	-0.12742	0.460375	0.166478	0.977135	0.214918
Aifm1	16.9674	16.9084	17.2379	17.1368	17.4276	17.1652	Q9Z0X1	Aifm1	sp|Q9Z0X1|AIFM1_MOUSE Apoptosis-inducing factor 1, mitochondrial OS=Mus musculus OX=10090 GN=Aifm1 PE=1 SV=1	1	20	20	20	39.1	66.765	Q9Z0X1	FALSE	0	-0.157136	0.567654	0.205259	0.977138	0.214955
Exosc6	13.7949	14.0334	14.0596	13.977	14.3023	14.1998	Q8BTW3	Exosc6	sp|Q8BTW3|EXOS6_MOUSE Exosome complex component MTR3 OS=Mus musculus OX=10090 GN=Exosc6 PE=1 SV=1	1	4	4	4	17.6	28.37	Q8BTW3	FALSE	0	-0.150999	0.545117	0.197059	0.977153	0.215118
Timm29	15.2786	15.1958	15.3635	15.2793	15.897	15.4279	Q8BGX2	Timm29	sp|Q8BGX2|TIM29_MOUSE Mitochondrial import inner membrane translocase subunit Tim29 OS=Mus musculus OX=10090 GN=Timm29 PE=1 SV=1	1	5	5	5	23.7	29.415	Q8BGX2	FALSE	0	-0.196153	0.707093	0.25547	0.977183	0.215469
Aar2	16.0703	16.2116	16.6792	16.4837	12.6191	15.7625	Q9D2V5	Aar2	sp|Q9D2V5|AAR2_MOUSE Protein AAR2 homolog OS=Mus musculus OX=10090 GN=Aar2 PE=1 SV=3	1	2	2	2	9.4	43.408	Q9D2V5	TRUE	1	-3.7801	1.04956	-1.36527	0.977202	0.215684
Gabbr1	16.0304	15.9264	16.3067	16.1748	16.4253	16.2718	Q9WV18	Gabbr1	sp|Q9WV18|GABR1_MOUSE Gamma-aminobutyric acid type B receptor subunit 1 OS=Mus musculus OX=10090 GN=Gabbr1 PE=1 SV=1	1	12	12	12	17.8	108.21	Q9WV18	FALSE	0	-0.15591	0.561502	0.202796	0.977203	0.215694
Lap3	15.6659	15.8599	15.3552	15.5167	15.2814	15.4027	Q9CPY7	Lap3	sp|Q9CPY7|AMPL_MOUSE Cytosol aminopeptidase OS=Mus musculus OX=10090 GN=Lap3 PE=1 SV=3	1	15	15	15	41.8	56.141	Q9CPY7	FALSE	0	-0.627774	0.174387	-0.226694	0.977212	0.215798
Asic1	14.9466	14.9268	15.1357	14.9695	14.631	14.8401	Q6NXK8	Asic1	sp|Q6NXK8|ASIC1_MOUSE Acid-sensing ion channel 1 OS=Mus musculus OX=10090 GN=Asic1 PE=1 SV=1	1	4	4	4	8.7	59.667	Q6NXK8	FALSE	0	-0.524997	0.145849	-0.189574	0.977214	0.215818
Snrnp40	17.101	17.1063	17.3628	17.3065	17.4513	17.3313	Q6PE01	Snrnp40	sp|Q6PE01|SNR40_MOUSE U5 small nuclear ribonucleoprotein 40 kDa protein OS=Mus musculus OX=10090 GN=Snrnp40 PE=1 SV=1	1	16	16	16	62.8	39.275	Q6PE01	FALSE	0	-0.133115	0.479051	0.172968	0.977219	0.215873
H3-3b	20.2147	21.4424	21.3614	20.9377	18.6197	20.6253	P84244;P02301	H3-3b; H3-5	sp|P84244|H33_MOUSE Histone H3.3 OS=Mus musculus OX=10090 GN=H3-3b PE=1 SV=2;sp|P02301|H3C_MOUSE Histone H3.3C OS=Mus musculus OX=10090 GN=H3-5 PE=3 SV=3	2	11	2	2	58.1	15.328	P84244	FALSE	0	-2.61821	0.727563	-0.945322	0.97722	0.215885
Cacna2d2	16.2787	16.4867	16.4936	16.4639	16.6568	16.6517	Q6PHS9	Cacna2d2	sp|Q6PHS9|CA2D2_MOUSE Voltage-dependent calcium channel subunit alpha-2/delta-2 OS=Mus musculus OX=10090 GN=Cacna2d2 PE=1 SV=1	1	21	20	20	24.6	130.38	Q6PHS9	FALSE	0	-0.131944	0.47415	0.171103	0.97725	0.216225
Mapk10	15.7479	15.7337	15.6903	15.706	15.4687	15.5259	Q61831;Q91Y86	Mapk10; Mapk8	sp|Q61831|MK10_MOUSE Mitogen-activated protein kinase 10 OS=Mus musculus OX=10090 GN=Mapk10 PE=1 SV=2;sp|Q91Y86|MK08_MOUSE Mitogen-activated protein kinase 8 OS=Mus musculus OX=10090 GN=Mapk8 PE=1 SV=1	2	7	7	4	21.6	52.532	Q61831	FALSE	0	-0.435387	0.12127	-0.157059	0.977269	0.21645
Pnpt1	13.5284	14.217	14.2095	13.9956	12.6912	13.6782	Q8K1R3	Pnpt1	sp|Q8K1R3|PNPT1_MOUSE Polyribonucleotide nucleotidyltransferase 1, mitochondrial OS=Mus musculus OX=10090 GN=Pnpt1 PE=1 SV=1	1	5	5	5	8.7	85.682	Q8K1R3	TRUE	1	-1.46946	0.409577	-0.529942	0.977284	0.216617
Gng3	18.136	17.9965	18.2706	18.2024	18.5205	18.2637	P63216	Gng3	sp|P63216|GBG3_MOUSE Guanine nucleotide-binding protein G(I)/G(S)/G(O) subunit gamma-3 OS=Mus musculus OX=10090 GN=Gng3 PE=1 SV=1	1	5	5	5	81.3	8.3047	P63216	FALSE	0	-0.150329	0.539323	0.194497	0.977285	0.216627
Phf2	15.2927	15.6035	15.9526	15.7351	16.2502	15.8	Q9WTU0	Phf2	sp|Q9WTU0|PHF2_MOUSE Lysine-specific demethylase PHF2 OS=Mus musculus OX=10090 GN=Phf2 PE=1 SV=2	1	21	21	19	26.7	120.81	Q9WTU0	FALSE	0	-0.24147	0.865737	0.312133	0.977298	0.216785
Slu7	13.9335	14.1681	14.146	14.1761	14.4542	14.1829	Q8BHJ9	Slu7	sp|Q8BHJ9|SLU7_MOUSE Pre-mRNA-splicing factor SLU7 OS=Mus musculus OX=10090 GN=Slu7 PE=1 SV=1	1	4	4	4	10.4	68.079	Q8BHJ9	FALSE	0	-0.145865	0.522894	0.188514	0.977301	0.21682
Rhot2	16.8612	16.4372	16.2585	16.3313	16.22	16.2726	Q8JZN7	Rhot2	sp|Q8JZN7|MIRO2_MOUSE Mitochondrial Rho GTPase 2 OS=Mus musculus OX=10090 GN=Rhot2 PE=1 SV=1	1	15	14	14	34.2	69.07	Q8JZN7	FALSE	0	-0.677785	0.189107	-0.244339	0.977305	0.216863
Snrnp70	18.7058	18.7172	18.9526	18.8157	19.2727	18.9527	Q62376	Snrnp70	sp|Q62376|RU17_MOUSE U1 small nuclear ribonucleoprotein 70 kDa OS=Mus musculus OX=10090 GN=Snrnp70 PE=1 SV=2	1	13	13	13	29	51.991	Q62376	FALSE	0	-0.172073	0.615783	0.221855	0.977337	0.217239
Galt	13.7621	13.9326	13.2182	13.3857	12.7658	13.585	Q03249	Galt	sp|Q03249|GALT_MOUSE Galactose-1-phosphate uridylyltransferase OS=Mus musculus OX=10090 GN=Galt PE=1 SV=3	1	2	2	2	7.4	43.232	Q03249	TRUE	1	-1.08888	0.304651	-0.392113	0.977364	0.217542
Ptpn9	12.6826	14.3738	14.1422	14.5238	14.1722	14.367	O35239	Ptpn9	sp|O35239|PTN9_MOUSE Tyrosine-protein phosphatase non-receptor type 9 OS=Mus musculus OX=10090 GN=Ptpn9 PE=1 SV=2	1	6	6	6	13.2	67.969	O35239	TRUE	1	-0.483035	1.72605	0.62151	0.977368	0.217598
Rps27	18.2689	18.1171	18.0417	18.212	18.4826	18.2692	Q6ZWU9	Rps27	sp|Q6ZWU9|RS27_MOUSE 40S ribosomal protein S27 OS=Mus musculus OX=10090 GN=Rps27 PE=1 SV=3	1	4	4	2	39.3	9.461	Q6ZWU9	FALSE	0	-0.138881	0.496238	0.178679	0.97737	0.217614
Ndufs8	18.7588	18.95	18.7793	18.8474	19.2348	18.9943	Q8K3J1	Ndufs8	sp|Q8K3J1|NDUS8_MOUSE NADH dehydrogenase [ubiquinone] iron-sulfur protein 8, mitochondrial OS=Mus musculus OX=10090 GN=Ndufs8 PE=1 SV=1	1	8	8	8	34.9	24.038	Q8K3J1	FALSE	0	-0.152547	0.544812	0.196132	0.97738	0.21773
Plaat3	12.6624	14.1968	12.856	14.8	13.1525	14.0878	Q8R3U1;Q9CPX5	Plaat3; Plaat5	sp|Q8R3U1|PLAT3_MOUSE Phospholipase A and acyltransferase 3 OS=Mus musculus OX=10090 GN=Plaat3 PE=1 SV=2;sp|Q9CPX5|PLAT5_MOUSE Phospholipase A and acyltransferase 5 OS=Mus musculus OX=10090 GN=Plaat5 PE=1 SV=2	2	2	2	2	13	17.872	Q8R3U1	TRUE	3	-0.603452	2.15347	0.775011	0.977396	0.217925
Tmem14c	15.6193	15.5952	15.7059	15.5894	15.0714	15.5582	Q9CQN6	Tmem14c	sp|Q9CQN6|TM14C_MOUSE Transmembrane protein 14C OS=Mus musculus OX=10090 GN=Tmem14c PE=1 SV=1	1	2	2	2	24.6	11.642	Q9CQN6	FALSE	0	-0.649728	0.182174	-0.233777	0.977409	0.218068
Vps13c	14.512	14.4036	14.3715	14.4294	13.8033	14.2874	Q8BX70	Vps13c	sp|Q8BX70|VP13C_MOUSE Intermembrane lipid transfer protein VPS13C OS=Mus musculus OX=10090 GN=Vps13c PE=1 SV=2	1	12	12	12	4.7	420.08	Q8BX70	FALSE	0	-0.710615	0.199267	-0.255674	0.977411	0.218093
Ints7	16.7534	16.7691	16.6478	17.0594	16.7277	16.9122	Q7TQK1	Ints7	sp|Q7TQK1|INT7_MOUSE Integrator complex subunit 7 OS=Mus musculus OX=10090 GN=Ints7 PE=1 SV=1	1	6	6	6	9.3	106.86	Q7TQK1	FALSE	0	-0.137487	0.490126	0.176319	0.977418	0.21818
Gnai3	16.0606	16.0606	16.3889	16.4344	16.3955	16.2535	Q9DC51	Gnai3	sp|Q9DC51|GNAI3_MOUSE Guanine nucleotide-binding protein G(i) subunit alpha-3 OS=Mus musculus OX=10090 GN=Gnai3 PE=1 SV=3	1	10	3	3	33.9	40.538	Q9DC51	FALSE	0	-0.149376	0.531462	0.191043	0.97746	0.218664
Mphosph8	14.9948	14.9413	15.3619	15.3764	15.3205	15.2181	Q3TYA6	Mphosph8	sp|Q3TYA6|MPP8_MOUSE M-phase phosphoprotein 8 OS=Mus musculus OX=10090 GN=Mphosph8 PE=1 SV=1	1	7	7	7	9.2	97.466	Q3TYA6	FALSE	0	-0.160943	0.572306	0.205682	0.977471	0.218797
Wdr45b	13.7898	13.8668	14.0504	13.9235	13.3244	13.7024	Q9CR39	Wdr45b	sp|Q9CR39|WIPI3_MOUSE WD repeat domain phosphoinositide-interacting protein 3 OS=Mus musculus OX=10090 GN=Wdr45b PE=1 SV=2	1	2	2	2	8.1	38.02	Q9CR39	FALSE	0	-0.702028	0.197521	-0.252253	0.977481	0.21892
Lrrc40	14.3492	14.2285	13.9384	14.0024	14.0657	13.8293	Q9CRC8	Lrrc40	sp|Q9CRC8|LRC40_MOUSE Leucine-rich repeat-containing protein 40 OS=Mus musculus OX=10090 GN=Lrrc40 PE=1 SV=2	1	11	11	11	25.9	68.075	Q9CRC8	FALSE	0	-0.574134	0.161552	-0.206291	0.977483	0.218942
Bola1	12.741	15.9445	15.4137	15.6036	16.1708	15.7309	Q9D8S9	Bola1	sp|Q9D8S9|BOLA1_MOUSE BolA-like protein 1 OS=Mus musculus OX=10090 GN=Bola1 PE=1 SV=1	1	3	3	3	30.7	14.379	Q9D8S9	TRUE	1	-0.892302	3.16296	1.13533	0.977537	0.21958
Fkbp5	15.3553	15.2992	15.1471	15.1533	14.9402	15.1893	Q64378	Fkbp5	sp|Q64378|FKBP5_MOUSE Peptidyl-prolyl cis-trans isomerase FKBP5 OS=Mus musculus OX=10090 GN=Fkbp5 PE=1 SV=1	1	6	6	6	17.8	50.966	Q64378	FALSE	0	-0.481942	0.136097	-0.172923	0.977558	0.219828
Mavs	15.1377	15.1941	15.2072	15.0179	12.6644	15.128	Q8VCF0	Mavs	sp|Q8VCF0|MAVS_MOUSE Mitochondrial antiviral-signaling protein OS=Mus musculus OX=10090 GN=Mavs PE=1 SV=1	1	4	4	4	17.1	53.398	Q8VCF0	TRUE	1	-2.53566	0.716555	-0.909551	0.977573	0.220003
Hccs	15.679	15.6169	15.7659	15.6731	15.3771	15.5006	P53702	Hccs	sp|P53702|CCHL_MOUSE Holocytochrome c-type synthase OS=Mus musculus OX=10090 GN=Hccs PE=1 SV=2	1	9	9	9	40.4	30.977	P53702	FALSE	0	-0.474937	0.134236	-0.17035	0.977577	0.220045
Tf	18.4977	18.2877	18.069	18.4462	18.5881	18.4203	Q921I1;CON__Q2HJF0;CON__Q29443;CON__Q0IIK2	Tf	sp|Q921I1|TRFE_MOUSE Serotransferrin OS=Mus musculus OX=10090 GN=Tf PE=1 SV=1	4	32	32	32	50.9	76.723	Q921I1	FALSE	0	-0.157769	0.55796	0.200095	0.977585	0.220151
Cc2d1a	15.1122	15.0314	14.9811	14.9213	14.6642	15.0011	Q8K1A6	Cc2d1a	sp|Q8K1A6|C2D1A_MOUSE Coiled-coil and C2 domain-containing protein 1A OS=Mus musculus OX=10090 GN=Cc2d1a PE=1 SV=2	1	7	7	7	8.8	103.7	Q8K1A6	FALSE	0	-0.500351	0.14163	-0.17936	0.977608	0.220417
Aftph	19.187	18.8959	18.6288	18.5905	13.1412	18.7564	Q80WT5	Aftph	sp|Q80WT5|AFTIN_MOUSE Aftiphilin OS=Mus musculus OX=10090 GN=Aftph PE=1 SV=2	1	5	5	5	10.5	101.13	Q80WT5	TRUE	1	-5.78864	1.63957	-2.07454	0.977621	0.220572
Arl1	16.2996	16.2531	15.9248	15.8813	16.0128	16.0058	P61211	Arl1	sp|P61211|ARL1_MOUSE ADP-ribosylation factor-like protein 1 OS=Mus musculus OX=10090 GN=Arl1 PE=1 SV=1	1	9	9	9	69.6	20.411	P61211	FALSE	0	-0.537274	0.152234	-0.19252	0.977629	0.220666
Cx3cl1	12.6125	12.3752	12.2702	12.2905	12.7813	13.2573	O35188	Cx3cl1	sp|O35188|X3CL1_MOUSE Fractalkine OS=Mus musculus OX=10090 GN=Cx3cl1 PE=1 SV=3	1	3	3	3	7.3	42.098	O35188	TRUE	3	-0.282457	0.99661	0.357077	0.977634	0.22073
B3gat3	14.1862	14.1814	14.8787	14.372	12.9817	14.1903	P58158	B3gat3	sp|P58158|B3GA3_MOUSE Galactosylgalactosylxylosylprotein 3-beta-glucuronosyltransferase 3 OS=Mus musculus OX=10090 GN=B3gat3 PE=1 SV=1	1	3	3	3	15.8	37.066	P58158	TRUE	1	-1.58403	0.44916	-0.567437	0.977644	0.22085
Itch	17.1253	17.0014	17.5558	18.1264	15.5593	12.6799	Q8C863	Itch	sp|Q8C863|ITCH_MOUSE E3 ubiquitin-protein ligase Itchy OS=Mus musculus OX=10090 GN=Itch PE=1 SV=2	1	6	6	4	7.9	98.992	Q8C863	TRUE	1	-4.94796	1.40329	-1.77233	0.977648	0.220899
Htra2	15.9365	15.8546	15.6709	15.7775	16.3634	16.0606	Q9JIY5;A2RT60	Htra2	sp|Q9JIY5|HTRA2_MOUSE Serine protease HTRA2, mitochondrial OS=Mus musculus OX=10090 GN=Htra2 PE=1 SV=2	2	7	7	7	21	49.348	Q9JIY5	FALSE	0	-0.195274	0.688239	0.246482	0.977657	0.221005
Tomm34	16.7994	16.6355	16.6166	16.4315	16.3612	16.6993	Q9CYG7	Tomm34	sp|Q9CYG7|TOM34_MOUSE Mitochondrial import receptor subunit TOM34 OS=Mus musculus OX=10090 GN=Tomm34 PE=1 SV=1	1	9	9	9	36.6	34.278	Q9CYG7	FALSE	0	-0.52088	0.147832	-0.186524	0.977663	0.221078
Psmb5	18.5367	18.3831	18.0583	17.8826	18.2036	18.1848	O55234	Psmb5	sp|O55234|PSB5_MOUSE Proteasome subunit beta type-5 OS=Mus musculus OX=10090 GN=Psmb5 PE=1 SV=3	1	10	10	10	40.5	28.532	O55234	FALSE	0	-0.658555	0.18711	-0.235723	0.977686	0.22135
Optc	14.1615	12.7318	16.1185	15.7674	15.2283	15.3665	Q920A0	Optc	sp|Q920A0|OPT_MOUSE Opticin OS=Mus musculus OX=10090 GN=Optc PE=1 SV=2	1	6	6	6	27.4	36.422	Q920A0	TRUE	1	-0.88852	3.12205	1.11677	0.97772	0.221768
Tubb4a	22.064	22.1276	21.7827	21.7832	21.6792	21.9289	Q9D6F9	Tubb4a	sp|Q9D6F9|TBB4A_MOUSE Tubulin beta-4A chain OS=Mus musculus OX=10090 GN=Tubb4a PE=1 SV=3	1	22	15	4	71.6	49.585	Q9D6F9	FALSE	0	-0.54331	0.154651	-0.194329	0.977724	0.221814
Srprb	17.1089	17.1211	17.452	17.2873	17.6683	17.3907	P47758	Srprb	sp|P47758|SRPRB_MOUSE Signal recognition particle receptor subunit beta OS=Mus musculus OX=10090 GN=Srprb PE=1 SV=1	1	10	10	10	45	29.579	P47758	FALSE	0	-0.176325	0.619237	0.221456	0.977731	0.221901
Glrx	15.6388	15.5835	14.7347	15.0944	14.1632	15.183	Q9QUH0	Glrx	sp|Q9QUH0|GLRX1_MOUSE Glutaredoxin-1 OS=Mus musculus OX=10090 GN=Glrx PE=1 SV=3	1	3	3	3	30.8	11.871	Q9QUH0	FALSE	0	-1.41378	0.402852	-0.505462	0.977746	0.22208
Rgs7bp	14.6624	15.3209	15.0653	14.6888	14.1084	15.0594	Q8BQP9	Rgs7bp	sp|Q8BQP9|R7BP_MOUSE Regulator of G-protein signaling 7-binding protein OS=Mus musculus OX=10090 GN=Rgs7bp PE=1 SV=1	1	5	5	5	31.9	29.023	Q8BQP9	FALSE	0	-1.11136	0.316697	-0.397332	0.977747	0.222093
Syngr3	18.3212	18.4476	18.213	18.3004	18.7629	18.556	Q8R191	Syngr3	sp|Q8R191|SNG3_MOUSE Synaptogyrin-3 OS=Mus musculus OX=10090 GN=Syngr3 PE=1 SV=1	1	5	5	5	23.1	24.561	Q8R191	FALSE	0	-0.169488	0.594391	0.212451	0.97776	0.222254
Picalm	16.2522	16.2842	15.936	16.2426	16.4355	16.3676	Q7M6Y3	Picalm	sp|Q7M6Y3|PICAL_MOUSE Phosphatidylinositol-binding clathrin assembly protein OS=Mus musculus OX=10090 GN=Picalm PE=1 SV=1	1	12	10	10	23.8	71.543	Q7M6Y3	FALSE	0	-0.152481	0.53467	0.191094	0.977763	0.222291
Atxn2l	16.2087	16.1429	15.694	15.7827	15.5637	15.9391	Q7TQH0	Atxn2l	sp|Q7TQH0|ATX2L_MOUSE Ataxin-2-like protein OS=Mus musculus OX=10090 GN=Atxn2l PE=1 SV=1	1	14	14	14	16.6	110.65	Q7TQH0	FALSE	0	-0.709518	0.202813	-0.253353	0.977811	0.222874
Thrap3	17.8489	17.9067	18.1608	18.0702	18.4268	18.0648	Q569Z6	Thrap3	sp|Q569Z6|TR150_MOUSE Thyroid hormone receptor-associated protein 3 OS=Mus musculus OX=10090 GN=Thrap3 PE=1 SV=1	1	29	29	28	32.5	108.18	Q569Z6	FALSE	0	-0.172225	0.602459	0.215117	0.977813	0.222895
Iglon5	16.4968	16.24	16.5246	16.2391	17.4817	16.8355	Q8HW98	Iglon5	sp|Q8HW98|IGLO5_MOUSE IgLON family member 5 OS=Mus musculus OX=10090 GN=Iglon5 PE=2 SV=2	1	7	6	6	30.1	36.766	Q8HW98	FALSE	0	-0.345892	1.20917	0.43164	0.977827	0.223061
Psmd4	16.9167	16.8492	16.5321	16.5959	16.2459	16.7233	O35226	Psmd4	sp|O35226|PSMD4_MOUSE 26S proteasome non-ATPase regulatory subunit 4 OS=Mus musculus OX=10090 GN=Psmd4 PE=1 SV=1	1	10	10	10	33.2	40.703	O35226	FALSE	0	-0.684414	0.195805	-0.244304	0.977829	0.223092
Cplx1	16.9717	16.4989	16.512	16.3624	16.6212	16.2544	P63040	Cplx1	sp|P63040|CPLX1_MOUSE Complexin-1 OS=Mus musculus OX=10090 GN=Cplx1 PE=1 SV=1	1	3	2	2	33.6	15.122	P63040	FALSE	0	-0.695501	0.199108	-0.248197	0.977843	0.223258
Pcyt2	15.9212	15.7776	15.1292	15.3448	15.4501	15.0447	Q922E4	Pcyt2	sp|Q922E4|PCY2_MOUSE Ethanolamine-phosphate cytidylyltransferase OS=Mus musculus OX=10090 GN=Pcyt2 PE=1 SV=1	1	8	8	8	28.5	45.234	Q922E4	FALSE	0	-0.92336	0.264382	-0.329489	0.977846	0.223299
[truncated: 3,338 more rows]

## Sheet: Table S2
Table S2: qPCR-related primer sequences
Name	Sequences
PCYT1A-Ms-F	AAGAGGAGGAAAGAGGCACC
PCYT1A-Ms-R	CATAAACTCTCACAGGCCGC
[truncated: 8 more rows]

## Sheet: Table S3
Table S3: Retina cell clusters_marker
[truncated: 39,779 more rows]

[truncated: 1 more sheets: Table S4]
